# Supplementary material for: Utargetome: A targetome prediction tool for modified U1-snRNAs to identify distal-target positions with improved selectivity
Source: PLoS Comput Biol. 2025 Sep 23;21(9):e1013534. doi: 10.1371/journal.pcbi.1013534 (PMC12527174; doi:10.1371/journal.pcbi.1013534)
Supplement: S1 Table — (XLSX) [file pcbi.1013534.s015.xlsx]

## Sheet: S1 Table
S1 Table. Potential ClinVar pathogenic variants amenable for U1 therapy.
gene	ClinVar id	chromosome	exon start	exon end	strand	exon length	mutation	mutated sequence (from position -31 to +110 from the exon-intron boundary)	pathology (ClinVar)
OAT	RCV000000199	chr10	124402927	124403055	-	129	124402927_-3_C>G	TGGAAAGGCCCTTTCTGGGGGCTTATAGCCTGTAAGTTTCATGTTCCCCCTCTTTCCATTTCCTACTCTTGTAAAATATACCCCTAAAGTATTTATACATCAACTGATTGTGACAACAATGCTTTCAGATTGTTTGATTTT	Ornithine aminotransferase deficiency
NF1	RCV000000400	chr17	31343009	31343135	+	127	31343135_3_A>C	AACTTTGCATTGGTTGGACACCTTTTAAAAGGTCAAAAAGCCTTATTTAGAATATTTTTATGAAGTACTATTAAGAAACCAGAAGTAATTTGAATAAGTGATTACTTGAAATAAATTGAAGTAAGTTAGCCCTTATGTCTT	Neurofibromatosis, familial spinal
CPOX	RCV000000486	chr3	98581407	98581511	-	105	98581407_3_A>G	GTATCTTGATGTCTTTACCTCTAACTGCCCGGTGAGGAGATAACTCATTTTAGTAGTTATCCCTACACTCCCAATTCCCAAACACCCACAAAATATGAAAGTTAACACTGCAGATGTTGTGCCTAGGTCTTTGTTAGTTTT	Harderoporphyria
NDUFA11	RCV000000544	chr19	5903612	5903786	-	175	5903612_5_G>A	TACAGCACCACCAGTATTGCCAGCGTCGCTGGTGAACGCCGGCCGGGCCCCGAGGGTGGAGGGCCGAGGCCGCAGGGAGGTCGTGGGGTTACTGGGGGCTGTTTGGATCGAACGGGTCTGGGAGTCTCGCGGGTACGCACG	Mitochondrial complex 1 deficiency, nuclear type 14
FECH	RCV000000587	chr18	57551315	57551374	-	60	57551315_-2_A>T	GTCTCTTAATGGAAATCCATTGTTCTCTTAGGTATCTACAGTGTTACAATCGTTTTAGTAGAACATACCAGAGAGTAATCCTCTGAGAAACTCTTGCAGAATATTGGTTTTTCTCACATATTAGAACATTTGGAGTTCCAA	Protoporphyria, erythropoietic, 1
NDUFAF5	RCV000000601	chr20	13794838	13794941	+	104	13794941_-2_A>C	ATACATTTGACCTGGTGGTTAGCAGTTTCAGGTTGGTAATCCACTTTTTAAAAACCATATGTTATAAACAGATCATTCTTGCCATAAAGTTTTGCTATGAGGCCAGGAGCGGTGGCTCACGCCTGTAATGCTAGCACTTTG	Mitochondrial complex 1 deficiency, nuclear type 16
PAH	RCV000000632	chr12	102843646	102843779	-	134	102843646_-2_A>T	AGAGTTTTAATGATGCCAAGGAGAAAGTTAGGTGAGGTGGTGACAAAGGTGAGCCACTAGCTCTGGGGGCCTCCTGACTGGTGCCACTCATCTGTGGGTGGTTGGCCAGGAGAGTGGACTCCAATGTCTACAGCAACTTTG	Phenylketonuria
FAM20C	RCV000001084	chr7	246415	246507	+	93	246507_5_G>C	ATGCGGAGATTGCTGCCTTCCACCTGGACAGGTGACCCCTTCCTTCCTCCCTCCATCCGCGCTCCCGTGCGCTCAGACCCACCGGTGAGTGAGGCCGTCCTGCACTGGACACAGCAGGACGTCATCGTCACCTTCGTCACC	Lethal osteosclerotic bone dysplasia
SLC25A38	RCV000001181	chr3	39394410	39394576	+	167	39394576_-2_A>T	GATTGGCCAAGCAGTGACACTTATTTTCTAAGTAAGACTACAAAATAAGTACTGGTTCTTGTGGTGTTTAAGGATCTCTTTCTAGAGCAGTAGTTCTTACCCTTCACTCACATTAAAATTGCCTAGAGAGCTTTTAAAAAT	Anemia, sideroblastic, 2, pyridoxine-refractory
SLC35D1	RCV000001186	chr1	67052012	67052079	-	68	67052012_3_A>G	TCACGGGACTGTTCAGCACAAAGAAACTGAAGTGTGGATAACTTTATTTTACTAGTGAGGTTAATATAATGTATTCTTAAAATTGTACTTGAATGTCAAATATTTAACACATTGTTATTGATTCTGGAAAAAAATGAAAGG	Schneckenbecken dysplasia
HGSNAT	RCV000001291	chr8	43173713	43173743	+	31	43173743_-3_C>T	GGCTGACAGTGGCTGACCTCGTGTTCCTGTGGTGAGTTGCCGGTCTGCCCTCTTCTCTTCCACGGGTTGACTCCAATCTCCTGTTTTTCAGATGATGCTGGAGCCTCTCTTCTGAGACGGGCATGTGTTATGTGGTTAGGA	Mucopolysaccharidosis, MPS-III-C
B3GLCT	RCV000001327	chr13	31247023	31247099	+	77	31247099_5_G>A	GTGCATGGACCATACTTCCGTTGTTACCGCAGTACATTTGTTTAACTCACCTGTGAATTACTGACATTCCTACCTGAACACTTTTACGCCCTTAGTCTTTTTATTAAGAGGGTGTGGTTTTCCTCAGTCAGTAAGTGAAGT	Peters plus syndrome
TMEM67	RCV000001438	chr8	93804762	93804878	+	117	93804878_5_G>C	AGAAATGAATATGAACCTTAAAAGAGAAGCGGTATCAAAATGTTTTACATCTTTTTGTTTTTAAGTTGAGAAGTGGATTCTTATAAATGCTGGATTTGTTTTAAAAAAAAAACAGTCTTCATTGATAACTTTTTTTTCTTT	Joubert syndrome 6
CYP17A1	RCV000001859	chr10	102831508	102831611	-	104	102831508_5_G>A	GAGTGGCACCAGCCGGATCAGTTCATGCCTGGTGAATCTGTCCTGTCCTGCGCCCTGGGCCACACAGCGAGCCTGGACTCTGCTCCACCACCCCAGTACCCCTTCACCTCTGCCAAGCTTGCTGCTAGAAAACTCTTGGCT	Complete combined 17-alpha-hydroxylase/17,20-lyase deficiency
CYP17A1	RCV000001863	chr10	102835254	102835392	-	139	102835254_5_G>T	AAGGATGGCGATCAGAAGCTGGAGAAGATCAGTGATTGCCAGGCTGGCCCCTGGGGCTGGGGCTGGATCCCACAGGAGCTGCTGGAGGGAGAGGAGGGTTGGGCAGGGGTAAGGGTTAGGACTAGAGCGCAATGCAGCCTT	Complete combined 17-alpha-hydroxylase/17,20-lyase deficiency
HLCS	RCV000001989	chr21	36767218	36767285	-	68	36767218_5_G>A	GTGATCGCGGCCCGGCAGACCGAGGGCAAAGGTCAATCATCTTTTGTGATCATTGCTGTTACTTCTGTTTTCTAAACTCTGCAACTCTTGTGGCCCAGGAGCCCATTGAATGTGTGTGCTGATCATCTGGGGGACTCAAGT	Holocarboxylase synthetase deficiency
CHD7	RCV000002114	chr8	60801528	60801593	+	66	60801593_5_G>C	AATTATGAGCAGTCGTTCAGTAAAAAAGCAGGTGACTGCCATTGGAGCCATTAAAATCTGTGAGGTGTATGTGACTCTTACAGGATTGTTGGCTTTGTAATTTTCTTTTAAAATTCTAATATTATAAAATAAAACTTCCAG	Hypogonadotropic hypogonadism 5 with or without anosmia
GSDME	RCV000002174	chr7	24706184	24706376	-	193	24706184_4_A>G	ACAGCCTACTTCTTGGTCAGTGCCCTCGCAGGTAGGGAGAAAAGAAAATGAAAGAAATGGCTGCTGCTGCTTTAAAATGCTTTGCCTACTATCTATGCTTCTGGGGACACAGAGGTGGTAACTGTGGAAGATATGGTACAT	Deafness, autosomal dominant 5
NIPA1	RCV000002629	chr15	22812163	22812253	+	91	22812253_-1_G>C	CCCCCCTGGGCGCCCTTGGAGTACCGTTCCGGTGAGAGCCAAGATTGTGTTTGGTATTTAATGTGTAGTGTAGATATAACAACTTTTCATTTTAAATGTTTCTGTTAAAGTAATAAGAGCAAAATTGTAATAGAAGATAGA	Hereditary spastic paraplegia 6
APOC2	RCV000002698	chr19	44948701	44948818	+	118	44948818_5_G>A	GGGAGTCAGCAAAGACAGCCGCCCAGAACCTGTACAAGAAGACATACCTGCCCGCTGTAGATGAGAAACTCAGGTAGCACCTGCCCCTGGAGAAATGGGGTCTGGCCCATACCACCGACTGCATCCAGGACCCAGAAGTTC	APOLIPOPROTEIN C-II (SAN FRANCISCO)
NPHP3	RCV000002758	chr3	132699353	132699450	-	98	132699353_5_G>A	TGAATGTAGAAACATGCCCTCCAGCATGGAGGTACAATGCCAACTTTAGTTCTTTCAGAGTACATGAAATGTTTTAAGTACAAACAAGGAAAGATTTTTAATATGCATTTATGGTTTTCACATTTTTTATGTAACTTGCAG	Renal-hepatic-pancreatic dysplasia 1
GORAB	RCV000002772	chr1	170544705	170544845	+	141	170544845_5_G>C	ATCAGGCCAGCTTAGACTATTCATACGCTCGGTGACTTGGGGAAATTGAATCTGAACAAGGAGTATGATTTAATTAATGTTTATTGCCAGCTGTTCCAGGGGCTTTTATGTATATCATCATTGAAGCCTCAAAACAACCCC	Geroderma osteodysplastica
GNPTAB	RCV000002902	chr12	101757572	101757657	-	86	101757572_6_T>G	ACAAAGCATATAAGGACAAAAACAAATATAGGTAAGGAGTACACGCATACTCCCTTTGTTTAGTATAAGAGTAATCACAAAGGTCTGGCTTTTTTATAATTCTACAATATTTTGTCTATTAAGCACTGTTCTAAAATTTAT	Pseudo-Hurler polydystrophy_Mucopolysaccharidosis, MPS-III-A_Mucolipidosis type II_multiple conditions
GBE1	RCV000002926	chr3	81648856	81648991	-	136	81648856_5_G>C	TGCAATGTACTACCAAGAATCAAAGGCCTTGGTAACTAATAACTGTGATTTTTATTCAGATAAAATTTTAATGAGTCTGTTCTCTTATTAGAAAAGCTAATTACAAGTGTCTCTTTTTTGTGTTAGGAGATTAAATATGTA	Glycogen storage disease IV, congenital neuromuscular_Glycogen storage disease, type IV
GNPTG	RCV000002933	chr16	1361872	1361955	+	84	1361955_-1_G>A	TCCGCTGGAACGCCTACAGTGGGATCCTCAGGTGAGTGGGGCCGGGGCAGGGATCCCAAAGCAGCAGCGCAGCTCCCCACCCGGCCTCACGTGCCGTGCCCGTGTCTCCCCAGCATCTGGCACGAGTGGGAGATCGCCAAC	Mucolipidosis type III gamma
MCFD2	RCV000002999	chr2	46909023	46909177	-	155	46909023_5_G>A	GCCTGGATAAGAACACAGTGCACGACCAAGAGTACATATTCAGCCCGGGCTGTGGTCCAGTGGCCTCCCCATCATCTGCAGCTGAGCCAGCGGCAAGGGCATGCTCAGTCCTCCTTTCCTTCTTCCTGTTTCTATGGCTCC	Factor v and factor viii, combined deficiency of, 2
OSTM1	RCV000003076	chr6	108049253	108049418	-	166	108049253_5_G>A	TCAGAGCAAAAGAAACGCAAACTCATTCTGCGTAAATTTTTTACAATTATTTATTTTATAGATAAAAGCCTGTATTTTAAAAATTTAGGCCTGTTTTAGAAATGATAGCTACTCTGAGAACTCAAAGTAGATTAGCCTAAA	Osteopetrosis, autosomal recessive 5
TRPM6	RCV000003766	chr9	74821669	74821837	-	169	74821669_5_G>C	CCTTCACACACAAACACCTGGCAGATGAAGGGTGACTTGTTGGCTCTTCTTTTTTGAAACTATAGGGGCTGTTTATTCCTCCATTTTAGTTCTTTTGGCTGTGCATTTATGTGAGCCAGATATTCTTGGATTATAGAAGTT	Hypomagnesemia 1, intestinal
COG7	RCV000003835	chr16	23452826	23453189	-	364	23452826_4_A>C	TTCATCCAAGAGGTGAACCACGCCGTGGAGGGTGCGCCGCTCGGGGCCCTGGCCGCGGGACCCTCCCCTGCTCTCGGCTGGGCAGAGGTCACCGAACTTGCGTGAGGCACTCAGGTGGGCGGGGCACGCATGGACAGCAAA	COG7 congenital disorder of glycosylation
CLN6	RCV000004300	chr15	68211263	68211318	-	56	68211263_5_G>T	ATTATGATGAGTACCTGGGTCACTGCATGTGGTGATTGATGGGCCCATCTGTCTATCCCAGGGGCCCCAACTACCGGCTAGCCCTGTCACTGGCTCAGGGACACACTGAGCAAGGCTGTCTGGGCTGCGGGTCTCCATGTG	Ceroid lipofuscinosis, neuronal, 6A
UBR1	RCV000004945	chr15	43022702	43022801	-	100	43022702_5_G>A	GTAACATTTGACTTTTATCATAAGGCTTCAAGTATATTTGAGTATCACTCTTCAACACATTTGTCATTGAAAGTCTAGATCTTAAGGAGTTTTAATTTGTCAATCCTGAAAGTTTATATCTTACAGAGTTTTAATCTGTCA	Johanson-Blizzard syndrome
SLC26A4	RCV000005099	chr7	107672138	107672248	+	111	107672248_7_A>G	ATCTTTGGAACATCAAGACATATCTCAGTTGGTAATTGTAAGTATATTTTACAATTATATTTGCTCATGTTTAAAGTGTTTTGGCTATATTAAGTGCATTATACCTCTATTAGGTTGGTGCAAAAGTAATTGCGGTTTTCA	Pendred syndrome
ABCG8	RCV000005262	chr2	43852354	43852486	+	133	43852486_-3_C>A	AGCATTGGGGTGCAGCTCCTGTGGAACACAGGTGAGGGCCTGGGGGGCAGATGGGGGCAGAGGGACCTGTGCGGTCCCCTCAGGCTTGGCTTGGTCTGGCCAGAGCCCCACCGACTCACCAGGCTCCTCTCTGTGTTGGAA	Sitosterolemia 1
USH1C	RCV000005454	chr11	17522784	17522926	-	143	17522784_5_G>C	TCCTCCAGGAGCAGCAGGAGATGGAGCGGCAGTGACTGCAGCCAGCCCTGGATGCCCTGTCCCGCCTCCCACCCCACCACACGACCCCACCTAGCTTGCTTCCTGCCCGCTGTGTCCCCAGCCAACTTCCTCCTCCTCCCT	Deafness, autosomal recessive 18
HPS1	RCV000005599	chr10	98435272	98435414	-	143	98435272_-1_G>T	TGACTGTGGACGGTCATCTTATCCGAAAGTAGTGAGTCTTCAAAGCTGGTCCCCTCTGTCCTTTGCCGAGCACCCTCGCTGGGCCAGGCAGCGTGTGCCCAGCCCCTGTGAAGCTGCCATTTTTCACATACTGCCCCCAGC	Hermansky-Pudlak syndrome 1
ALG6	RCV000005834	chr1	63396513	63396597	+	85	63396597_5_G>A	AAATAACTTTTAATTTACCGGTCAAACAATGGTATAATAATTTTAACTTGTTTTTCTTGTTTATCATAGTTAATACAGATTGTTTGAAAATATTAAAGGGACAACACGCTATTTTCTTCATCTTGAACATCCTCATCTCTT	Congenital disorder of glycosylation type 1C
SPAST	RCV000006020	chr2	32128408	32128479	+	72	32128479_4_A>G	TATAAGTGCTGCAAGTTTAACTTCAAAATACGTGGGTGCTCTGTTTCCAATATTGTCGTATTTTAAGTTACTGTCTAAATGTTACTGTGTTAACTGTAAATGGTAATATTTCATGAAAATATTTTTCTAGGAGCTTATCTA	Spastic paraplegia 4, autosomal dominant
SPAST	RCV000006027	chr2	32144937	32145007	+	71	32145007_-3_C>G	GCAAAAGATGCAGCACTGGGTCCTATCGGAGGTAGGTATACAAGAGCTTAAAACATTTAGAACTATTTATTATACCACCTTAGAAGTTTAAGAAGTCCAAAAAAATCTACCAAGAGATTTTTTTTTTCTTTTGGAGACAGG	Spastic paraplegia 4, autosomal dominant
ADAMTS13	RCV000006160	chr9	133437749	133437897	+	149	133437897_-2_A>G	CCTGAGCCTGTGTGTGTCGGGCAGCTGCGGGGTAGGCGTGTGTGGACATTGGCGATGGCCCTGGGGCCTACCTGTCCTATCGGAAGGCTCCTGGGGGCAGGTTGGTGGGTGCTGGCCCTGATGGAGCTGCAGTGCCCTCTG	Upshaw-Schulman syndrome
ADAMTS13	RCV000006166	chr9	133437749	133437897	+	149	133437897_5_G>A	CCTGAGCCTGTGTGTGTCGGGCAGCTGCAGGGTAGACGTGTGTGGACATTGGCGATGGCCCTGGGGCCTACCTGTCCTATCGGAAGGCTCCTGGGGGCAGGTTGGTGGGTGCTGGCCCTGATGGAGCTGCAGTGCCCTCTG	Upshaw-Schulman syndrome
RAB27A	RCV000006349	chr15	55230401	55230486	-	86	55230401_3_A>G	TGCAGTTATGGGACACAGCAGGGCAGGAGAGGTGTGAGATCTTCAGTTATGTGCTCCTTACTGAAGGAAAGGGAAAAATAGTTACATTCTTCAAACAGTGACCTGAGCAGGAAAAAGCCAGCCAATTCGTTGGTTTGCACT	Griscelli syndrome type 2
ELP1	RCV000006458	chr9	108899822	108899895	-	74	108899822_6_T>C	TTTTAGCTCAGATTCGGAAGTGGTTGGACAAGTAAGCGCCATTGTACTGTTTGCGACTAGTTAGCTTGTGATTTATGTGTGAAGACAATAAGTATTTTATTACAATTTCGAGAACTTAAAATTATGAAAAGCCCTCATTAC	Familial dysautonomia
RPS26	RCV000006496	chr12	56041811	56042169	+	359	56042169_-2_A>G	TCTCCTCTCTCCGGTCCGTGCCTCCAAGGTGGTGAGTCTTCTTGCGTGGTGAGGGTGGGGGTTCGGGTGCAGACTCTGGGATTGTGGGGAAGTGAGAGCCTGGAGCACGGCTGAGGGGTGGACCGAGTGTACATTTCATTT	Diamond-Blackfan anemia 10
RPS26	RCV000006497	chr12	56041811	56042169	+	359	56042169_-2_A>T	TCTCCTCTCTCCGGTCCGTGCCTCCAAGTTGGTGAGTCTTCTTGCGTGGTGAGGGTGGGGGTTCGGGTGCAGACTCTGGGATTGTGGGGAAGTGAGAGCCTGGAGCACGGCTGAGGGGTGGACCGAGTGTACATTTCATTT	Diamond-Blackfan anemia 10
BBS5	RCV000006532	chr2	169492874	169493009	+	136	169493009_3_A>G	AAATGGAGTTTGGAATTTATCCAGTGATCAGGTGTTGTGCAAAGAGCTAGTGAACCTTTTGGGACAGTGTTTTGGTAATCATTTTTCCATTCATCATTGGATTTATATAGTCAATTCTAATTGTTAAAATTAGCATTATAG	Bardet-Biedl syndrome 5
ASS1	RCV000006705	chr9	130480385	130480449	+	65	130480449_-3_C>T	GAGAACCGCTTCATTGGAATGAAGTCCTGAGGTGAGTCTGCTCAGCCTCCCTCAGGGCCTGCCTCGGGACCCAGCAAACCCAGAGATCCCTGAGACCCTGTCCCCTTTGGACGCTACTACCCCCATGCTCCGTGGGCGACC	Citrullinemia type I_Citrullinemia
ABCB11	RCV000006972	chr2	169014303	169014354	-	52	169014303_3_A>C	TGATGGCGTTAGAGTTGGCTTCTTTCAATTGGTCATAAAACTGTGTTGATTTATGGCAGTGGGTGTGCAGCTATAAATTGTTTAGATCATGAGGGGAGTGTTAAATCTTTAGTCATATTGGCAGGTTTTTAACTTCAGTGA	Progressive familial intrahepatic cholestasis 2
COLQ	RCV000007035	chr3	15453829	15453931	-	103	15453829_3_A>G	GCTACCTGACATGCGAGACCTATCTCCCTGGGTGGGGATGACTCCCCTCCCTCCCTCTCCCCCTTCTTTCTCCCTCCCTCCTCTTTGCTTTCCTTCTTTCCTTCACAAATATTTTGAGTGCCTCTCCACTTTGTGGTGCCT	Endplate acetylcholinesterase deficiency
CFTR	RCV000007558	chr7	117627522	117627770	+	249	117627770_4_A>G	CATTTCCTTCTCAATAAGTCCTGGCCAGAGGGTGGGATTTGAACACTGCTTGCTTTGTTAGACTGTGTTCAGTAAGTGAATCCCAGTAGCCTGAAGCAATGTGTTAGCAGAATCTATTTGTAACATTATTATTGTACAGTA	Cystic fibrosis
HSPB1	RCV000007904	chr7	76303802	76303844	+	43	76303844_-3_C>T	AGCGGCAGGACGAGCATGGCTACATCTTCCGGTGCTTCACGCGGAAATACACGTGAGTCCTGGCGCCAGGTCGGGGTGGGTGGGTGGCGTGGGGGTGGGGTCAGGGAAGAGGGCACAGGGACCCACCCGGTGTGTAATGTA	Charcot-Marie-Tooth disease axonal type 2F_Distal hereditary motor neuronopathy type 2B
NDUFA2	RCV000007945	chr5	140647256	140647314	-	59	140647256_5_G>A	GATGTGCAGCCCAAGCTCTGGGCCCGCTACGGTGAATGCGGGACGCCAGGGGTCTGGGGCTCCGGTAGGGGAACAAGGGTTTGAGAAGAGAAGGGACCGCCCAAGGTCGTGCAGAAACCCGTGGAGAAACTAGAACTCGGA	Mitochondrial complex 1 deficiency, nuclear type 13
CLCNKA	RCV000008028	chr1	16027310	16027435	+	126	16027435_-3_C>T	CGGCTCCTGGCAGTCTTCAACAGCGAGTAGGGTGAGCCCCCTGGGCTGCCTGACCCTGGCCCTGCCTGGGGGCCGGGGCGAGGGAGACCTCCCTTCTCCTCTGTGTACATCTCTTGCTCTTCCCTTCCCTCTCTCTCCCTC	Bartter syndrome, type 4b
MSTN	RCV000008144	chr2	190062224	190062729	-	506	190062224_5_G>A	ACGGAAACAATCATTACCATGCCTACAGAGTGTAAATAGTCCTATTAGTGTATATCAACAGTTCTGCTGACTGTTGTTCTAGTGTTTATGAGAAACAGATCTATTTTCAGGCTCTTTTAAACAAGCTGTTGGCCTGTATGT	Myostatin-related muscle hypertrophy
MYBPC3	RCV000009133	chr11	47333194	47333333	-	140	47333194_5_G>A	CACAGTGCAGAAAGCCGACAAGAAGACCATGGTGAACCCAGGGTCTGGGGTCCCCACGTGCACCCTGCCTAGGCCCGGCAGACCCAGGCCGCAGCTACCCTTCACTGTCCTCACCGTGGACCCCTCACCCTCCCTCTGCTG	Familial hypertrophic cardiomyopathy 4_Hypertrophic cardiomyopathy
SLC12A1	RCV000009298	chr15	48226476	48226571	+	96	48226571_4_A>G	GCGATAGCAACTAACGGGTTTGTTCGTGGAGGTAGAATCTCTAAGATATCTAATGCCCTCATCACTTGCTACGGGTAGGCGAACAATTTTTTATACTTCTTTTTGATGGGAACAAGGAAGTAGCCCGATGTTCTTGAAGCC	Bartter syndrome, type 1, antenatal
ABCC8	RCV000009679	chr11	17404512	17404669	-	158	17404512_-3_C>A	TCATCCAGAAGTACTTCCGGGTGGCGTACAGGTGATGGCCTCAGGGGTGAGGGGTGGGAGGTGCTTTGCAATGTGCAGTTTGGTGTACTTGCTAGACTCATCGTTATGAGAGTAATAGGGTCGTGTTCCCTCCAAAAAATA	Permanent neonatal diabetes mellitus_Permanent neonatal diabetes mellitus 3
SMN1	RCV000009743	chr5	70946066	70946176	+	111	70946176_6_T>G	CATGAGTGGCTATCATACTGGCTATTATATGGTAAGGAATCACTCAGCATCTTTTCCTGACAATTTTTTTGTAGTTATGTGACTTTGTTTTGTAAATTTATAAAATACTACTTGCTTCTCTCTTTATATTACTAAAAAATA	Kugelberg-Welander disease
GARS1	RCV000009782	chr7	30609585	30609730	+	146	30609730_-1_G>C	CTTTCATTGGGCCTGGAGGAAACATGCCTCGGTATGTATCACTTATTGTTTACCTGTTTATGTAATGAAGTTTTTAAAATTGCTTATATTAAAAGGTAAATATCAATGTTATGAAGGAAAAATTTTTAAAAAGTGATATAC	Charcot-Marie-Tooth disease type 2D_Charcot-Marie-Tooth disease, type 2
AR	RCV000010525	chrX	67721833	67721963	+	131	67721963_5_G>T	TGCATGAAAGCACTGCTACTCTTCAGCATTAGTAATTGCCTAGAAGTGCAGGGAATGCCCCCTGAGGGCACAGAGATTCAGAGAGGACCACTTTTGCCATTAAAACATTATTAGGGAAAAGCCAGCTCCTGGACATTTCCC	Partial androgen insensitivity syndrome
RPGR	RCV000010579	chrX	38298956	38299141	-	186	38298956_3_A>G	TCTATCAGCACGTATGCGGCGAAGAGAGAGGGTGCAATTGTGGCCTATTCTGTATAATAGTATTATCTAGCACTGCAAAGAAAACTAGAAGAAAAAAATCTGTTTTCTTTTTAAATCAAAGGGTCTTCTCAGATAAATTTG	Retinitis pigmentosa 15
LAMP2	RCV000010656	chrX	120446305	120446427	-	123	120446305_5_G>C	CATTAAGTATCTAGACTTTGTCTTTGCTGTGGTGACTAACAGATTTTTTAAAGTTAGGTTCATTCTCTTAGAAACACATCTGAAAGTCTAAATAGTTGCATGGGGGGAGGGGGGTATTTAGCTTTATTTTCCAGTTCTACA	Danon disease
L1CAM	RCV000010681	chrX	153867800	153867910	-	111	153867800_5_G>A	CCTGCAGAAGACCACAATGCCCCCATTGAGAGTAAAAGGCTTGAGCTCAGTGCCACCCCACCGTCACTTCTGCCAGCCCTGGCCCCTCCTGGGGTCCTCCCTCCTCCTGGAGCCTTCCTGGGGGGACACGGTTTGGGGGGA	Hydrocephalus, X-linked, with hirschsprung disease
HPRT1	RCV000010754	chrX	134498608	134498684	+	77	134498684_5_G>A	TGACTATAATGAATACTTCAGGGATTTGAATGTAAATAATTGCTTCTTTTTCTCACTCATTTTTCAAAACACGCATAAAAATTTAGGAAAGAGAATTGTTTTCTCCTTCCAGCACCTCATAATTTGAACAGACTGATGGTT	Lesch-Nyhan syndrome
F8	RCV000010896	chrX	154984687	154984803	-	117	154984687_3_A>G	GTCAATGGTTATGTAAACAGGTCTCTGCCAGGTGTGTACACACCTGCTCAACAATCCTCAGGGTCTTCCAAATTCAGCACCAGAGTTCTGTACTTCAGTTCACAAACAGCTCGGCATCTCAGAGGATATAGCCCACTGAAT	Hereditary factor VIII deficiency disease
F8	RCV000011018	chrX	154902051	154902167	-	117	154902051_-2_A>G	ATGAGCACACTTTTTCTGGTGTACAGCAGTAGTGAGTAGCAATGTGGGCAGAGGTTCCCTACCTACTCAGCCTACTTCTTTACAGCTTTCTTCCTTTCTGGAATGGTTGCTTGTGTCAGGAAATAAATACAAGTTTACATC	Hereditary factor VIII deficiency disease
PORCN	RCV000011448	chrX	48511892	48511935	+	44	48511935_-3_C>T	GTAGACACCGTGACATGGCACAAGATGTGAGGTAGGTAGCCCTGCCCCTCTCACCTGCCCAACCCCCCTGCCCCACTCCTCGTCTCCTAACTGCCCCCACCCTGTGCCTTTCCTCTCCTGCTTTTCTCCCTCACCTGCCCA	Focal dermal hypoplasia
FANCB	RCV000011617	chrX	14850505	14850674	-	170	14850505_5_G>A	TTGGAGTGAAAACTACATCTTCTTTGAAGCTGTAAATAAATTCCAACATGATAACACTGTCTTGATGCTCCAGAACAGTACTGTCCAATAGAAATTAATGTAAGCCACGTGCAATTTTAAATGTTCTAGAGGCCATATTTA	Fanconi anemia, complementation group B
CYBB	RCV000011677	chrX	37783490	37783600	+	111	37783600_5_G>A	TCTGCTGTCCTTCCTCAGGGGTTCCAGTGCGGTAAAAGAAAATGTTTTACTAAGTTCCTCTAATTTTCAAAGGCCATCAAGCAAAATGCCCTTTTTTAGGTAAAAACAAATGAATGATTTGGGAGGATTCCAGCTTCTGTA	Chronic granulomatous disease, X-linked
CYBB	RCV000011686	chrX	37780059	37780122	+	64	37780122_6_T>C	TGTGAATGAGGGGCTCTCCATTTTTGTCATTGTAAGCACCAACAAGAGATAAGTTATAAATTCTCTGACTTCTCGGGGTTATCTTGGAACTAAAATAGACCAAAGCTTTTTTGTTCATTTGAGGAATTGTGTTGAAACTGA	Chronic granulomatous disease, X-linked
OTC	RCV000011744	chrX	38408742	38408795	+	54	38408795_3_A>G	AACCAAGTTGGCAGAGCAGTATGCCAAAGAGGTGTGCTCTTTACATGTAAAGCTATTATTGCCTTTTACTGTCCCATGAAGTTATTTAACCAGCGTGTTTATGTATGCTAGAATGGTACCAAGCTGTTGCTGACAAATGAT	Ornithine carbamoyltransferase deficiency
DMD	RCV000011977	chrX	32501755	32501842	-	88	32501755_3_A>C	GCTCAGGCCCTGGTGGAACAGATGGTGAATGGTCATTACACGAGTTGATTTAGATAATCTTCTTAGGGATTTGATAAACACATAGGTTCATATTTATCAGCTGAATTATATCAGACAAGCACTTGTTAAATACAAATTTAA	Becker muscular dystrophy
DMD	RCV000012026	chrX	31178669	31178805	-	137	31178669_5_G>T	AGACTGTCTTAGAGGGGGACAACATGGAAACGTGATTAGTAGCAAAAGCAGAACACACTCTTGTTTGATGTATATTTGAACTCCTCTCAGCTGAACACCCTCCTTCACTCCCAAATGCAAACAGTCTCTTCTATTTCTTTC	Duchenne muscular dystrophy
BTK	RCV000012149	chrX	101386062	101386224	-	163	101386062_5_G>A	GGGAAGCTACCTGCATTAAGTCAGGACTGAGGTGGATCTGGGGTATGGCAGGGGCTGGGCAGCAGCAGCAATGTACCTTGCTTGGGACCCCTAAAAACCAGAGAGACAGCATGGCTGGTGCCATTTATCAGCTAGTGGAGG	X-linked agammaglobulinemia
IKBKG	RCV000012205	chrX	154551988	154552189	+	202	154552189_-3_C>T	CGCTGCCTGGAGGAGAATCAAGAGCTCTGAGGTGAGGAAAGAGTCAGGGGATCCAGCCCTGCTGAGGGGAAGGCGTCTTCTCCCCACCTGCACCTCTGCGTTTCCTGGGCCTGGGGTGGGGATGTGCTGCCCTCCCTCTTG	Incontinentia pigmenti syndrome
IKBKG	RCV000012217	chrX	154561688	154561784	+	97	154561784_5_G>A	GAGCAGCGTGGTGGGCAGTGAGCGGAAGCGAGTGAATGCGACCACTGGGGCTCTAGGGCTGGCCTTGCCTCTTCCTCTCCCCGTGGCCCTGAACCTTGAGAATGGGTAGACCTGCCTTAGACTTGCCTTAGACCTGTGTCA	Ectodermal dysplasia and immunodeficiency 1
TRAPPC2	RCV000012268	chrX	13719871	13719982	-	112	13719871_5_G>A	GTTTTTGCCAGCTGGGAAGGCAGAATCCAAAGTACATAAGAATTTTTATGCTATTGTAATGATATGGTATAATATGATTTTAGAACTGGAAGATCTGGACAGATAAGGTAACTGAAATCCACCACAATTAAATGAGGCTTG	Spondyloepiphyseal dysplasia tarda
SMS	RCV000012389	chrX	21972507	21972571	+	65	21972571_5_G>A	TGAGTCAGGACAGTACTGGGCGGGTGAAACGGTAAATCCACTCTTGAATGTCCTTTTATATTTAATCGATTGAAACAATCATAGTTGGCTGGGCGCGGTAGCTCACACCTGTAATCCCAGCAATTTAGGAGGCCGAGGCAG	Syndromic X-linked intellectual disability Snyder type
RPS6KA3	RCV000012427	chrX	20194189	20194268	-	80	20194189_3_A>G	AGGAGATTTGTTTACACGCTTATCCAAAGAGGTGTATAATTAATCTCTATTTTTAGTCTATTTACATGCATCCTGTTTGAACTAAAGCTTTGTTATGTTTCAGTATTATGCTTACTGTATTTTCTCTAGTGGCACAAGATT	Coffin-Lowry syndrome
ATP7A	RCV000012552	chrX	78003073	78003236	+	164	78003236_6_T>A	TGATGAAGGAGATGGTGTTTTGGAACTTGTTGTAAGAAAGATTTTTTGTGTGATTAATAAAACTTCCAGAAAAAAAACTTGGTAAGGTTCAGAGAAGAGTTGTGAAGATAATTAAAGGTGGGGAAAATATTATGAAAATTA	Cutis laxa, X-linked
F11	RCV000012669	chr4	186274116	186274275	+	160	186274275_5_G>C	CCACAAGGCAGTTTCCCAGCCTGGAGCATCGGTGACTGAGTCCCAGGACATTCGAGTGGTCGATGAAAAACAGAATCGTGATTTACTAAAAAGCTTTTGCCATCAACTTTATGCCAGAATTTATTTTGAACCCCTAAAAGA	Hereditary factor XI deficiency disease
G6PC	RCV000012782	chr17	42900797	42901106	+	310	42901106_4_A>G	TTGGAGACTGGCTCAACCTCGTCTTTAAGTGGTAGGAACCATATAGAGAGGAGATCAGCAAGAAAAGAGGCTGGCATTCGCTCTCGCAATGTCTGTCCATCAGAAGTTGCTTTCCCCAGGCTATTCAGGAAGCCACGGGCT	Glycogen storage disease due to glucose-6-phosphatase deficiency type IA
NTRK1	RCV000013095	chr1	156879122	156879362	+	241	156879362_3_A>C	CAGGGATATCTACAGCACCGACTATTACCGTGTCAGGGTCCTTTGTCCCCAACGCCTTCCCCTGCATCCAAACTGTAGACACCCTGGATCCCAAGACCACTGAGAGCCTGCCCTTGCTAGGATGGCTGCATGGGTCTGAGA	Hereditary insensitivity to pain with anhidrosis
TNNI3	RCV000013243	chr19	55157050	55157133	-	84	55157050_-2_A>C	CCGCGCTTATGCCACGGAGCCGCACGCCCAGGTGGGACGGGGCTTCCTGGGGGCAGAGTACAGGCGCCGGAGGGATCCAAGACCCTGGGAGTGGGGGGAGGAGCCAGGGCTGCGAAGGGGGCGGGGACTACGCGGAGGGGC	Dilated cardiomyopathy 1FF
TSHB	RCV000013525	chr1	115033362	115033524	+	163	115033524_5_G>A	CACCATCTGTGCTGGATATTGTATGACACGGGTATATAGTTCATGTCACTTCTTTTGGCTGTAAATTATATAAGCCCTGAAGAAGTCCATTCCTATATAGAAAGGAAATGAAATAAATCACAACCTCATTTCCCAAATCTA	Secondary hypothyroidism
TG	RCV000013532	chr8	132882469	132882612	+	144	132882612_-3_C>T	GTTCAATCAGTCATCTCTGGCAGATTCTGATGTAAGTAATAAACTGCCAACAATGTGCGTGTTTCCATTAGGGGGACGCCTCTTGGGTTTCAAAGTTGCTATGGTGTGTGTGGCTGCTCCACCAAAGTGAGGGCAGAGATG	Iodotyrosyl coupling defect_Congenital hypothyroidism
SPTA1	RCV000013725	chr1	158653274	158653425	-	152	158653274_5_G>A	TCACCCAGCGCCAGGAGCAGATTGAGAACCAGTAAATTCTGGAGCCTGGAGAACTGAACAGTATTTGGTCAGACATTTTTCGCCAAAGGCATTTCTTCTCATGACCCTGCATCTGTTAGATTTGAGATGCCACAGAAAATC	Pyropoikilocytosis
PTH1R	RCV000014757	chr3	46895735	46895869	+	135	46895869_-3_C>T	AAGGAGGCACCCACTGGCAGCAGGTACTGAGGTACGTCTCTGCTTCCATGCATCCAGCTGGCATGGGCTTGGATCCACCCACCCCCATTGCACTGTCCCTCTGATGTGAGCTCATGCTTCTTGGCTCTTATAGAAAGTAAA	Chondrodysplasia Blomstrand type
PCSK1	RCV000015082	chr5	96421880	96421956	-	77	96421880_4_A>C	TTCCCCGATATGATCCCACAAACGAGAACAAGTGCGTAAATATGCATTTGTGTGAAATAAAGTACTTTACAATGCTTTTATCTTGTTTGAGAAAATTATACCATATATTTCATCCACATTCCAGTGCTCAGGAAATGTTAA	Proprotein convertase 1/3 deficiency
MTTP	RCV000015304	chr4	99611143	99611240	+	98	99611240_5_G>A	TCTTCTTCTGCCTACACTGGCTACATAGAACGTATATACACCAAAAAGAGGTTCTCCTTCCATACCCCACAACTTAGCATTGCTGGAACTGCTATTAAATTACAGTTATTGTGTGTCATCAGGTAGTCCCCGTTCGGCATC	Abetalipoproteinaemia
MAPT	RCV000015323	chr17	46010310	46010402	+	93	46010402_-1_G>A	TAATATCAAACACGTCCCGGGAGGCGGCAATGTGAGTACCTTCACACGTCCCATGCGCCGTGCTGTGGCTTGAATTATTAGGAAGTGGTGTGAGTGCGTACACTTGCGAGACACTGCATAGAATAAATCCTTCTTGGGCTC	Frontotemporal dementia
LMNA	RCV000015610	chr1	156136921	156137028	+	108	156137028_5_G>C	GTTCACCCTGAAGGCTGGGCAGGTGGTGACGGTGACTGGCAGGGCGCTTGGGACTCTGGGGAGGCCTTGGGTGGCGATGGGAGCGCTGGGGTAAGTGTCCTTTTCTCCTCTCCAGATCTGGGCTGCAGGAGCTGGGGCCAC	Familial partial lipodystrophy 2
KRT17	RCV000015688	chr17	41624234	41624541	-	308	41624234_-2_A>G	AGGTGAGAAGGCCACCATGCAGAACCTCGATGACCGCCTGGCCTCCTACCTGGACAAGGTGCGTGCCCTGGAGGAGGCCAACACTGAGCTGGAGGTGAAGATCCGTGACTGGTACCAGAGGCAGGCCCCGGGGCCCGCCCG	Pachyonychia congenita 2
KRT17	RCV000015691	chr17	41624234	41624541	-	308	41624234_-2_A>C	AGGTGAGAAGGCCACCATGCAGAACCTCCATGACCGCCTGGCCTCCTACCTGGACAAGGTGCGTGCCCTGGAGGAGGCCAACACTGAGCTGGAGGTGAAGATCCGTGACTGGTACCAGAGGCAGGCCCCGGGGCCCGCCCG	Steatocystoma multiplex
KRT17	RCV000015692	chr17	41624234	41624541	-	308	41624234_5_G>A	AGGTGAGAAGGCCACCATGCAGAACCTCAATGACCACCTGGCCTCCTACCTGGACAAGGTGCGTGCCCTGGAGGAGGCCAACACTGAGCTGGAGGTGAAGATCCGTGACTGGTACCAGAGGCAGGCCCCGGGGCCCGCCCG	Steatocystoma multiplex_Pachyonychia congenita 2
KRT17	RCV000015698	chr17	41624234	41624541	-	308	41624234_5_G>C	AGGTGAGAAGGCCACCATGCAGAACCTCAATGACCCCCTGGCCTCCTACCTGGACAAGGTGCGTGCCCTGGAGGAGGCCAACACTGAGCTGGAGGTGAAGATCCGTGACTGGTACCAGAGGCAGGCCCCGGGGCCCGCCCG	Pachyonychia congenita 2
SOD1	RCV000015894	chr21	31659666	31659784	+	119	31659784_5_G>T	CGTGGCCTAGCGAGTTATGGCGACGAAGGCCGTGTTCGTGCTGAAGGGCGACGGCCCAGTGCAGGGCATCATCAATTTCGAGCAGAAGGCAAGGGCTGGGACGGAGGCTTGTTTGCGAGGCCGCTCCCACCCGCTCGTCCC	Amyotrophic lateral sclerosis type 1
HBD	RCV000016237	chr11	5233991	5234213	-	223	5233991_6_T>A	CAAGCTGCACGTGGATCCTGAGAACTTCAGGGTGAGACCAGGAGATGCTTCACTTTTCTCTTTTTACTTTCTAATCTTACATTTTGGTTCTTTTACCTACCTGCTCTTCTCCCACATTTTTGTCATTTTACTATATTTTAT	delta Thalassemia
GH1	RCV000017338	chr17	63918017	63918091	-	75	63918017_6_T>C	CTCCAACAGGGAGGAAACACAACAGAAATCCGTGAGCGGATGCCTTCTCCCCAGGCGGGGATGGGGGAGACCTGTAGTCAGAGCCCCCGGGCAGCACAGCCAATGCCCGTCCTTCCCCTGCAGAACCTAGAGCTGCTCCGC	Autosomal dominant isolated somatotropin deficiency
GH1	RCV000017345	chr17	63918017	63918091	-	75	63918017_5_G>A	CTCCAACAGGGAGGAAACACAACAGAAATCCGTGAATGGATGCCTTCTCCCCAGGCGGGGATGGGGGAGACCTGTAGTCAGAGCCCCCGGGCAGCACAGCCAATGCCCGTCCTTCCCCTGCAGAACCTAGAGCTGCTCCGC	Autosomal dominant isolated somatotropin deficiency
GH1	RCV000017346	chr17	63917760	63917924	-	165	63917760_5_G>C	CCTAGAGGAAGGCATCCAAACGCTGATGGGGGTGACGGTGGCGCCAGGGGTCCCCAATCCTGGAGCCCCACTGACTTTGAGAGCTGTGTTAGAGAAACACTGCTGCCCTCTTTTTAGCAGTCAGGCCCTGACCCAAGAGAA	Isolated growth hormone deficiency type IB
FGFR3	RCV000017766	chr4	1801835	1801923	+	89	1801923_7_A>T	GCTGGGCAGCGACGTGGAGTTCCACTGCAAGGTGTACTGTGACGCACAGCCCCACATCCAGTGGCTCAAGCACGTGGAGGTGAATGGCAGCAAGGTGGGCCCGGACGGCACACCCTACGTTACCGTGCTCAAGGTGGGCCA	Achondroplasia_Hypochondroplasia
FGG	RCV000017798	chr4	154612532	154612849	-	318	154612532_5_G>A	TCTTTTATTTCTCTCTTCAACATGTGTAGCAGTAAATGTGCTCTTCACAAAACGTTGTTTAAAATGGAAAGCTGGAAAATAAAACAGATAATAAACTAGTGAAATTTCTGTATTTTTTCTCTTTTAGTATGTTGCTACCAG	Afibrinogenemia, congenital
FGG	RCV000017799	chr4	154612018	154612201	-	184	154612018_5_G>A	ACTTATAATCCTGATGAATCATCAAAACCAAGTGAAAAAATAAAGACTACTGACCAAAAAATAATAATAATAATCTGTGAAGTTCTTTTGCTGTTGTTTTAGTTGTTCTATTTGCTTAAGGATTTTTATGTCTCTGATCCT	Afibrinogenemia, congenital
CFH	RCV000018030	chr1	196673857	196673962	+	106	196673962_6_T>G	GTGTAAAAGCTGTGTATACATGTAATGAGGGGTATGGAGTCCATACGAAAAGAGGTTTATAATTAAGATAGTAAATAGGAACTCTACTACTTTATATATTTTTAAGGTTATTATATTTTTCTATGAGCATTTAAAAAAGTA	Basal laminar drusen
ERCC5	RCV000018034	chr13	102872198	102872398	+	201	102872398_-1_G>T	GGGGGAAACCTGATCTCGACAAAATTAGATAATATCCTTTGCTTCTTAAAAGAGAAGGAAACACCTTGTCAAATATGTGTTTGGTTTAAAACTTATGGAAGAGAAACTTGGATCATTTTTTTCTTATATCCCGTTAATCCC	Xeroderma pigmentosum, group G_Xeroderma pigmentosum
CRYM	RCV000018443	chr16	21258789	21258845	-	57	21258789_4_A>C	GCCAAACTCATCTATGATTCCTGGTCATCTGGTACATAAAACAAAGGAACTTGATGTTGAGATGGATGCTTGAGGAATATTGCTGCTGGTTCTCATAATTTCTAGAGTAAATGAGGGAGTCCAGTCCCCAGTGAACTCTCC	Deafness, autosomal dominant 40
COL18A1	RCV000018656	chr21	45505134	45505278	+	145	45505278_3_A>C	CCCCCTTCATTTCCTGGCCCTCACAGGCAGAGTCAGTCAGTGGGGAGTGGGCCCCGGGCAGAGGCCGCCTCGTGTGGCTTCGTGTTCCCACCTTGGTTTCTCTCCTGCAGCTATCAGCGTTCCCGGCCCTCCGGGCCCCCC	Knobloch syndrome 1
COL9A3	RCV000018678	chr20	62818518	62818553	+	36	62818553_5_G>A	AGCTGGTCCTCCAGGTCTGCCTGGGCCCCCGGTGAATGTCCCTGGCTGGGGAGACAGCCTTTTTCCAGTCTGGAGAGAAAGGGGGAACTCAGAACAGAGGGGTCATTGATATCCTGTCTCATCCTGCCGGAGCCCGGGTTG	Epiphyseal dysplasia, multiple, 3
COL9A2	RCV000018682	chr1	40314352	40314387	-	36	40314352_5_G>C	CAATGGGCCCCCTGGAAAAGCTGGCCCTCCGGTGACTGCTTTATCCTCTTTGGCCTTTGACCCTTCCTGCTCTTGCCCTCCTCTGGCTCATGTTTGTTCCATCTCTGTTTTCAAGGGACCCAAGGGCGAGCCTGGCAAAGC	Epiphyseal dysplasia, multiple, 2
COL6A3	RCV000018690	chr2	237348613	237348663	-	51	237348613_5_G>A	AGTTGGCAGTGAAGGACGCAGAGGCAAAAAAGTACATATCTGCTGAGGATTATCCAAGCGTCCTTGCTGCCAGGAGGCTCCAAGGACAACTTCTGATGTGTTGTGTTTTAAAAGAATTATTTCTTTAAAAATTGTCTTTGT	Ullrich congenital muscular dystrophy 1
COL3A1	RCV000018746	chr2	189002955	189003062	+	108	189003062_5_G>T	TGCAGGACCCCCTGGAGGTTCTGGACCTGCTGTAATTTCCTTCCTCTTTCTCTGTCTATCTATCTATCATCTATCTATCTATTGATTATCTGTCTATCTCTCCCTCTCTCTCTCCCTCTCCCCCCTCTGTAAGTCCTAAGT	Ehlers-Danlos syndrome, type 4
COL3A1	RCV000018752	chr2	188996398	188996496	+	99	188996496_5_G>T	CATGGGCTTCCCCGGTCCTAAAGGAAATGATGTGATTTCCTTCATTAATTTCTTCAATAAATATTTGACTGGAAGGCTTTTATTTTCCATATGGAGTAAAGAAATGGTCAAAACTCAGTCTCCTCTTCAAAGCATGGAGGA	Ehlers-Danlos syndrome, type 4
COL3A1	RCV000018760	chr2	188988081	188988134	+	54	188988134_6_T>C	CCCTGGTACATCTGGTCATCCTGGTTCCCCTGTAAGCATAGCCATTGGTGGTGTTTTCTTCCTCATTTTTAGAAAAATCAAATTAATATATATTCTGCTATAATTCAGCCATTCCAGCATGCATAATCCCAGTTAACTAGA	Ehlers-Danlos syndrome, type 4
COL3A1	RCV000018762	chr2	188997336	188997389	+	54	188997389_5_G>A	AACTGGACCTCAGGGACCCCCAGGGCCTACTGTAAATTCACTCATATAAAATTGGAGATGAAAATAGGGTGGAGGTGGGGCAGGAAGAATGCTTCAAAAATTACATAATCTCTGACACCATGTTGTTACAGTTTACCAAAG	Ehlers-Danlos syndrome, type 4
COL1A2	RCV000018792	chr7	94418499	94418552	+	54	94418552_5_G>A	AATTGGTAACCCTGGCAGAGATGGTGCTCGTGTGAATAGAATTTTGTTTGTATGTTTCTTCGTACTTGGATTTTTTTTTTATGTTTGAATTGAGAAGTTTTCCAAATTAGAACTACACACACTTTATTTATCAAGTTTAAT	Osteogenesis imperfecta, recessive perinatal lethal
COL1A2	RCV000018810	chr7	94404839	94404892	+	54	94404892_5_G>A	AGCTGGCCCTCCTGGCAAGGCTGGTGAAGATGTAAATATTTACTCTTAAGCACTTTCAAAATGCTATTTAAATACTCTTGCCTCAACAAGATTTTCTAGATTCAAATTAAGTATTCTGCCAAAAGCTGAATATGCCTGACA	Combined osteogenesis imperfecta and Ehlers-Danlos syndrome 2
COL1A2	RCV000018814	chr7	94405673	94405726	+	54	94405726_5_G>A	TCCTGGACTTCCTGGCTTCAAAGGCATTAGGGTGAACACATTCTTTACTCAGAAGAGAGAAAATGCCTATTAATTTTTGGAAAAAACTCAAGTATGTTTAAAATCTTGGGTGACATATACTCACTTTCAAATCCCTGGAGT	Ehlers-Danlos syndrome, cardiac valvular type
COL1A1	RCV000018862	chr17	50196314	50196367	-	54	50196314_5_G>A	GAGAGGTCGCCCTGGAGCCCCTGGCCCTGCTGTAAATACTCCTGGCCCCTTGGGGGATCCCTGAGCTCTGGAAGGGGCTCCCCAGGAACTCTAGGGACTGGCCAGTGCTCAGTGGACTTAACGGGGCTTCCCCTCTCTCCT	Osteogenesis imperfecta, recessive perinatal lethal
COL2A1	RCV000018919	chr12	47985912	47985965	-	54	47985912_5_G>A	CCCAGGTCAAGATGGTCTGGCAGGTCCCAAGGTGAATGGGAGAAGAGGGGCTGGGGTCCCTCCCTGCATCGCTGAGGTCACATGGTATCCCACTGACTCCCTGTGTACCCTTGTAGGGAGCCCCTGGAGAGCGAGGGCCCA	Kniest dysplasia
COL2A1	RCV000018934	chr12	47974089	47974331	-	243	47974089_-3_C>A	CACGTACACTGCCCTGAAGGATGGCTGAACGGTGAGTGGGGCTGCCAGAGAGAAGAGCTGCCTGTGCCCAAACCGCCTGGAGCAGGGCTGAGGGTTGGCCCGCGGCAGCTGTCAGGTCCTAAAGTGACAGGATCATCAGAG	Spondyloperipheral dysplasia-short ulna syndrome
CAT	RCV000019165	chr11	34452077	34452207	+	131	34452207_5_G>A	CCCCATTTTCTTCATCAGGGATCCCATATTGGTAGATAATAGAGTATTTTGCACTCAACAAATGTTTGTTGACTTAAATTGATTTCAAATAGGTTGGCATTTGAGGAGAAGCCGTGGGAAAGGCAGAAAGAAAAGAATGCG	Acatalasemia, japanese type
CACNA1C	RCV000019199	chr12	2504842	2504945	+	104	2504945_-1_G>A	TACTTAACTTGGTTCTCGGTGTGCTTAGCAGGTAAGCAGGACCAAGGAAAAAGGTCTTGATTTTTCCATTTATTTTTATTTATTCTTTCTGCTATTCCTGGCTGTATTCTTTTTCTGGCTCTGATGAACCTGGGATAAGGG	Timothy syndrome_Long QT syndrome_CACNA1C-Related Disorders
AK2	RCV000019923	chr1	33013207	33013402	-	196	33013207_3_A>T	AGCATCCTAGCAGCCTTCTCCAAAGCCACATGTTAAGACTTGGTTATGTTTATCTAATGTTGGGTCCAAGAAGGAATTTCTTTCCATCCCTGTGAGGCAATGGGTGGGAATGATAGGACAGGCAAAGAGAAGCTTCCTCAG	Reticular dysgenesis
PSEN1	RCV000020087	chr14	73192644	73192864	+	221	73192864_-2_A>C	TGGCTCATCTTGGCTGTGATTTCAGTATCTGGTAAAACCCAAGACTGATAATTTGTTTGTCACAGGAATGCCCCACTGGAGTGTTTTCTTTCCTCATCTCTTTATCTTGATTTAGAGAAAATGGTAACGTGTACATCCCAT	Alzheimer disease, type 3
TFAP2B	RCV000020531	chr6	50828619	50828679	+	61	50828679_5_G>A	AATCTATTGGACCAGTCTGTCATTAAAAAAGGTATAGATAATTCCCCCCAAAAAGTAAGCAAAGTTCTCTCATGCATTAACGTCTTTATGATGAATTTTCACTTTGGGGGAATTCATTATTTGACAAGACATAAATGTTTG	Char syndrome_Patent ductus arteriosus 2
ASPM	RCV000020758	chr1	197128490	197129317	-	828	197128490_5_G>T	CCGTAGACTTGCAATGTGGAGTGCGCCTTGTGTACTTATAAGAAATAGAATTATTTTGCTTAATGGAATAGACTAACATTTTCTGGAAAACACTTTTTTTGTAATTATTCAATCTTGCTCTTTCAAGTAGTACAATAAATT	Primary autosomal recessive microcephaly 5
BLVRA	RCV000022452	chr7	43787904	43788025	+	122	43788025_-3_C>A	CGTTCCTGAACCTGATTGGCTTCGTGTAGAGGTGGCTCACAATGTCTTTGTGCTTCATAATTCATGGAAAGCCCAGTGAGGCGGATTAGCTGCAGGACATGGAGATTTTCCAGACCCAGGGCAGGGAGAGCCATCTCCCAA	Hyperbiliverdinemia
ELN	RCV000022536	chr7	74063153	74063224	+	72	74063224_5_G>C	GGTGGAGTAGGCATCCCAGGCGGTGTGGTGGGTGACTTGAAACCCCAGGAGGGGCAGGGTGGGGAGGGAATCTAACCAGTACAGAGTGCCTCCCTGAACTCGGTCTGTGTTCCCAGGAGCCGGACCCGCCGCCGCCGCTGC	Supravalvar aortic stenosis
RPE65	RCV000022752	chr1	68449895	68449954	-	60	68449895_5_G>A	GGATCCTGAACTGGAAGAAAATGTCTATCCAGTAAATATCTCTGGGAGACTTTTTTAAAACACCTTCATGGATTCATGATAAATGTGCTATTTCAAGGGCTCCTGAAGAGAAGGCATTGATTAATGACCTGTTTAGGAAAG	Leber congenital amaurosis 2_Retinal dystrophy_multiple conditions_Retinitis pigmentosa 20_Leber congenital amaurosis
FRMD7	RCV000022870	chrX	132080006	132080081	-	76	132080006_5_G>A	ACCAGACCTCCTCTCTGATGTGTCAAAACAAGTAAAGTTTCTGAAAATTTCTACTTCTTTAGATAAATGTAATTTGTGCAAATTTCAAATGCTTCCATGAATTGATTCTGCCAGAATCCCAGTGTGTAAAAAGGTTACTCT	Infantile nystagmus, X-linked
NDUFA9	RCV000023344	chr12	4685259	4685325	+	67	4685325_-1_G>C	GCCCTGGATAACAAGGGATAAAGTGGAGCCGGTGAGTACATGTGTGGAAAGCGTCTGCCTGGGCAGATGATGAGGCGTTAGACTTATTTTGCTTTGCCTGCTTGCTTGTTTCCCGGCCCTTGTCTGTTTGCTGTTCTTGCT	Mitochondrial complex 1 deficiency, nuclear type 26
BMPER	RCV000023723	chr7	34062002	34062047	+	46	34062047_5_G>A	AGAAAAGGATGCTGTCCTATTTGCACTGAAAGTAAATTTATTCCTTTGAAAATGTGCTATTAGTATTTGTTTTGCATTTTATAGTGCAACAAGAAAAATAGGGGTGTATGTTTCCCACACATTTTATTTTTGTAGGTATAT	Diaphanospondylodysostosis
AGK	RCV000023816	chr7	141651525	141651609	+	85	141651609_5_G>A	AGCCAGCCAGTGCACTTTGCTTATCCCGGAGGTGAATGGGGAAGGGGTCGGTAGTCACAGCATTTGATTCGTTCGTCATCGGCCTGCCCCTCTGTGGTGTCCCATCCTTCCTCTCTGTTAGCTGACCTAGACTTAGGCACA	Sengers syndrome
PRRT2	RCV000024171	chr16	29813686	29813933	+	248	29813933_5_G>A	CAACATCGTGGCCTTCGCTTATGCTGTCATGGTGAACCCCATGGGACCCTAGCCCAGGCCTGCTGTGGCTCCCAGCTTCCCGCCAGCGCTGCAATAGAGCCTCTGGAGTAATCATGCCTTCCTTCCCCTCTCCTCTCTGCA	Seizures, benign familial infantile, 2
TMEM237	RCV000024182	chr2	201640261	201640265	-	5	201640261_-3_C>T	TTGTTTGGTGTTATATGACGTGTTAGTTAAGGTGAGTTAGTTTAATGTAAATATAATATTTGGTGTTCAAAAATTAGTTTGATTCCTTGGTTTGTTTCTCTTAAAACTGAGTCTGAATGGTGTAATTTGTAATTCTACAAT	Joubert syndrome 14
ROGDI	RCV000024226	chr16	4798569	4798667	-	99	4798569_5_G>C	CCTCCCCGAGATCGCCGCCAGCGGCCTCACGGTCACTGCCCCTGCCAGCCCCTGCTGCAGGAGAGGGGTCCCACAGTGGGTCCCAGCTTGCCCTCAGGATGGACGCGGAGGGGTGCCACTCCCAGATTATAGGTGGAATAT	Amelocerebrohypohidrotic syndrome
CARD14	RCV000024311	chr17	80182653	80182790	+	138	80182790_5_G>A	CAGCCTGATGTTGACTTCAGTAACTTTAGCGGTGAAAGCTCCGACTTTGACGGTTTGGCAGGCACTTCTAGGAACCTCAGGCTCCTGGTAACCCCAGGTGCCCCGCTTACTTGCCGATTTGCCCTACTCCCCCTTCCCTCC	Psoriasis susceptibility 2
GNPAT	RCV000029143	chr1	231275405	231275498	+	94	231275498_5_G>A	TGAGGCTCGGAGTAGTGGAGAAGAAGAAGATGTAAATACTGTACAAGATCCCATGAGTGCTCAAGGAACAAGGAAATGAATGACATTTGAGCTCAAAATCCAGAGAGACATAGAAATGGATGATCTAGGAAATGCTATATT	Rhizomelic chondrodysplasia punctata type 2
CFTR	RCV000029530	chr7	117627522	117627770	+	249	117627770_5_G>A	CATTTCCTTCTCAATAAGTCCTGGCCAGAGGGTGAAATTTGAACACTGCTTGCTTTGTTAGACTGTGTTCAGTAAGTGAATCCCAGTAGCCTGAAGCAATGTGTTAGCAGAATCTATTTGTAACATTATTATTGTACAGTA	Cystic fibrosis_multiple conditions
HDAC8	RCV000030813	chrX	72572057	72572109	-	53	72572057_5_G>A	TTGAAGCATATGCACTGCATAAGCAGATGAGGTAAATTGTCTTTCTTGAACATAGCCCTGAAGCTAGGTGTTCGTAGCCTTAATATCCTGCTTCACAGTGGGGCAAGGAAAAGAATGGTCTTTTGAAAAAATTATTTTAGC	Cornelia de Lange syndrome 5
HINT1	RCV000030852	chr5	131165095	131165231	-	137	131165095_-1_G>C	ACCAGCCAAAATCATTTTTGAGGATGACCCGGTAGGTACTGGGCACCACCTCTCTCGCCTGCTGAGGTGGGTATCGTCCGCGGATCCTCGGGTTTCTCGCGGAGGGAGAGGAGGGGTCGCGAGTGTAGCGGCGACGGGAGG	Autosomal recessive axonal neuropathy with neuromyotonia_Peripheral neuropathy
MPV17	RCV000031915	chr2	27322448	27322564	-	117	27322448_5_G>A	CACCCGTGGAAAGTACAGGTCCTGACAGCTGGTGAATGTCCCTCTAGGACTTGAGTGGGACCAGGGCAGACTGATTTGGAAGCCAGAGGCTTGCCCCACTGCACCACCCTCACTTCCTGTTTCTATTCGGCTCTCTTGAAG	Navajo neurohepatopathy
PCCB	RCV000032127	chr3	136328758	136328857	+	100	136328857_-3_C>T	TTTGCCAACCCTTTCCCTGCAGCAGTGTGAGGTAGGGGACTGTGGTGAAGAGGGCAGCTTTGTTTGTTTGGTCAACTTGCTCATTCTTTCTCTACAGAAATTGTCACATAACTGCCTTTTTGCCTTTGCAGTCTAATCTGT	Propionic acidemia
GNPTAB	RCV000032350	chr12	101786012	101786217	-	206	101786012_3_A>C	TCAGTTGTTGTTTTTGACAGTACTAAGGATGGTCAGATCTTTTTATGGATATTTTAAAATCATGTTATCATTGGATGTTTGAATAACAAAATTCTGAGTGGAATAGAAATGATTCATTCTTAAATGTCTGATAAACTTTTC	Pseudo-Hurler polydystrophy
ANO5	RCV000032553	chr11	22257680	22257754	+	75	22257754_5_G>A	CTTTCTTTCAGGAGCCACAGTGACATTATGGGTGAACATTTCTTTAAAAATTGCTATAATTTCTTCAACAGGTGATTAAATGAGCTATCTCAACAGTGTTACCTACAATGTCTCTTGAGTCTTTCCTTTCCCTCTCCCTCC	Limb-girdle muscular dystrophy, type 2L_Miyoshi muscular dystrophy 3
ECEL1	RCV000032687	chr2	232484472	232484596	-	125	232484472_3_A>T	TGTCGCAGCTCATCCGCTCCACACCCCACCGGTTTGGCTGCAGATCTGGCATTTTCTGCCCAGCGGTCACTAGGTCCTTCCCCTGCACCCTGGACCTCTCTGCTGGGTGGGCTTTACATTTTCTGCTCTGCATAGCTGGGA	Distal arthrogryposis type 5D
DPAGT1	RCV000032993	chr11	119101495	119101777	-	283	119101495_5_G>A	AGGACCTCAACAAAACCAGCCGACAGCAGATGTGAACAGCGGCACACGGGTCCGGGCAGGGGGCAAGGGCTAAGGAAGGAGTGGCTAGGGCAGGGGCGGGAACCGGGGTGCTTGACCACACGTGAAGACTCAGAACTAACC	DPAGT1-CDG
OTOGL	RCV000033002	chr12	80341948	80342162	+	215	80342162_5_G>A	TAGAAGAATTTTCATTCCATGTCATGATAAAGTAAATTGGAAGCAACCATAAATAATACTTTCATGTTAGATATGTTGAGAGTAAAAGCCAATACGTTACTGTTCTTGCTATAATGTTCTTCTACTGAGAACAAAACCCCC	Deafness, autosomal recessive 84b
OXCT1	RCV000034378	chr5	41794003	41794078	-	76	41794003_5_G>A	ATATGGTGACCTGGCTAACTGGATGATACCTGTAAATAGACATTTTTTATTCTGAATTATGTTTGGATCAGAATAATTATATTTTAAATACTAAGAAAAAGGGCCATGAGATCACGATTCTTTAAAAATGAAATATTTTAA	Succinyl-CoA acetoacetate transferase deficiency
SLC26A4	RCV000036424	chr7	107689053	107689200	+	148	107689200_3_A>G	CAAGTATGATTACACCATCGATGGGAACCAGGTGTGGGTGCCCTTTTGCTGAACTGGTTTTATAGGGCTGGAAACAGGAAAAAAACATAAATGGAAAAGATTTTGGTGTCAGCTAAAGAAGGGGTTGGATTCTTTCACCAG	Rare genetic deafness_Pendred syndrome
WNT1	RCV000043493	chr12	48980424	48980689	+	266	48980689_4_A>G	GAACCTTCACAACAACGAGGCAGGCCGTACGGTGGGCTTTGAGAGGCTCCGCACCCTAAGCGGAGCGGCAGGGGCCAACCTCGGGCTGGGGAAGTGACGGTCGGTGAGATAAGGCAAGGGGCACCAGGAGAGGGCGTCCTG	Osteogenesis imperfecta, type xv
CFTR	RCV000043564	chr7	117602826	117602863	+	38	117602863_5_G>A	CTTCTTTGGTTGTGCTGTGGCTCCTTGGAAAGTGAATATTCCATGTCCTATTGTGTAGATTGTGTTTTATTTCTGTTGATTAAATATTGTAATCCACTATGTTTGTATGTATTGTAATCCACTTTGTTTCATTTCTCCCAA	Cystic fibrosis_not specified_multiple conditions_multiple conditions_multiple conditions_Inborn genetic diseases_CFTR-related disorders
STAMBP	RCV000043575	chr2	73844813	73844888	+	76	73844888_5_G>T	TGTCATTCCTGAAAAGAAAGACACAGTAAAGGTGGTTCTTCACTTTCATTGTTGCCCATCTAAAAGCTTCAGAGCAGCACAGACTGACTTCAAGATAAAAGTAGTAGTCTCTGCATCTGAGTACCAGATCCTGCAATAGGA	Microcephaly-capillary malformation syndrome
CFTR	RCV000046468	chr7	117590353	117590439	+	87	117590439_5_G>T	ATGTTTTAACAGAAAAAGAAATATTTGAAAGGTATTTTCTTTGAATACCTTACTTATAATGCTCATGCTAAAATAAAAGAAAGACAGACTGTCCCATCATAGATTGCATTTTACCTCTTGAGAAATATGTTCACCATTGTT	Cystic fibrosis_multiple conditions
CLPP	RCV000049284	chr19	6361869	6361940	+	72	6361940_4_A>G	GCGGGAGCGCATCGTGTGCGTCATGGGCCCGGTGGGCGCCCCGCGCCGGGACCCTCCCCAGGACTCTCCCAAGCGCCTGCCGACACTCCCTGCGCCCCTCCTTCCCTGGCCCCAGACTTTCCCTCAGGCTCCGCTCCCCTT	Perrault syndrome 3_Autosomal recessive hearing impairment with normal menstrual cycles
ASAH1	RCV000049322	chr8	18059572	18059703	-	132	18059572_4_A>G	GAGACAGAAAGGAATCATTGGATGTATATGAGTAGGTAGGTTTGTTAAAGCAAAAGAAGTAGAAACAAAAGCATACACTGATATACTTTGAGTTTTAAGGCATGTAGCCTAAGAGGGAATCTCTCCTTTTGTATCTAGACT	Farber lipogranulomatosis
CTSF	RCV000054490	chr11	66565831	66565927	-	97	66565831_-2_A>G	CAGGGGACCCTGCTCTCCCTCTCTGAACGGGGTGAGCATCTCGCTCTACTCCTCTGTCCCCAGCCTAGCCCCTCAGGAGGGCTTCTTGGGACCAGCCTTCTGTCTCCTAGAGCTCTTGGACTGTGACAAGATGGACAAGGC	Ceroid lipofuscinosis, neuronal, 13
COMP	RCV000055750	chr19	18785673	18785851	-	179	18785673_-3_C>A	GATTGACCCCAACTGGGTGGTGCTCAAACAGGTGGGAGCGGGGTCCACGTGGGGGGTGATGGGACCCTAGAACCCCCACAGTGAGGCCTATGCTGAGGACAGGGTGCCTAGGGCTGTCACGGCCAGCCTGAGGCCCTCCTT	Multiple epiphyseal dysplasia 1
RYR1	RCV000056204	chr19	38575919	38575961	+	43	38575961_-2_A>C	CAACTACTGGGACAAGTTTGTCAAGCGCCAGGTGAGAGGACATGGATGCCCTGGGTCCTGGATTGGGTCCCTGCCTGCCACCAGGCCATCACAGGCCTGCCAAGCACTTGCTTGGTGTGTGACCTTGGGCAAGAGGTTTTT	Central core myopathy
CFTR	RCV000056354	chr7	117590353	117590439	+	87	117590439_3_A>G	ATGTTTTAACAGAAAAAGAAATATTTGAAAGGTGTGTTCTTTGAATACCTTACTTATAATGCTCATGCTAAAATAAAAGAAAGACAGACTGTCCCATCATAGATTGCATTTTACCTCTTGAGAAATATGTTCACCATTGTT	Cystic fibrosis
CFTR	RCV000056396	chr7	117534276	117534365	+	90	117534365_3_A>G	CCTTTCCAACAACCTGAACAAATTTGATGAAGTGTGTACCTATTGATTTAATCTTTTAGGCACTATTGTTATAAATTATACAACTGGAAAGGCGGAGTTTTCCTGGGTCAGATAATAGTAATTAGTGGTTAAGTCTTGCTC	Cystic fibrosis_not specified_multiple conditions_multiple conditions_Obstructive azoospermia
VPS33B	RCV000074446	chr15	91004877	91004931	-	55	91004877_5_G>C	CTCATGTGCCTTTTGTCCATCACTGAGAATGGTGACCCCAAAAGACTGAAGATGAGAATGTCAGATTGAGAAACTATGCCTTAGGGACAGAAGAAGTGATTTTGAAAGGCTAAGGCAAATGTCTTAGCAAACAGAATGTTT	Arthrogryposis, renal dysfunction, and cholestasis 1
MLH1	RCV000075459	chr3	37048517	37048609	+	93	37048609_5_G>C	GCCTATCTTCATTCTTCGACTAGCCACTGAGGTCACTGATCAAGCAGATACTAAGCATTTCGGTACATGCATGTGTGCTGGAGGGAAAGGGCAAATGACCACCCTTTGATCTGGAATGATAAAGATGATAAGGGTGGGATA	Lynch syndrome
MLH1	RCV000075768	chr3	37011820	37011862	+	43	37011862_-2_A>T	CAATGCAGGCATTAGTTTCTCAGTTAAATAAGTAAGTTCTTGGTTTATGGGGGATGGTTTTGTTTTATGAAAAGAAAAAAGGGGATTTTTAATAGTTTGCTGGTGGAGATAAGGTTATGATGTTTCAGTCTCAGCCATGAG	Lynch syndrome
MLH1	RCV000075853	chr3	37014432	37014544	+	113	37014544_3_A>T	AAGAAGTGCATCTTCTTACTCTTCATCAACCGTTAGTTAAAAAGAACCACATGGGAAATCCACTCACAGGAAACACCCACAGGGAATTTTATGGGACCATGGAAAAATTTCTGATCCATAGGTTTGATTAAACATGGAGAA	Lynch syndrome
MLH1	RCV000075855	chr3	37014432	37014544	+	113	37014544_5_G>T	AAGAAGTGCATCTTCTTACTCTTCATCAACCGTAATTTAAAAAGAACCACATGGGAAATCCACTCACAGGAAACACCCACAGGGAATTTTATGGGACCATGGAAAAATTTCTGATCCATAGGTTTGATTAAACATGGAGAA	Lynch syndrome I
EFNB1	RCV000087027	chrX	68839664	68839756	+	93	68839756_-3_C>T	ACCATGAAGATCATCATGAAGGTTGGGTAAGGTGAGTGCCTAGTCTGAGGGTCCCCTCACCCCACCCTGTTTGACCTTTGGAACAGATGTTCCTGGCTGGGTGCATGTGTATTAGGAGTGGGGGAGCAGGCGTAGGGTTAC	Craniofrontonasal syndrome
COL3A1	RCV000087345	chr2	188991669	188991722	+	54	188991722_5_G>A	GCGAGGACGGCCAGGACTTCCTGGGGCTGCAGTGAATATAGCTGCTAACATCACACAATTACAACCCAAAGTGACAGATTTTTACAGCCTCAGTAAAGTTTCAGGCTGTAAAAATATGTTAGGAAAAAGACCTTCCTACAA	Ehlers-Danlos syndrome, type 4
COL3A1	RCV000087346	chr2	188991669	188991722	+	54	188991722_6_T>C	GCGAGGACGGCCAGGACTTCCTGGGGCTGCAGTGAGCATAGCTGCTAACATCACACAATTACAACCCAAAGTGACAGATTTTTACAGCCTCAGTAAAGTTTCAGGCTGTAAAAATATGTTAGGAAAAAGACCTTCCTACAA	Ehlers-Danlos syndrome, type 4
COL3A1	RCV000087374	chr2	189007885	189007938	+	54	189007938_5_G>A	AATCGGCAGTCCAGGACCTGCAGGCCCCAGAGTAAATAGCACAGAAAGATATTACAGGTCCACATGTTTCAGATGTCTGCATTTCAGAAAGATATTCTGGCATTGTGATGTCATGATACTTTCTTAGGGACCTGTTGGACC	Ehlers-Danlos syndrome, type 4
COL3A1	RCV000087381	chr2	188994541	188994594	+	54	188994594_3_A>C	CAAAGGAGAGCCCGGACCACGTGGTGAACGCGTCAGTTTTACTGCAACAGATCTGGTTATTTCTTGAAAAAATGCAACATAATTAGAAAGTAAACAGGTAAAAACTTTGAACTAAATTCAGTCATAATTTCTTTATTTTAC	Ehlers-Danlos syndrome, type 4
COL3A1	RCV000087386	chr2	189003411	189003464	+	54	189003464_5_G>T	CAAAGGTGAACGTGGCAGTCCTGGTGGACCTGTAATTATTGATCCTCTTAACTATTATTGAAAAGCATTAATTGATATCAACCTGTATAAAAGCTGCATTTGAGACACTAGTTCCATAAAGAGAATGTAAAAATTGTAATC	Ehlers-Danlos syndrome, type 4
COL3A1	RCV000087435	chr2	189006937	189006990	+	54	189006990_5_G>A	TCCCGGTCCTGCTGGTTCCCGAGGTGCTCCTGTAAATTTTGTCATTTTTTGGTTTTATTTTGTTTTGTTCTTTTTTTAACTCATTCTACAGTGTAGGAAATATTTTATTTTCCAGCGTGTTCAGGAAAAAAGAATGAATAT	Ehlers-Danlos syndrome, type 4
COL3A1	RCV000087446	chr2	188996398	188996496	+	99	188996496_5_G>A	CATGGGCTTCCCCGGTCCTAAAGGAAATGATGTGAATTCCTTCATTAATTTCTTCAATAAATATTTGACTGGAAGGCTTTTATTTTCCATATGGAGTAAAGAAATGGTCAAAACTCAGTCTCCTCTTCAAAGCATGGAGGA	Ehlers-Danlos syndrome, type 4
COL3A1	RCV000087472	chr2	189005350	189005457	+	108	189005457_6_T>C	GGCTGGTACAGCTGGTGAACCTGGAAGAGATGTGAGCAGCAGTTTTTATTCAACCAGCCAGGTAGAATTTGATAATTTATTTCAGCAAAGGTGAAATTGAGCTTTAATGTCTAAGAGTGTAAATATGGCCACATAGCAAAG	Ehlers-Danlos syndrome, type 4
COL3A1	RCV000087479	chr2	188991669	188991722	+	54	188991722_6_T>A	GCGAGGACGGCCAGGACTTCCTGGGGCTGCAGTGAGAATAGCTGCTAACATCACACAATTACAACCCAAAGTGACAGATTTTTACAGCCTCAGTAAAGTTTCAGGCTGTAAAAATATGTTAGGAAAAAGACCTTCCTACAA	Ehlers-Danlos syndrome, type 4
COL3A1	RCV000087497	chr2	188988081	188988134	+	54	188988134_6_T>A	CCCTGGTACATCTGGTCATCCTGGTTCCCCTGTAAGAATAGCCATTGGTGGTGTTTTCTTCCTCATTTTTAGAAAAATCAAATTAATATATATTCTGCTATAATTCAGCCATTCCAGCATGCATAATCCCAGTTAACTAGA	Ehlers-Danlos syndrome, type 4
COL3A1	RCV000087517	chr2	189005350	189005457	+	108	189005457_5_G>A	GGCTGGTACAGCTGGTGAACCTGGAAGAGATGTGAATAGCAGTTTTTATTCAACCAGCCAGGTAGAATTTGATAATTTATTTCAGCAAAGGTGAAATTGAGCTTTAATGTCTAAGAGTGTAAATATGGCCACATAGCAAAG	Ehlers-Danlos syndrome, type 4
COL3A1	RCV000087647	chr2	189003411	189003464	+	54	189003464_5_G>A	CAAAGGTGAACGTGGCAGTCCTGGTGGACCTGTAAATATTGATCCTCTTAACTATTATTGAAAAGCATTAATTGATATCAACCTGTATAAAAGCTGCATTTGAGACACTAGTTCCATAAAGAGAATGTAAAAATTGTAATC	Ehlers-Danlos syndrome, type 4
COL3A1	RCV000087686	chr2	188988590	188988643	+	54	188988643_5_G>A	CCCTGGTGAACCTGGGCAAGCTGGTCCTTCAGTAAATAACAATTAAATTTATATTTAGTAAGTCGATAATTCCATATGGAACCTACCTTTGTTTTCTAAAACAAGTATAGGTCTTTACAGAATGAAGATTAAATTTACCCT	Ehlers-Danlos syndrome, type 4
COL3A1	RCV000087721	chr2	189002955	189003062	+	108	189003062_3_A>T	TGCAGGACCCCCTGGAGGTTCTGGACCTGCTGTTAGTTCCTTCCTCTTTCTCTGTCTATCTATCTATCATCTATCTATCTATTGATTATCTGTCTATCTCTCCCTCTCTCTCTCCCTCTCCCCCCTCTGTAAGTCCTAAGT	Ehlers-Danlos syndrome, type 4
COL3A1	RCV000087724	chr2	188997336	188997389	+	54	188997389_5_G>T	AACTGGACCTCAGGGACCCCCAGGGCCTACTGTAATTTCACTCATATAAAATTGGAGATGAAAATAGGGTGGAGGTGGGGCAGGAAGAATGCTTCAAAAATTACATAATCTCTGACACCATGTTGTTACAGTTTACCAAAG	Ehlers-Danlos syndrome, type 4
COL3A1	RCV000087731	chr2	188988081	188988134	+	54	188988134_5_G>T	CCCTGGTACATCTGGTCATCCTGGTTCCCCTGTAATTATAGCCATTGGTGGTGTTTTCTTCCTCATTTTTAGAAAAATCAAATTAATATATATTCTGCTATAATTCAGCCATTCCAGCATGCATAATCCCAGTTAACTAGA	Ehlers-Danlos syndrome, type 4
COL3A1	RCV000087733	chr2	188994541	188994594	+	54	188994594_5_G>C	CAAAGGAGAGCCCGGACCACGTGGTGAACGCGTAACTTTTACTGCAACAGATCTGGTTATTTCTTGAAAAAATGCAACATAATTAGAAAGTAAACAGGTAAAAACTTTGAACTAAATTCAGTCATAATTTCTTTATTTTAC	Ehlers-Danlos syndrome, type 4
EDN1	RCV000106313	chr6	12292341	12292509	+	169	12292509_-3_C>A	ACCTGGACATCATTTGGGTCAACACTCACGAGTAAGTCTCTAGAGGGCATTGTAACCCTAGTCATTCATTAGCGCTGGCTCCACTGGAGCCCAGTTTTAGAGTTTCTTTTCTAGGGACTCTGAAGGTAGTCCTTCTAACAC	Auriculocondylar syndrome 3
NPPA	RCV000114740	chr1	11847113	11847439	-	327	11847113_-1_G>A	CCAGAGCGGACTGGGCTGTAACAGCTTCCAGGTAAGAGGAACTGGGGATGGAAATGGGATGGGATGGACACTACTGGGAGACACCTTCAGCAGGAAAGGGACCAATGCAGAAGCTCATTCCCTCTCAAGTTTCTGCCCCAA	Atrial standstill 2
VPS53	RCV000128408	chr17	562503	562745	-	243	562503_5_G>A	CCTGGAAAATCCTCTCTGGCAACCTGCCCAAGTGAATCCTGTTCTTCATAGTCTGAGTGGTGGCAAATAGACCTAAATATGGGAATCTTAAGGAAATCCACTCTGAAGTTGTTTACTAAACCACCAAGAGTATCAAGGAGG	Pontocerebellar hypoplasia, type 2e
CUL3	RCV000128498	chr2	224503652	224503822	-	171	224503652_3_A>G	CTCTGAAAAAAACATGATATCTAAGTTAAAGGTGAGGTGTGTTTTAGATGAAATAGAGTGCACCTAACTGAGGTTTATTATGATTGTGTACTGACAACGTGATTGGAAATTAATTTGGTAGATTATTAAGTGTTTATTTCT	Pseudohypoaldosteronism type 2A
GPX4	RCV000128831	chr19	1105658	1105809	+	152	1105809_5_G>A	TCCAACCCAAGGGCAAGGGCATCCTGGGAAAGTGCATGACCTCTGGGGACAGTACGGCTGCTGGGGTGGGGGTGGGGGGGCTGCTGGGATGCTCACACCTCCCTGGGGCAGAATGGCTCATGGCTCGGGGGGCGGTTGCGG	Spondylometaphyseal dysplasia, Sedaghatian type
MECP2	RCV000133108	chrX	154031396	154031450	-	55	154031396_-2_A>T	TAAAGTGGAGTTGATTGCGTACTTCGAATAGGTAGGCGACACATCCCTGGACCCTAATGATTTTGACTTCACGGTAACTGGGAGAGGGAGCCCCTCCCGGCGAGAGCAGAAACCACCTAAGAAGCCCAAATCTCCCAAAGC	Rett syndrome
SH2D1A	RCV000133459	chrX	124346391	124346779	+	389	124346779_5_G>C	GCGTGCCAGGCGTGTACTGCCTATGTGTGCTGTGACTATGATACGGTGGACATGGGCCTGCTGAGGGTGTGGGCGGTGGGCAACAGCAGCTGGGGCCAGGGTGGAGGCCGAGGCAGGCAGGGGCGCCGGCGTTAGCAGCTC	Lymphoproliferative syndrome 1, X-linked
MTM1	RCV000146444	chrX	150614589	150614699	+	111	150614699_-2_A>T	AAATTCCTATGGTCTAGATATTACTTGTTAAGTAAGAGATTCGATACTTTCTTATGCAAAGAACAAGGCACGTTAGTGTTGAATGATAGTAGACAATTAATGTGGATTTGAAAAAAAAAAATCAAAATCTCATGTTCATCT	Severe X-linked myotubular myopathy
NIPBL	RCV000146686	chr5	36953618	36953760	+	143	36953760_3_A>C	ACTCTTGCGGGGATTGCTAGTCTCACAGACCGTCAGTTTGGTTAATTTATCTAATTTAAGTTCTACTGTGTGTTAACAATAATTTTTACAGTGACTGTTCTAAAAATTATTATAGGTTCTTTAAAACACATTTACAGAAAT	Cornelia de Lange syndrome 1
PAFAH1B1	RCV000147002	chr17	2676505	2676606	+	102	2676606_5_G>A	TGTCAGTACTGGCATGTGCCTTATGACCCTCGTAAATTTGCATAATCTTACCATTTCTTTTGCATCTTCACTGTTTATACCTTTTTGGATTAATGCTTTATGATATCTTAAATAATCTGAATTATTCTGGGCTTTAAAATA	Lissencephaly due to LIS1 mutation
CTLA4	RCV000148292	chr2	203871378	203871487	+	110	203871487_5_G>C	TCTCCTCACAGCTGTTTCTTTGAGCAAAATGGTGACTGTGGTGCTGATGGTGCACCATGTCTGATGGGGATACCTTTAGTGGTATCAACTGGCCAAAAGATGATGTTGAGTTTAGTGTTCTTGAGATGAGATGAGGCAATA	Autoimmune lymphoproliferative syndrome type V
NTRK1	RCV000148945	chr1	156868505	156868647	+	143	156868647_4_A>T	CACAGAGCTGGAGCAGTCAGCCACGGTGATGGTGTGAAGACCTTCGCTGGCAGCCCCCAAGAGGTCCAGGCAGAGCACAGGGGACAAAGATGGGGAAAGAGAGACACACTGTGGAGGAAAGAGACAACGAATAAGGAGCAC	Hereditary insensitivity to pain with anhidrosis
SMARCAD1	RCV000167535	chr4	94253294	94253671	+	378	94253671_5_G>C	AGCGTTAGGTGAAGGGAAGGCATAAGCACTGGTAACTACACTTTGCATGATCATTTTCTGGAATTTGACTTTCTATAAACAGGTTGTATACAGAATACCTGCATTTTGAGTTTTATGAATGCCAACAGTCATCAAATCTTA	Adermatoglyphia
REEP1	RCV000167976	chr2	86251957	86252070	-	114	86251957_-2_A>T	CGCCACAGCGGCTGTGATGGCTGCTTCCTAGGTACTGTGCTGGAAGTACCACAACTACATGAGTCTCAGTCCCTCTAGTGTGCCCTGCTCATCACCTGTGCGACCACACAGAACAGGCTAAGGACCAATCAGTGGTTTTTC	Spastic paraplegia 31, autosomal dominant
FANCA	RCV000168293	chr16	89814520	89814613	-	94	89814520_3_A>C	GCCTATGCTAATCATTCTAGTTCATTTATAGGTCAGTTATAGCTTCATTTTCTCTATTTTGAATTGCAGAAGGGTTTTTATATAGTAACCATAGTTTGCTAAATTAAGTAGAAATGTAAATTTTCTCAGGCGATGGGTTTC	Fanconi anemia_Fanconi anemia, complementation group A
PAH	RCV000169348	chr12	102852815	102852950	-	136	102852815_5_G>A	ATGGATCCAAGCCCATGTATACCCCCGAACCGTGAATACTGTCCTCCAGCTACCAGTTGCCAGGCACAATGAGCGCCATCTTTTCCTGCTGCAAGAATGAGGTTTGGGTTCATTGCTGGCTGGTCCACAGGACTAGTTGTC	Phenylketonuria
CAST	RCV000169751	chr5	96729612	96729725	+	114	96729725_-2_A>T	GCAGCCATCAGAGAAATCAACAGAACCATAGGTAAATGAAGCAGATTGATAGGAAAACCTTAACATCAACTGGATAATAAGATACGGTTCCCCTGTTCACACTGAGGTGTGTAGTTCAATCTATGGGGCTGTGCTGAATAT	Peeling skin with leukonychia, acral punctate keratoses, cheilitis, and knuckle pads
CDKL5	RCV000170059	chrX	18510820	18510854	+	35	18510854_5_G>A	CTATGGAGTTGTACTTAAATGCAGACACAAGGCAAATACATTATTTTTAAAAAGAAATATCTGTATATGTTTAACTGTTTTGAAACTAATGTAGTGGTCTTTGCGTGTGGGCATGTACAGGTTGAGCATTCCTTATCTGAA	Early infantile epileptic encephalopathy 2
PAH	RCV000173096	chr12	102917071	102917244	-	174	102917071_5_G>T	CTTGGGCAGGAAACTCTCTGACTTTGGACAGGTGATCCACGGCAGCCTGAGCTGCTCAGTTAGGGGAATTTGGGCCTCCAGAGAAAGAGATCCGAAGACTGCTGGTGCTTCCTGGTTTCATAAGCTCAGTAAGAAGTCTGA	Phenylketonuria
UBE2T	RCV000180790	chr1	202334989	202335058	-	70	202334989_5_G>A	TTTTTAAGCTAGAAGTTATCATTCCTGAGAGGTTAATATGAATCAGCTTCTCAACCTACATGGTGAAGTGCATTTATAAATTGGGAGACAGAGCAATGTAGTAGATAGAGCATAAAGGACTAGGTTTTAATCCTGGCCTTA	Fanconi anemia, complementation group T
SCN1A	RCV000180842	chr2	165999723	165999776	-	54	165999723_4_A>C	TATAATGTATGCAGCAGTTGATTCCAGAAATGTACGTATTCCTTGTATTCTAAGTCTTTTTACAATATTGATCAGGTGGTAAAATTAATCGAATAAAGCATAAACGACCAAATGAAATGATTCTATCTTGATTTAAAATAT	Severe myoclonic epilepsy in infancy
SCN1A	RCV000180877	chr2	166073358	166073670	-	313	166073358_5_G>C	GGACCTGGACCCCTACTATATCAATAAGAAAGTGACTGTTTTTTATCAGGCATATTTTGCTGCTAATTGCCTACTGCATTCCTTGGACTGTTGTAGCACCAACACATGCCAAATTAGCACAAAATCTTAAGTATCCTTCTG	Severe myoclonic epilepsy in infancy_Early infantile epileptic encephalopathy with suppression bursts
SCN1A	RCV000180914	chr2	166048886	166048949	-	64	166048886_-3_C>T	CACTACTATGTGGAAATAGCTCTGATGTAGGGTAAGTCAATAATTTGTGTGTATCTGTGTATATTTGTATGTACACATACATATGTGTATCTTTTCTCTCTTTTTATAGAAACTGAAGATAACAGCCAACTAATTTTATTG	Severe myoclonic epilepsy in infancy
SCN1A	RCV000180960	chr2	166054638	166054766	-	129	166054638_3_A>C	ACTGGCTCGATTTCACTGTCATTACATTTGCGTCAGTGCCTTTTTTGAAACTTTAAGAGAGAACATAGTTTGGTTTTCCATCAGTGCTTATGCTTTTAAGAATAGGTTTGCTTTACCTGTAGAATATTTTGGTGTGATTTA	Severe myoclonic epilepsy in infancy
AGXT	RCV000186363	chr2	240873978	240874062	+	85	240874062_5_G>C	CCTCGCTCATCTCCTTCAGTGACAAGGCCAAGTGACTGACCCACAGACCCTCACCTCTGTGCAGGGCTGGGCTTGCAGGGAGCTCAGGTGGCCCGAGGCGGGAGGGGCGGGAGCCAGGCAGGAAGGGCTCCCCATGCTCCT	Primary hyperoxaluria, type I
HOGA1	RCV000186492	chr10	97600067	97600163	+	97	97600163_5_G>T	GCTGGCTTTCTGATGGCCAGCTATGCCTTGGGTAGTCCGCCCACTGCTCTCAAATTGTCATGGGTGACCAAGAGATACCCAGGTACCTGGGTCTTCCGGGAGAGATCGTGAGGGCTGGGGCTGGGTCTGCAGATGGTAGTT	Primary hyperoxaluria, type III
CSTA	RCV000190494	chr3	122325248	122325358	+	111	122325358_-2_A>T	CACTCCAGAAATCCAGGAGATTGTTGATTAGGTGAGTTGATGCCATTCAGGAAAAAGTCTGAGCCAAAATCTTGATTCATAAGTTGTCCCTGTGGAAAGGCTGTGGTTGAACATGAAAACCAGAAGTTTAGGATGTTTGTG	Peeling skin syndrome 4
LMNA	RCV000190823	chr1	156138488	156138757	+	270	156138757_5_G>A	CCTCCTGGGCAACTCCAGCCCCCGAACCCAGGTGAATTGTCTCTGCTTTGTCTCCAAATCCTGCAGGCGGGTCCCTGGTCATCGAGGGGTAGGACGAGGTGGCCTTGCAGGGGGGAGAGCCTGCCTTCTCTTCCGCAGCCC	Hutchinson-Gilford progeria syndrome, atypical_Hutchinson-Gilford syndrome
VMA21	RCV000190828	chrX	151403631	151403740	+	110	151403740_4_A>G	TATTTCACAACTAAATCTTACATATTTGAAGGTAGTCTTAGACCCATTAAAACAAGATGTTTTCCCCCAATTTAAGATTCTGTGCTTTTATGACCTCTTTATATCTTTAAACTGGGTATTCTTATTTTTTTCTTGTTTAGC	X-linked myopathy with excessive autophagy
RSPH1	RCV000190928	chr21	42477291	42477444	-	154	42477291_5_G>A	GGACCTGGCCAAGACGCTCCAGGAGCTGAGAGTGTAGGGCACCCCCGGGCTGTGGGGTGGAGGGGGCAGAGGGTGTGGGGCACCCCCGGGCTGTGGGACAGAGGGTGTGGGGCATCCCCGGGCTGTGGGGTGGAGGGGTCA	Kartagener syndrome
LMNA	RCV000192019	chr1	156138488	156138757	+	270	156138757_5_G>C	CCTCCTGGGCAACTCCAGCCCCCGAACCCAGGTGACTTGTCTCTGCTTTGTCTCCAAATCCTGCAGGCGGGTCCCTGGTCATCGAGGGGTAGGACGAGGTGGCCTTGCAGGGGGGAGAGCCTGCCTTCTCTTCCGCAGCCC	Hutchinson-Gilford syndrome
ATP7A	RCV000192316	chrX	78011176	78011252	+	77	78011252_5_G>A	GTCACTTAGATCATAAACGAGAAATAAGACAGTAAATACTTTGGAGTGTCAGTAAAAAACAGATTTTGACTCCTTATTACAAATTTTTTTTTGCATGTCAGTTTTTATAATATCATCCTTATACTGGATGAAATGGTCACA	Menkes kinky-hair syndrome
ALG6	RCV000192479	chr1	63402254	63402343	+	90	63402343_5_G>A	CAGCTTATCATAGTCTCCTATGTGCATATGTGTAAATTTTTCTTTCTTAATGTAACTCTAAATTTTTATGCCCTTGGCAGATTTAGTAAGAAGCAGTGTGATGGGGCTTTCTTGACTAGAGGAGAGATTGCTTGTAGCTGC	Congenital disorder of glycosylation type 1C
NIPBL	RCV000192509	chr5	37052366	37052566	+	201	37052566_4_A>C	TTCTTTACTCAACCTCTTTGATGACACAGCAGTACGCACAAAAACTTATTATTTTAAGAAAATAAGTGCTCTAGAAATTTTATGGATAAAGTAGTCATTTTTTAAATATTACCATTTTATTAGTATATGATAGTAACTTCA	not specified
NFKB1	RCV000192693	chr4	102578881	102579039	+	159	102579039_4_A>G	CCCGTGGTATCAGACGCCATCTATGACAGTAGTGGGTACTTCACTTCCAACAGGGGGCACACCAAGAATAGACTTCCAGCCCTGCCCTGCCATTTACTTGCTAGCTGAGTCCTGGGGAAGGTAACTTAATCACTTTAAGCC	Immunodeficiency, common variable, 12
ATP7A	RCV000193917	chrX	78011449	78011674	+	226	78011674_5_G>C	GCTGTCCTTTTTATTGTGTGTACCTGTACAGGCAACTGAATTGTTAGCAAATATATTTGTTAATAATAAAAAATAAGCAAAATTTGGCAGGCAAGGTTTATTTTCAGCTACAAAACTGATGTTAGCTAGAAGTCTGATCAT	Menkes kinky-hair syndrome
ATP7A	RCV000194120	chrX	78045470	78045572	+	103	78045572_5_G>A	CTGTAGTACTTTCTTCTCTCTTCCTTAAACTGTAAATATGATAGCTTGCTCACATTTGTATTTTGTATTCCTGTTATCATCTAGTCATTCTTGGTAGGTTTTATTCTTGTATTGATCAATGATAAGCCCAAACCATTCTTA	Menkes kinky-hair syndrome
OCLN	RCV000194654	chr5	69534694	69534839	+	146	69534839_5_G>A	TTTATCCAGAGTCTTCCTATAAATCCACGCCGTAAATAGCATCTCTCTTAGTTTGATAGACTGAGTGTAAAAATGAGTATTTGCATATAATTGGTTTTTGTGCCTTTCTGCTTAAAAAAAATATCCAGCAGTGCACACAAA	Pseudo-TORCH syndrome 1
SCN1A	RCV000201121	chr2	166073358	166073670	-	313	166073358_5_G>A	GGACCTGGACCCCTACTATATCAATAAGAAAGTGAATGTTTTTTATCAGGCATATTTTGCTGCTAATTGCCTACTGCATTCCTTGGACTGTTGTAGCACCAACACATGCCAAATTAGCACAAAATCTTAAGTATCCTTCTG	Severe myoclonic epilepsy in infancy_Early infantile epileptic encephalopathy with suppression bursts
TMEM67	RCV000201579	chr8	93793198	93793296	+	99	93793296_3_A>G	GCGCATTGGGAGTCCCATGATTGATTTACAGGTGTAATCTCAGGAGTTTTTTAAGAATATTTTTATCTTTTGACCATTCTGGATCCTTCTCATAAGACACAGCTAGAGAATAAGTAAAAAAGTTGCATTGAATTTTTCTGG	Joubert syndrome 6
DIAPH1	RCV000201798	chr5	141528453	141528582	-	130	141528453_-3_C>T	GAGCTTGCCCATGTGGAGAAAGCCAGCTGAGGTGGGGCAGTTTGGAATGAAGCTAGAGCCCAAAAGTCTCTGCATGGGGAGGGAAATAAGACACAGTCTAGATGTGAGAGCATTTTCAGTTCAGACTATTTCAAGTGGAAA	Seizures, cortical blindness, and microcephaly syndrome
STAT2	RCV000202375	chr12	56355708	56355803	-	96	56355708_5_G>C	AATTTTGATCCAGGCTCAGAGGGCCCAATTGGTGACGACAATTCAGTGGTAATGTTGGAAACTCCTGAAGTAGAGAGGAACCATGGAAAGGACTCAGGGAGTTGTCTCAGAACAGGATCCCCCCGACATCCTGTGGTATAA	Immunodeficiency 44
STIL	RCV000202415	chr1	47301561	47301748	-	188	47301561_5_G>A	CAGTGTAGATGACTTCAGTTCAGCTTTAAAGGTGCAATTCATTGACAACTTGATAGTTAATTCAACACAAGAATCAAACTATGTTTAGTATGCTGTATTTTAGTAAAACCATATTTGAGAATGATTTACAATAATTTGGTT	Primary autosomal recessive microcephaly 7
CHCHD2	RCV000203226	chr7	56104226	56104475	-	250	56104226_5_G>A	TGAGCCTGCGAGGCCTGACATCACTTACCAGGTGGAAATTTAGGCAGCATTTCCCTTCCATGGGTGGATTTTATGAGAAAAGCCAGACGTTTGTAAGTTCCTTAAGTGTAGGAATTGTCTTTGATTTTAGAACCCACTGTG	Parkinson disease 22, autosomal dominant
VHL	RCV000204250	chr3	10141778	10142187	+	410	10142187_-3_C>T	GGCACGGGCCGCCGCATCCACAGCTACTGAGGTACGGGCCCGGCGCTTAGGCCCGACCCAGCAGGGACGATAGCACGGTCTGAAGCCCCTCTACCGCCCCGGGGTCCATTTTGCAGACGGGGAACTGAGGCCCCTTGAGGC	Von Hippel-Lindau syndrome_multiple conditions
NF1	RCV000206046	chr17	31325820	31326252	+	433	31326252_5_G>A	AGCTCACAAAGACACCAAAGTTTCTATTAAAGTAAATTCCAGTCTGTGTTTTGTAAACGATTCATTGCTTTTCTTGACTAACTAGACTATATCCTGGCCTCCCTAGGTGTCCTACCCCTATAGTGGTGTATAAAATGTCAC	Neurofibromatosis, type 1
CACNA1C	RCV000208468	chr12	2504436	2504539	+	104	2504539_-1_G>C	TTCTAAATCTGGTTCTCGGTGTGTTGAGCCGGTAAGCTGACCGTTTCTATGTCCTCTCCACAACGCAGCCGAGCAAGGTCTCAGGTTCCACTCCGTACATGCCCGGGGTCCTCAGGGATGGGACCCTGACAGGCCCAGGAA	Timothy syndrome
GFM2	RCV000210856	chr5	74759369	74759426	-	58	74759369_4_A>G	TTCATTCCATCATCAATCCTCCCATAGCTAAGTAGGTACTATCATTATATCATGCTTTTCCATAGACTGTCACGAAAATTTACAGGTTTTTTCTGATGGACAAGAGTGAATGCTGTAATTTCTATGACTTTCTGCCCTAGC	Combined oxidative phosphorylation deficiency 39
MYBPC3	RCV000211801	chr11	47341003	47341032	-	30	47341003_-3_C>T	GAGGTCAAGATTGACTTCGTACCCAGGTAGGGTAAGTCTTGGGGCCCCTGAGTCTTGGTTCTGCTCACTTTCCCGCAACCCACCCACGCAGGCCTCCCCTCCACTCACAGAGGGAAGAGCAAGGATCAAAAGTGGGGGTCC	Hypertrophic cardiomyopathy_Cardiovascular phenotype
ITPR1	RCV000224998	chr3	4782619	4782741	+	123	4782741_3_A>T	GGGGCACAACATCTACATATTAGCCCATCAGGTTTGATCTCTCCTGTGCCTCCTCTGGATGCTGCCTCCCTACAGGTCCAAAATTCCGAGCTGGAGGGTGCCCCCAGTCTTGCTTTTCCTTTATGACTTTAACCTAGGACT	Gillespie syndrome
ITPR1	RCV000225000	chr3	4787947	4788139	+	193	4788139_5_G>T	AATGAAATGAATTGGCAGAAGAAACTGAGAGGTGGTTTCCAACGCATCAGCAACAACACAGAGAGACACAGTTCTGGGATTTCACAAACTTGGGCTTGATGGTGCGTTCATTTCCAAGCAGGAGCAAAGCTAGTATCATTT	Gillespie syndrome
KCNH2	RCV000227185	chr7	150951448	150951835	-	388	150951448_6_T>C	ATCTTCTCCATCTGCGTCATGCTCATTGGCTGTGAGCGTGCCCAGGGGCGGGCGGCGGGGAGAGCCCACGGTGGAGGAACCCAAGTTGGAGGAAACTGAGGCTGCTAGCCGGGCCAGAGTGAGGCCCTGGAACTTAGAGAC	Long QT syndrome
CEP290	RCV000234827	chr12	88077222	88077344	-	123	88077222_-2_A>T	GGAAGTAGACCTAAAACCTATGAAAGAATAGGTATGTGAAGAAACATACTGACTTATATGCTTAAGGTAGTGACAGAGTAAGTTAAATACATAGCTGATTAACAGTTAATATACTGCCTTAATTTGATGACCTGGCTGTAT	Nephronophthisis
DNAJC21	RCV000235465	chr5	34929559	34929916	+	358	34929916_-3_C>G	TATCGGAAGCTGGCCCTGAAATGGCACGCGGGTAAGTACCTGTCCCGCAGCCCCCGCGGCCACTCGGAGAAGCCCGGCCCTCCCCGACCTTCCCTTCCCCCGGGCGGACTCCGCGGAGCCAGCAGAGAGGGACCTGGCGGC	Inherited bone marrow failure syndrome_Bone marrow failure syndrome 3
PCCA	RCV000236395	chr13	100309833	100309908	+	76	100309908_-3_C>T	GCAGATGCACTGGATAACTATGTTATTTGAGGTAAAAACAAAGATTTGCACTCGTTGGTTATTGTATATGGTGTCCAGTTCCAGAGAACAGCCTGGGGGTTTACCAATGAGAATATGGCACAGCACATTTGCTCACTATGT	Propionic acidemia
LDLR	RCV000237546	chr19	11123174	11123344	+	171	11123344_-3_C>T	ACGGTGGAGATAGTGACAATGTCTCACTAAGGTAAAGACTGGGCCCTCCCTAGGCCCCTCTTCACCCAGAGACGGGTCCCTTCAGTGGCCACGAACATTTTGGTCACGAGATGGAGTCCAGGTGTCGTCCTCACTCCCTTG	Familial hypercholesterolemia 1
LDLR	RCV000237626	chr19	11116094	11116212	+	119	11116212_-3_C>G	AACATTCAGTGGCCCAATGGCATCACCGTAGGTATGTTCGCAGGACAGCCGTCCCAGCCAGGGCCGGGCACAGGCTGGAGGACAGACGGGGGTTGCCAGGTGGCTCTGGGACAAGCCCAAGCTGCTCCCTGAAGGTTTCCC	Familial hypercholesterolemia 1_Familial hypercholesterolemia
DYNC2LI1	RCV000239617	chr2	43805154	43805246	+	93	43805246_3_A>G	AGTCGATGAGATGAGAATTCAGAAGGATCTGGTGTTATCCTAAACATTTACTTAATTTCATCTGAAATTTTAACACAAAACCTGGGGTGCCTTGGGAATTCCTTACATTTTTCTCTATGTATTTACTTAGAGTATCTTCTT	Short-rib thoracic dysplasia 15 with polydactyly
TXNL4A	RCV000239646	chr18	79988240	79988563	-	324	79988240_3_A>G	GGACGAGGTCCTGTACAGCATCGCCGAGAAGGTGGCGCGCCGGACTCTCCCGCTCTGCGGGCTGTGCTTCCGCATCTGCCCCGCGCCTCTGCCCTGCCGGCGTCGCCTGGGGGCGCGAGCTGTTCCCCGAGGAGGGGCCGC	Burn-McKeown syndrome
ORC6	RCV000239658	chr16	46693093	46693182	+	90	46693182_5_G>A	TCACTTCTGCTGCACTGCTTTCAGCATGCAAGTAGATATTTCATTAAACATTCAGAAAAGTTACCAATTTACAAGTGGGTTTTTCATCCCCAAGGAATACTTCTAACTTAGTTGATATCAATTCAGAGCATATTTTCCCCT	Meier-Gorlin syndrome 3
CIT	RCV000240619	chr12	119832771	119832864	-	94	119832771_3_A>T	ATCTGCCGCGAAAATGAATTCAAACAAGATGGTTAAAAATGGAATAAGATAGCTTAATAGAGTTTATACTAAAAAGTATTCTTGGTCCTCCTAAGTTTGGGAAGTGTTGGGATAAAATGGTGAACAATGTTTTGGAGCCTT	Microcephaly 17, primary, autosomal recessive
TRAF3IP1	RCV000240622	chr2	238352827	238352950	+	124	238352950_6_T>G	TCAGCTCTCTGAAATGTCAGAAATTGAAATGGTTAGGTAACCGAAATATGATGTTTTTTAATAATAATGTTTTACCTTCATTGAGATTAATAGTCTAGCTTTTAGATTTATGTAGACAAAAATGTCCTGTAATTTTTCAGT	Senior-Loken syndrome 9
FBN1	RCV000245824	chr15	48600139	48600234	-	96	48600139_-3_C>T	AAAGGATACATAGGGACTCACTGTGGATAACGTAAGTACACTGTAGTTATAAGTATTCTAGATGTTAACCTGTTTGTAGACAAGTAGAATAAAGAGATAAGTGCTGATGGATTTTCTTCGATTACCTGGGACACAGCATGT	Cardiovascular phenotype_Marfan syndrome
DEPDC5	RCV000254577	chr22	31874273	31874405	+	133	31874405_5_G>A	GACACAGGCGATGGCCATTGACATCATGCAGGTGAAACAGCAAGAGGGGCCCATAGAGCTGTTTGCTTAGGTCCCGAAAAATCAGGGCCTGCCTTAGAAGCCATCACCCTTTCCAGTAATGAGATCTGCAGGTTGGGGTGA	Epilepsy, familial focal, with variable foci 1
NNT	RCV000256216	chr5	43615848	43616065	+	218	43616065_-1_G>A	ATGCGCTAAGCTCCATGGCCAACATTGCGAGGTAGGTTCTTTTCCATTTCAATTGAACAAAAGCGCAATAGTGCTACAGAAACCTTCACACTGTAGCTCTTCTGTCTTACAGTGATTTTATTTGTAATTATTGTTGGAGAT	GLUCOCORTICOID DEFICIENCY 4 WITH MINERALOCORTICOID DEFICIENCY
TRAPPC11	RCV000258806	chr4	183686618	183686748	+	131	183686748_3_A>G	TTCCAAGCTCTGTGTCAGCTTTAATAATCAGGTGATGATGCCATGTCATGTGTTTTTACCACGTTTATCTTATTGTAGCTTATGTTAAACTAGATAAAATGAGCTTAGTGAATTTTATGTCTTAATGGTTTCATAGTAACA	Limb-girdle muscular dystrophy, type 2S
GNB5	RCV000258839	chr15	52153940	52154076	-	137	52153940_3_A>G	AGATAAGAGGAGGATCGTGAGCTCGTCACAGGTGTGTCACACCTGCTGCATAACAGGTGAGCGGGTTTTGGATTTTATAGCTAAGGGGGAGGAGAGCTGTCCCTTTCCAAAAGCCCTTTTCTGATCTTTGTGACTTTGCTC	Intellectual developmental disorder with cardiac arrhythmia
HEXB	RCV000286253	chr5	74693639	74693704	+	66	74693704_-3_C>T	AAGGCCAACAGAGTTTGGGGAGCATTATGAGGTAAGTTCCATGCAGTTTCATTGTTACTTTCCAGTAAAGGAAAATTTTCAGTTGGTGCTTTGTGAAATTAAGCACAGCAAAACTTTGCCGCCTTAGATCCTTTACAGAAT	Sandhoff disease
PAH	RCV000350592	chr12	102912791	102912898	-	108	102912791_5_G>C	TGCATTGGCCAAAGTATTGCGCTTATTTGAGGTCACTGCTACAATCATGTTTGTCTTGGATAATGTCGTAGCAAACTTCCATGTTCTTTTCTAGTTAGATGCAATGAAAAGAACACAGGATCTGGAACAGGCAGATTTGAA	Phenylketonuria
CEP78	RCV000412541	chr9	78240292	78240364	+	73	78240364_5_G>A	AATTGTCCAATTGGAGATGGAGGTTTAGAAAGTGAATTTAAATCTCATTTAACTCTTGTCCTATCAGGCTGGTTTCATGTTTCCCTACATGCCATGTTAATTCCTGTCTGTACCTTTTTTCTTACTACTGCCTCATATGCT	Cone-rod dystrophy and hearing loss 1
COL7A1	RCV000415126	chr3	48572671	48572739	-	69	48572671_4_A>G	AGAACCTGGCCCCACGGGGGCCCCTGGACAGGTGGTCTTTGACCCTGACTTCCACCCCCTGCAGCAACTCCTCTGCCTCACCCACAAGCCTGTTTCCAAATGCCATGGGGGTGGCAGGGTGGGGGCGGGGGAGGAGGAGGA	Generalized dominant dystrophic epidermolysis bullosa
TSC2	RCV000415445	chr16	2088048	2088139	+	92	2088139_4_A>C	CGTGGCCCGCCAGATGGCCCTGCACGCAAATGTGCGTGGGGGTGGGTCCAGGCGTGAGCTGGTGGGACAGGCCCAGGTGCCACCTGATAGTGAGCTCACCCCCTGCCTACGTCCCCAGATGGCCTCACAGGTGCATCATAG	multiple conditions_Lymphangiomyomatosis
SMCHD1	RCV000417278	chr18	2666870	2667031	+	162	2667031_-1_G>C	TATTATGCCAGTGAAGGACAAAATCCTTTCCGTAAGTATCCCATTCATACTAATTTTGATAAATTATTACCTGCCTTTATCCCCTGATTACGTATCCCATTCCTTCACTTTTTGTAAATCTTCTTATTACACTTTATTAGA	Arrhinia with choanal atresia and microphthalmia syndrome
ZC4H2	RCV000444927	chrX	64921817	64921988	-	172	64921817_5_G>A	ACTCCGACTGATCCACGCTGACATCAATGTGGTACATGGCTGCCTGGAGCCTATCTCTAAAGCCTTTGAGAAAGAGGTAGTGGTGAATGATAGGGCCTTTCCTTGAGATGTGGCTTAGGCCTAGCTCGGGGAGCAGGCATC	Wieacker-Wolff syndrome
COL4A3	RCV000449569	chr2	227280440	227280590	+	151	227280590_-3_C>T	CCAGGAAATGAAGGGCTTGATGGACCATGAGGTACAATAGCAAGTGTCATTACTTTTCTCCACTGTGAGCTCTGCTAAAATGCAGCAAACTGAATGTGAAGGTGTTCTAGGCATGAAGAATTCTCCCATCCAATGTTCCTG	Alport syndrome, autosomal recessive_multiple conditions_Alport syndrome
TSC2	RCV000462556	chr16	2058747	2058873	+	127	2058873_-3_C>A	GCCGACATCTGTGTTGCCATCATTTTAACAGGTAAGGCGGTTTCTGTGTGCAGTGAGCTGGCAGGAACGGGAGAGCTCCCCTCACGCCTGCCCACCCATCCCACTGGGGGTCCTGCTGCGGGGGCTGCGGTGGCATTTCTA	Tuberous sclerosis 2
FANCA	RCV000474895	chr16	89805280	89805392	-	113	89805280_5_G>A	CATGCTGACGTCGCCAGGGCCATGCTTTCTGGTGCATTCATGACAAGATGCGGGTTCTTGGGTAAAACTCATTTTGATCTGTGATAATGCCTTCTGCTCTCAAGAGCTCTGCGAGGCAGAACAGCCTGTCTCTCCGTGGCC	Fanconi anemia_Fanconi anemia, complementation group A
ARHGEF18	RCV000477671	chr19	7456327	7456403	+	77	7456403_5_G>A	AAAAGATCAGAAATACGTCTTTGCTTCTGTGGTATATATCCTGTCTCTTCAGACGAAGGGTCGGCTGGGTGCTGTGGCTCACGTCTATAATCCCAGCACTTTGGGAGGCCGAGGTGGGCAGATCACTTGAGGTCAAGAGTT	Retinitis pigmentosa 78
LGI4	RCV000487486	chr19	35126853	35127017	-	165	35126853_5_G>C	CAGCGCTTCCGGCCCGAGGAAGAGCTGCCCGGTGACCCCCCTCCCCGTCCTTCTGCCTGTCCAGCAGCCTGCCTGGCTGGCCTGACCTGCCTCCCCACCTCCCCACAGCGGCCTCCGTGGTGTCCTGCAAGCCACTGGTGC	Arthrogryposis multiplex congenita, neurogenic, with myelin defect
LGI4	RCV000487493	chr19	35126270	35126775	-	506	35126270_5_G>T	GTGCCTCACACGCTACATTGGGGACTCCATGGTGATGCTGGGCCTGGGGGCGGGGGGCTGGCTTTTCAGCACTGACCCAATCTTGCACACTAAGCCTCTAAACTCTGACCTACCCTCACATGCCGACCTTTGAACCAGGAC	Arthrogryposis multiplex congenita, neurogenic, with myelin defect
BMPR2	RCV000488474	chr2	202542311	202542447	+	137	202542447_3_A>T	GTTCCCAGAAGCCTGGAAAGAAAATAGCCTGGTTAGAAAAAACTAAGTTATTAAAGAGAGGACTTATGACTGAATATGTTTTAATGTTGTTTGAAACAAAAATAGACTGTTAATAACGTTAATAGTTTTTGGAGTTGCCTA	Primary pulmonary hypertension 1
BMPR2	RCV000488546	chr2	202520087	202520201	+	115	202520201_5_G>C	GCTTATCTTCACACAGAATTACCACGAGGAGGTAACATAGTCAATAGATGAAATTGACACTCATGTGGGTTCAAAATTCACAACAGGAAATTTTAATTATATCTTCAAAGTAAAAGTATAATTTATATTATTGGAGATTTA	Primary pulmonary hypertension 1
BMPR2	RCV000488558	chr2	202532585	202532732	+	148	202532732_3_A>T	ATATTTATGAGATGTACAGACCTCTTCCCAGGTTAAAACTACTGTCAAAAGTTGATATTTTTTGAAGTGAAGCAGTTATATCTTCTTTCTCTACCTATAGTACCTAACTCAACTTTTATGTAAGAATCTTTTTACTTTCAT	Primary pulmonary hypertension 1
BMPR2	RCV000488672	chr2	202467519	202467689	+	171	202467689_3_A>T	AATTTTCCACCTCCTGACACAACACCACTCAGTTAGTAAAGTAACCAACTTTTCTTTGTATTTCCTTTCTCCAAAGATTTGCAAAATATAAAAAAACTTAAAAAACATTCAAGGTTGAAGCCAGGCGTGATGGCTCATGCC	Primary pulmonary hypertension 1
BMPR2	RCV000488682	chr2	202520087	202520201	+	115	202520201_5_G>T	GCTTATCTTCACACAGAATTACCACGAGGAGGTAATATAGTCAATAGATGAAATTGACACTCATGTGGGTTCAAAATTCACAACAGGAAATTTTAATTATATCTTCAAAGTAAAAGTATAATTTATATTATTGGAGATTTA	Primary pulmonary hypertension 1
BMPR2	RCV000488747	chr2	202376327	202377550	+	1224	202377550_5_G>A	TGGACCATCCTGCTGGTCAGCACTGCGGCTGGTGAATAGCTCCGGCCGGCACGTCCCGGCCACTGCCCCTGCGGGTGGCGAGGGAGGGAGCCCGCAGAGGCCGAGGCCTGTGCTTGCCCTTCGCCATGCGTCCCCCCGATC	Primary pulmonary hypertension 1
BMPR2	RCV000488749	chr2	202532585	202532732	+	148	202532732_4_A>G	ATATTTATGAGATGTACAGACCTCTTCCCAGGTAGAAACTACTGTCAAAAGTTGATATTTTTTGAAGTGAAGCAGTTATATCTTCTTTCTCTACCTATAGTACCTAACTCAACTTTTATGTAAGAATCTTTTTACTTTCAT	Primary pulmonary hypertension 1
BMPR2	RCV000488829	chr2	202467519	202467689	+	171	202467689_5_G>A	AATTTTCCACCTCCTGACACAACACCACTCAGTAAATAAAGTAACCAACTTTTCTTTGTATTTCCTTTCTCCAAAGATTTGCAAAATATAAAAAAACTTAAAAAACATTCAAGGTTGAAGCCAGGCGTGATGGCTCATGCC	Primary pulmonary hypertension 1
BMPR2	RCV000488854	chr2	202532585	202532732	+	148	202532732_3_A>G	ATATTTATGAGATGTACAGACCTCTTCCCAGGTGAAAACTACTGTCAAAAGTTGATATTTTTTGAAGTGAAGCAGTTATATCTTCTTTCTCTACCTATAGTACCTAACTCAACTTTTATGTAAGAATCTTTTTACTTTCAT	Primary pulmonary hypertension 1
COL1A2	RCV000490711	chr7	94410420	94410527	+	108	94410527_5_G>A	TGCCGGCCCTCCAGGACCTCCTGGGCTGAGAGTAGATTTCAAATGCTCCCAACACCCTAACACACCAGAGGCAGATTATGATACCCCTTCACTGGGAATTGGTCAAAATTACTGACTGTGTTTTCTTAGGCAAAAAAAGCA	Osteogenesis imperfecta type I
EP300	RCV000490788	chr22	41162723	41162779	+	57	41162779_5_G>C	AGAGAAAAAATGACACACTGGATCCTGAACTGTAACTACGATCCCCTTGAATAGTCAGTACGCTTTGGCTTTTCTTTTTCCCTTTCATTCTCTTGAAGTTTGCATGACCAATCAGATGATCCTATATTCTTGGGCTAAATC	Rubinstein-Taybi syndrome 2
STAG3	RCV000494704	chr7	100199262	100199367	+	106	100199367_5_G>A	CTGACAAGCCTGCTGCTGGAGAAGGACCAGAGTACATGTCACACGGAGCCAGGGACAGGGACCTTCCACCCCCTAGGGTGAAACTGGGAGGGATTGCTTGCTTCACTTGTACAAGGCAGCAACGGTGGCATCGGGTGGGGG	Premature ovarian failure 8
HPS5	RCV000494753	chr11	18283795	18283901	-	107	18283795_3_A>G	AATGATATGAGCCTGATGGAAGGGGACAATGGTGTGTCAATCCTAACTGGTTACTCTTGGTTGTCAATTTTTAGAAGTTACTCCAGACCTCTCAACAAAAAAATTTGGTGAACCTTTCAATGATCATATATTTAATATGTG	Hermansky-Pudlak syndrome 5
SLC44A4	RCV000496999	chr6	31874721	31874846	-	126	31874721_-2_A>G	CTTTTGTCTGCCAGGGGTACCCTGGAATGTGGTGAATATTGCCCCTAACCTCATCACTGTCGCCCAGAAGGGCCAGGGTGGGCACGAGAGGGAGGGGGAGTTGGGTAGATCATCACCAGGTTGGCTCTCCTGGGGAGTGTG	Hearing loss, autosomal dominant 72
SMCHD1	RCV000497003	chr18	2666870	2667031	+	162	2667031_-1_G>T	TATTATGCCAGTGAAGGACAAAATCCTTTTCGTAAGTATCCCATTCATACTAATTTTGATAAATTATTACCTGCCTTTATCCCCTGATTACGTATCCCATTCCTTCACTTTTTGTAAATCTTCTTATTACACTTTATTAGA	Arrhinia with choanal atresia and microphthalmia syndrome
NF1	RCV000497026	chr17	31182508	31182665	+	158	31182665_-2_A>T	AGACGTGGTTGATGAAAACAACATGAATTAGGTAAGGAGGGCAAAATTATTTCCATTATATCTAGATGTGAAGCAGTTTATTTTACTCAAGGTGTGTATTACTTTAGGCTTATTATTTAAGCAAAGTATTTCAGGGAACCA	Neurofibromatosis, type 1
NF1	RCV000497192	chr17	31258344	31258502	+	159	31258502_-2_A>C	AATCGAAAGGGGCTTGAAGTTAATGTCACAGGTGAATTATTTTGATAATCTAGCTATCTTAAATTCCCCTTCCAACTAAATTTTCAGCTTTTCTTACAGTACTTCCTCTTACATTTATATTTGAAATACCCTATGGTTTTC	Neurofibromatosis, type 1
FRAS1	RCV000500822	chr4	78363908	78364054	+	147	78364054_-3_C>T	CACTATCTTGATGACAATCATGTTTGCTAGCGTAGGTTTTTCCAATGAACCTTCTCTCCTTTCCTTCTTTTCCTGCCTTTCTGGAGCCATTGAAAGAAATGCGAGGTTCTTACTTCCATCTTCTCACCTGGTAGCCTTTAT	Fraser syndrome 1
TMEM231	RCV000503497	chr16	75542602	75542683	-	82	75542602_4_A>G	CATATTGTTGCTGCCTACCAGGAGAGGAACGGTGGGTCACAGGTAGAGCCCATTCAGCCGCTGCTCAGGACTTTCAAGGTTAGTGGGGGCAACAGAGACAAGCAGAACTGGAACCCTTGTGATGAAAATGTCAAAACCCGT	Meckel syndrome, type 11_multiple conditions
PHEX	RCV000505397	chrX	22090429	22090497	+	69	22090497_5_G>C	CTACCTTGATAACAGTACAGAAGCCAAGTCTGTAACTTTTACTCATATTCAACTATGTGCCTTACCAGGCTGCTGTCAGGCCCATTAGTTCTAAGGCCGCTGCTTCTTTATTGGAAATGAGCAGTGTGGCTATTCAATGAC	Familial X-linked hypophosphatemic vitamin D refractory rickets
PHEX	RCV000505454	chrX	22076388	22076474	+	87	22076474_6_T>C	AAAATCCTTTATTCATCCTGCATGAATGAGAGTGAGCGATGAAGAAAACTAAATAAAATATTTACCATCCCTATCCTTTAGAGTTCTATTAATGTTTTAATATATTGTTTGAGGAAGAAGAGAACTACTAAGAATTCTATT	Familial X-linked hypophosphatemic vitamin D refractory rickets
PHEX	RCV000505460	chrX	22090429	22090497	+	69	22090497_5_G>A	CTACCTTGATAACAGTACAGAAGCCAAGTCTGTAAATTTTACTCATATTCAACTATGTGCCTTACCAGGCTGCTGTCAGGCCCATTAGTTCTAAGGCCGCTGCTTCTTTATTGGAAATGAGCAGTGTGGCTATTCAATGAC	Familial X-linked hypophosphatemic vitamin D refractory rickets
PHEX	RCV000505480	chrX	22245333	22245409	+	77	22245409_3_A>T	AAATTGGTGCTCACAGTCCCCCTCAGTTTAGGTTAATGGGCAAATGGGTGACGGCAGTTTTTAACTGTACATCTCCCCCCTTCCTCCCCCACCCAGCCATCCAAGGGCTCTACCAGATAGGTGATCTGAAAAAAATCCCAC	Familial X-linked hypophosphatemic vitamin D refractory rickets
PCSK9	RCV000508715	chr1	55039447	55040044	+	598	55040044_5_G>A	AACCACAGCCACCTTCCACCGCTGCGCCAAGGTGCAGGTGTAGGGATGGGAGGCCGGGGCGAACCCGCAGCCGGGACGGTGCGGTGCTGTTTCCTCTCGGGCCTCAGTTTCCCCCCATGTAAGAGAGGAAGTGGAGTGCAG	Hypocholesterolemia
LDLR	RCV000508841	chr19	11129451	11129670	+	220	11129670_5_G>A	CCACAACCAGGACGGCTACAGCTACCCCTCGGTGAATGACCCTCTCTAGAAAGCCAGAGCCCATGGCGGCCCCCTCCCAGCTGGAGGCATATGATCCTCAAGGGACCAGGCCGAGGCTTCCCCAGCCCTCCAGATCGAGGA	Familial hypercholesterolemia 1
LAGE3	RCV000513483	chrX	154478283	154478411	-	129	154478283_-1_G>T	ATCTCACAGTGAGTGGCAGGATCCTGGTCTTGTAAGTTCTGAAAGGGACGGGGTTGGGGGAGGCGGCCCATGGAGACATGGGGGACATCCAAGGATGAGCCCTAAGGAGCGCCAGGTGCGCTGGGCCGGTCTCTGCCTGAG	Galloway-Mowat syndrome 2, X-linked
PDE6A	RCV000515673	chr5	149884479	149884579	-	101	149884479_5_G>T	TCATTGCCACAGACCTCGCCCTGTATTTCAAGTTGTTATATCTTCTCATTCTAATAGTAAAAGCAACAATGATTATATGTATGCATATATATATATACACACATATATATACATATATACACATATATATACACACATATA	Leber congenital amaurosis
CEP290	RCV000515712	chr12	88118643	88118743	-	101	88118643_5_G>A	CAGAGCTGAAAACCAGATTCTTTTGAAAGAGGCAAATGTGGTAGTCAGTTGATTATTTTCTTGGCTGAACTATAGAGAAATACTAATAATTTATACTTTGCAGATTGAAAGTCTAGAGGAAGAACGACTTGATCTGAAAAA	Leber congenital amaurosis
USH2A	RCV000515714	chr1	216421852	216422540	-	689	216421852_3_A>T	TATGGCTGAAACCTGAGCAACAAGGTGTAATGTTAGTAGTAGTGTAGGTATAAGCTTTCATAGGTCCCCAAAACCAGTAGTAGTGAAGATCATTTCAGCCTGAATTCCAAACCGGAAGTGAAGGCTATATAGAATTCATGG	Usher syndrome, type 2A
AHI1	RCV000515724	chr6	135442582	135442665	-	84	135442582_5_G>T	TGTGCCAGCCGGGATGGATATCCAATTATTTGTGATTAATAATCCTACCTGTTTAATCTGATTGTAGTCCACGTGGAGGACATTCTTTAGTTTTTTTAAATTCATGGAAATCTTAACTTGAGTAATCCCCTGTACTACTAA	Leber congenital amaurosis
RPGR	RCV000515735	chrX	38290959	38291024	-	66	38290959_3_A>T	ATTAAAATTATCACCAGTTCAGAAACAAAAGGTTTAATATGAAGATTTATTTTCGTTATTGTTGGTGAGAGCAGTTTAAGTTAATTTTTTGGATGGTTTTTGGAAAGAACACAAGAAACGTAAGCATTTACTTACTTTAGA	Retinitis pigmentosa
RP2	RCV000515740	chrX	46837043	46837202	+	160	46837202_3_A>C	AAAGCAGTACAGCTGGGATCAGCGCGAGAAGGTCATGAAAGTCGTGTAGCCGCCGTCTCAGCCTCCCTGAGCCGCTCCGCCAGGTCCCTTACGGCCCGGGACCGCTGAGGGGGCCGACCCAACTGCTGCCGCACTCTCTTG	Leber congenital amaurosis
RPGRIP1	RCV000515742	chr14	21334605	21334705	+	101	21334705_5_G>A	GCCACCCATGTCTCAGAAATATCCTAAGGCAGTAAATACACTGGAGTAATCATTGCATACGAGATAAGACGATAAATAATGACAGTGGCCAGTCATGGGGGCTCACGCCTGTAATCCCAGCACCTTGGGAGGCCGAGGCAG	Leber congenital amaurosis
PTEN	RCV000515839	chr10	87931046	87931089	+	44	87931089_5_G>T	CATTATGACACCGCCAAATTTAATTGCAGAGGTAGTTATGAATGTACTGTACTATGTTGTATAACTTAAACCCGATAGACTGTATCTTACTGTCATAACAATAATGAGTCATCCAGATTATCGAGTGAGATACATATTTAA	Cowden syndrome 1
PTEN	RCV000515852	chr10	87952118	87952259	+	142	87952259_4_A>T	ACTATTCCAATGTTCAGTGGCGGAACTTGCAGTATGTGCTTGAAATTCTCATCCTTCCATGTATTGGAACAGTTTTCTTAACCATATCTAGAAGTTTACATAAAAATTTAGAAAGAAATTTACCACATTTGAAATTTATGC	Cowden syndrome 1
PTEN	RCV000515980	chr10	87931046	87931089	+	44	87931089_5_G>A	CATTATGACACCGCCAAATTTAATTGCAGAGGTAGATATGAATGTACTGTACTATGTTGTATAACTTAAACCCGATAGACTGTATCTTACTGTCATAACAATAATGAGTCATCCAGATTATCGAGTGAGATACATATTTAA	Cowden syndrome 1
PTEN	RCV000515997	chr10	87952118	87952259	+	142	87952259_5_G>C	ACTATTCCAATGTTCAGTGGCGGAACTTGCAGTAACTGCTTGAAATTCTCATCCTTCCATGTATTGGAACAGTTTTCTTAACCATATCTAGAAGTTTACATAAAAATTTAGAAAGAAATTTACCACATTTGAAATTTATGC	Cowden syndrome 1
WDR35	RCV000516020	chr2	19953834	19953978	-	145	19953834_3_A>G	TCACACGGTCTCGAAAAGAAGGGAGAGAAAGGTGTATCTTTTGATACATACTTTTTAGTAGCTCAACCATATCACATTGAAGTCAGACATAGTAATTGTAAATTGTCATGCTTGATAACTGTAGTGTCTTGATTAGTAGAA	Jeune thoracic dystrophy
LTBP3	RCV000520920	chr11	65547920	65548045	-	126	65547920_5_G>A	CGGTCACATCCCCAGCACCGCTACTGCGTGGGTGAACGCAGGGCAGGCGGCGGGCATGCAGGTGGGTGGGGGGGGACCCCAGATAACGACGCTTCCTTTGACTTTTCTTGGCCTACCCGTTCTTCTCAGATGTGAACGAGT	Geleophysic dysplasia 3
SPAST	RCV000526604	chr2	32136877	32136968	+	92	32136968_-1_G>A	AAAAACTGAATTTCTAATAGAATTTGATGATGTAAGTGTTGATTATGATATTTTTAATGTGGCAGCATTTTAGTATATTTTCCTATTAAATGGCCAAGGTTAAAAATACAAATATCTTTATATTTGTTATTACTTTTCTAA	Spastic paraplegia 4, autosomal dominant
CLCN1	RCV000527543	chr7	143331232	143331316	+	85	143331316_-1_G>A	TGAAGGAACTACCAGCTTTTGCTGCCATCAGGTCAGTGGGGTTACCTGCTCTGTGTGTGGTGAGCAGGGTGTGGAGTGAGGCTGTAGATTGGAAGGGACCCAAGCTAGAAAGAAGGTGCGGTTGGCACAGATAGAGTACAT	multiple conditions
LAMA2	RCV000531230	chr6	129165576	129165675	+	100	129165675_-3_C>T	TGTGTCAAGGATGAGAAACATGCTCGATGAGGTGAGAGCTGCAGCAGAATGTCACTGCTCTGATAAAAGGACAACTAAAAGCCAAATATGATTATTTTCAGAAGAATATTTTGCAGTAAATGTTATTCATGTAATAAATTT	LAMA2-related muscular dystrophy_Merosin deficient congenital muscular dystrophy
NF1	RCV000532524	chr17	31338025	31338139	+	115	31338139_3_A>G	GATAAAGCAGATAATCCGTATTCTTAGCAAGGTGCCTGTTCCGCCCTCACTTCTCCCAAATATTTATGGTTCTCAAGTTGTAAAGCATATCTTTCATTTTTCTAAAAGACGTTTAAATTTGAGGTCAATGAAATATCTTAT	Neurofibromatosis, type 1
TP53	RCV000541004	chr17	7675994	7676272	-	279	7675994_-3_C>A	TTCTGGGACAGCCAAGTCTGTGACTTGAACGGTCAGTTGCCCTGAGGGGCTGGCTTCCATGAGACTTCAATGCCTGGCCGTATCCCCCTGCATTTCTTTTGTTTGGAACTTTGGGATTCCTCTTCACCCTTTGGCTTCCTG	Li-Fraumeni syndrome
NF1	RCV000546489	chr17	31230260	31230382	+	123	31230382_5_G>A	ACCTCTCATTTTGCCAAGAGATGAAATTTAGGTGAATTCTCAAAAGAGCAATGTAGGGTCTTGTAAATCTTAATATGTCCAATGAAGTACAGAAAAAGAGTAGATATGCGGTTATTGGTAGAAAGGAGGACATGAAAAGAG	Neurofibromatosis, type 1
NF1	RCV000547442	chr17	31159010	31159093	+	84	31159093_5_G>T	ATTGGATACACTGGAAAAATGTCTTGCTGGGGTAATTAAATTGATCTTAAGTAGGCAGGCTTTGTGAATTTGATCTTGAGAATGATCTTATGTCCCAAAGTACAGATGTGGACCAAGAGGACAGTCCTATGGACTTTTGTC	Neurofibromatosis, type 1
DMD	RCV000555028	chrX	32389501	32389674	-	174	32389501_5_G>A	AGTAGTACAGTCACAGCTAAATCATTGTGTGGTATATATTTCTGGTGGCAAATACGCAGGTACCCCTTGACTTTCCTCATTAAGAAGTAACTGCTCTTTTATAAGAGAGAATTGTTTTCAGATAACCATAATAATTATACT	Duchenne muscular dystrophy
NF1	RCV000556939	chr17	31330296	31330498	+	203	31330498_5_G>A	GAAGAGTGTATTTCTGGATTTAGCAAATCTAGTAAATAATGATAATTTTCTTTAATACTAACAATTATTCTAAGAGAATTCAAAGAAAACCCTTTCATTTCAGAATTTTCCAGTGAAGACTTTCACTTACATTTTTACTTT	Neurofibromatosis, type 1
NIPBL	RCV000558355	chr5	37046109	37046199	+	91	37046199_5_G>A	GAAGTACAAACAAAAGCTATCATTGGTCTAGGTAAATCTAAATTTCTTTATAATTTGTAGCTATTTGAGAGGGATAGAGCATATTTTTAAATATTGTGAATCTAAATTGTTGATTTACTTTAATATGTTTCTATTAGCAGT	Cornelia de Lange syndrome 1
CFTR	RCV000576693	chr7	117614613	117614713	+	101	117614713_5_G>A	TGTAAACTCCAGCATAGATGTGGATAGCTTGGTAAATCTTATCATCTTTTTAACTTTTATGAAAAAAATTCAGACAAGTAACAAAGTATGAGTAATAGCATGAGGAAGAACTATATACCGTATATTGAGCTTAAGAAATAA	Cystic fibrosis
CFTR	RCV000577412	chr7	117591934	117592657	+	724	117592657_-2_A>T	AAGTGAAGAAATTAACGAAGAAGACTTATAGGTAGGTATACATCGCTTGGGGGTATTTCACCCCACAGAATGCAATTGAGTAGAATGCAATATGTAGCATGTAACAAAATTTACTAAAATCATAGGATTAGGATAAGGTGT	Cystic fibrosis
CFTR	RCV000577703	chr7	117590353	117590439	+	87	117590439_5_G>A	ATGTTTTAACAGAAAAAGAAATATTTGAAAGGTATATTCTTTGAATACCTTACTTATAATGCTCATGCTAAAATAAAAGAAAGACAGACTGTCCCATCATAGATTGCATTTTACCTCTTGAGAAATATGTTCACCATTGTT	Cystic fibrosis
NFU1	RCV000578252	chr2	69406022	69406082	-	61	69406022_5_G>A	TGATTAAGGAATTGTTAGATACTAGAATACGGTACATGCTCCTCTCTCTACCTGAATTCAAGTGCTTTGGAGGCATTTTTCATTATAGCAATATAGTTTTAGTTGGCCATGAGATTATAGTAGATTTTCAAAATAAGTGCA	Multiple mitochondrial dysfunctions syndrome 1
EVC	RCV000578283	chr4	5810339	5810450	+	112	5810450_3_A>G	CCTCCGGGGACCAGACCTCAGGCTCACTCAGGTGTGACTGGGCCCCGGACCTGTTGCCTGTGGCTGGGTTTGGTAAATGCACTCAGCTGCTGTGTGCCAAAAGTCAGGGCAGGAAAATCATCAGTCCCCTCAGAGGCATTA	Ellis-van Creveld syndrome_multiple conditions
ETHE1	RCV000578329	chr19	43526201	43526349	-	149	43526201_5_G>A	GGATGGAGACTCCATCCGCTTCGGGCGCTTCGTGAATTGGGTGCTGGGTCCCCAAGAGGGTGGTGGCCTGGACTTCTTAAACTTAAGGGAAGAGGGGACTGGGGGCCTGGGATCCTGAGTCCTTGGGGAGGAGGGACCTCA	Ethylmalonic encephalopathy
OSTM1	RCV000578346	chr6	108051031	108051198	-	168	108051031_5_G>T	AACACATTTATGCATTGATGTGGAAGATGCAGTAATTACTTTGCTTCTGATGTGATACATATTTTAGAGTGTTATTGAATGTACCTTCAGTATGATTATTATTTTTGGTGATAGGGTGGAATCTGCATATTCTGTCCTCAA	Osteopetrosis, autosomal recessive 5
TPK1	RCV000578364	chr7	144591423	144591569	-	147	144591423_4_A>T	AGAGGAATCGCTGATCTACCTGCTCCAACCAGTGTGTCAAAAGTGAATATAATGTGAGCCCTTTCCTTCACAAAGCTTCTACCACTTGAGTAGACTAGAAGAAAACATTGGCCCTGCTTGGGTCTTCGAACTGTGAGTGGA	Thiamine metabolism dysfunction syndrome 5 (episodic encephalopathy type)
NF1	RCV000583516	chr17	31200422	31200595	+	174	31200595_3_A>G	ACTTGTTCAGTCCATGGTGGTTGATCTTAAGGTGACATGCTTATTCTTTCTCTACTACAAACTTTAAGAAAATTAAATGAATTTTCTAGCATAAGTATTATGTCAAAGATAATTGCTAACATTAAAGTTCTGACTCTTCGT	Neurofibromatosis, type 1
COL5A2	RCV000610100	chr2	189065004	189065057	-	54	189065004_4_A>G	TCCAGGCTCTGATGGTTTACCTGGGCCAAAGGTGGGGTTGCCCTGTCAATGTTGATACTTACGTGGGGGGTGCTCCAGAAGATGCCATTTTTCAGCACGGTGATCTAGCTATGGCCTGCATGGGCTCAGATCCAGAAAGGA	Ehlers-Danlos syndrome, classic type
ALDH7A1	RCV000624841	chr5	126549929	126550002	-	74	126549929_5_G>A	ACAAGTGGGGCTGAGATTGGAGGTGCCTTTGGTACATAGAGAATCATTTCTCCTTTTCCATGTTGGGCAGCAAAGAAAAACCAGTAGTAGCTTTTAGAAAAGGCTGACCAAGAGACTGAAACACTCCTTATATTCTGAAAT	Inborn genetic diseases_Pyridoxine-dependent epilepsy
JAG1	RCV000625818	chr20	10645356	10645469	-	114	10645356_5_G>C	AATGGGTGGAAAGGAAAGACCTGCCACTCACGTAACTGGTAGTTGGCCTTGGATGCTATCTCTGGGACCCTTCCCTCTGTCTTCTGTGGGAGGGGGCCACTGGGACTCACACTGAAATATTTTCCTCCAGGTGACAGTCAG	Alagille syndrome 1
MYH7	RCV000628842	chr14	23427240	23427307	-	68	23427240_-2_A>G	GTCCTTTCAGACTGTGTCAGCTCTGCACGGGGTGAGTGGGACACAGCCCCAGCCAACTTGGCTCCCCATCTGCCCAACCCCACCCAGCCCCACCCTTCCCTGCCTTGTTCATCCCCTACTCCTCCCGTTCCCTGTCTCCTT	Hypertrophic cardiomyopathy
GAA	RCV000631076	chr17	80105749	80105894	+	146	80105894_5_G>T	TCGTGCGCCGGCAGCTGGACGGCCGCGTGCTGTGATTTCTGGGCTCTGTGCCAGCATGATGGGGAGGGCGACGCGCATTTCTCACACGGCAGGGAGGGCCACACGCGTTTGTTTCTCACACGATGGGCAGGGCGACACATG	Glycogen storage disease, type II
AGL	RCV000631129	chr1	99881076	99881177	+	102	99881177_5_G>A	AAGAGGCTATGATGAATTAGTGCCTCATCAGGTTTATTTATATGTTGTTTCTTAAAACCTACATGGCCAACAACTTTGGGCATTTTTATTAAAAAAAATTCATTGTAATTAAGATGTATCCATGCTAAATTTTACCTTTGT	Glycogen storage disease type III
NF1	RCV000632353	chr17	31233002	31233213	+	212	31233213_-1_G>A	TCTGGCCAATGTGGTTCCTTGTTCTCAGTAGGTAAGTGATTAGAGTAAGCGGGGAAGAAAAGTGCCTGGCACATAGCAAATCCTTCAGAATATATTTGTTCAATAAATGTTTGTTGAATGAATTGATAAAATTTCAGAGCC	Neurofibromatosis, type 1
L1CAM	RCV000633025	chrX	153865704	153865819	-	116	153865704_-3_C>A	CCAGGTCAAGGGCCACCTCCGCGGATAAAATGTAAGGGTTGAAGGCATGGGGGCCCAGGAGGGTGATCACTGAGGTAAAGCGACAGGATGGTGAGGGGGCTTTGCCACCTGCCAGCCGCTCTCCTGGAAGACTTGGGTTGA	Spastic paraplegia
ACVRL1	RCV000640433	chr12	51912470	51912535	+	66	51912535_-3_C>T	CTGATGCTGCTGATGGCCTTGGTGACCTAGGGTGAGTACTGGGGGAGCAGTTAGGAAACAGGAACCTGGATACAGAAAGGGCTATCTGGGCCCAGATCAGCTCTGCCTGGGGCTGAACTTGAGAAGCTGGGGAGAATGTAG	Telangiectasia, hereditary hemorrhagic, type 2
HSPB1	RCV000641078	chr7	76303802	76303844	+	43	76303844_-3_C>A	AGCGGCAGGACGAGCATGGCTACATCTACCGGTGCTTCACGCGGAAATACACGTGAGTCCTGGCGCCAGGTCGGGGTGGGTGGGTGGCGTGGGGGTGGGGTCAGGGAAGAGGGCACAGGGACCCACCCGGTGTGTAATGTA	Charcot-Marie-Tooth disease axonal type 2F
FUT8	RCV000656450	chr14	65724147	65724323	+	177	65724323_5_G>T	ACCCTTCTTTATTAAAGGAGGCAAAAACAAAGTAATTTAGACCAACTAGTGATTCTAGAGTGGGGTTGTCTCTTTCAGTTTAAAAGAATTCTTACTTCCCATGACTTGTGATTTTTGTATATTATTATTGCTAATTATTAG	Congenital disorder of glycosylation with defective fucosylation 1
APC	RCV000659274	chr5	112834951	112835165	+	215	112835165_3_A>G	CCAGCTTGATAGCTACAAATGAGGACCACAGGTGTATATAGAGTTTTATATTACTTTTAAAGTACAGAATTCATACTCTCAAAAAGACCTAATTGTAAGCAATGTTTTATATAATCATGAAAGTTTTAAGCCAAAATATAT	Familial multiple polyposis syndrome_Familial adenomatous polyposis 1
CHD7	RCV000659299	chr8	60845250	60845409	+	160	60845409_3_A>G	ACAAGAAACACCTGAAGCATCACTGTAACAAGTGTGTTATTAGAGGGTGGACCTGGAGAGCTTAATTCCCTTTTTATTCTTTAAAAAATACATGCAGCCGGCCCTTCACGTCTGCAGATGCAGAACTCGCAGATTTGGAGG	CHARGE association
TCF4	RCV000660298	chr18	55228847	55229076	-	230	55228847_-3_C>T	GTCATCCTCAGTCTGGAGCAGCAAGTCTGAGGTCAGTGCAGGCCAGCCTCCTTGCAGAGCTCGTGAGGAGCTTGTGGCAGGCACAAGCTGAGATGGGCACGCCAGTCTTGAGCAGTGGCAGACAGTAGACTTTCAAGCATC	Pitt-Hopkins syndrome
FBN1	RCV000663850	chr15	48441721	48441846	-	126	48441721_-3_C>T	TCCTTGTCCTCCAGTGGAAGAAGGTGCTAAGGTAAGTGTCTTTGAAGGCTTTGGGCTTTCAATGCTGCATGTTTATTTGTGGTGGTCTTATTTTTCAAACATGGCAAAGCTCTGTTTCTTTGTGAACAGGAAGATGGAGAG	Marfan syndrome
CFAP300	RCV000664436	chr11	102066485	102066651	+	167	102066651_-2_A>T	TCCATTTCTCATTTCTGATGAGTTACGATGAGTAAGTACAGAATTTTAAAATTTCGCAGTGGAATTTTATTTCAGGAAATGCAAAAATGGCAAAAACTTTGCCTGCTTAAAGCATAAAATACCTTGTCATAAAATACCACC	Ciliary dyskinesia, primary, 38
CFTR	RCV000665947	chr7	117536548	117536673	+	126	117536673_3_A>T	CAATGGAAAAAATGATTGAAAACTTAAGACAGTTAGTTGTTCCAATAATTTCAATATTGTTAGTAATTCTGTCCTTAATTTTTTAAAAATATGTTTATCATGGTAGACTTCCACCTCATATTTGATGTTTGTGACAATCAA	Cystic fibrosis
USH2A	RCV000667707	chr1	216250903	216251098	-	196	216250903_5_G>A	GGCCAGTGCAAGTGCAAAGCAAACGTTATTGGTACATGTAACGCAAAAGTTTACAGTCACATCTCTATTACCATCTGGAATAAAATTCTCTATTTGATTTCTTAACTGAAGAGTAAAGCAAATTTCTTTGCTCAAGACAGG	multiple conditions_Retinal dystrophy_Retinitis pigmentosa 39_Usher syndrome, type 2A
CAPN3	RCV000668383	chr15	42402794	42402915	+	122	42402915_-1_G>A	TGTCCCAGCGCTTCCGCCTGCCTCCCAGCAAGTACGTCATCGTGCCCTCCACCTACGAGCCCCACCAGGAGGGGGAATTCATCCTCCGGGTCTTCTCTGAAAAGAGGAACCTCTCTGAGTGAGTGCTGGCCCAGCTTTCCC	Limb-girdle muscular dystrophy, type 2A
PAH	RCV000668481	chr12	102840400	102840515	-	116	102840400_6_T>A	CAGCTTAAGATTTTGGCTGATTCCATTAACAGTAAGAAATTTACACCTTACGAGGCCACTCGGTTTCTCAGTAATCGAAGACTGTCTTTCCCTACCATCGCCATAGGAAAAATAATAAATTTATTGAAATATTTAATTAAG	Phenylketonuria
PCCA	RCV000668869	chr13	100301460	100301603	+	144	100301603_3_A>G	CTGGGCAGTTGAATGTCGGGTTTATGCTGAGGTGAAATGAATGGTGTTGGGAGGAAGGATGGTGGTTATGTCCAGAGTCATGAGACCTGGTATAGCCAAACAATGAGGTAAAGTTAGGGTTTTATAATGTTGCCAACTATT	Propionic acidemia
TGM1	RCV000674494	chr14	24262034	24262354	-	321	24262034_-3_C>T	GTCAATGCAGCTGGAGATGGCACCATCTGAGGTGAGGCCGGTCTGTCCTCCTCAGCTGAGAGCTAAAAGGCTTTAATGGGACCAGAGACTCAGCCTGGCATTTCTGGGGGGGATAGGAAGCTAATGATAAGGGCCTGGGCT	Autosomal recessive congenital ichthyosis 1
STAC3	RCV000677631	chr12	57248706	57248803	-	98	57248706_4_A>T	TGTGGAAATGCAGAGATGCTTCGGCAAGATCGTGTGTAGGCTGTGGAGAGCAAGGAGGGGACATGGCCACGCGTGGTGGCTCACGCCTGTAATCCCAGCACTTTGGGAGGCTGAGGTGGGCGGATCACGAGGTCAGGAGAT	Bailey-Bloch congenital myopathy
KCNQ2	RCV000678166	chr20	63433809	63433903	-	95	63433809_3_A>G	ACGAGCGAACGGTCACCGTGCCCATGTACAGGTGCCGCCGCCGGGCACCTGCCACCAAGCAACTGTTTCATTTTTTATTTTCCATTTGTTCTTAAACCCCACTTTTTGTTGTTCATTATTTTGATTGATTTTTTTTCTTTA	Benign familial neonatal seizures 1
KCNQ2	RCV000678201	chr20	63408413	63408536	-	124	63408413_5_G>A	GATGGGACGGCTCGGGAAGGTGGAGAAGCAGGTGCAAGAGGCTGGGCGGGAGGGGTGCGGGGCTGGAGGGCTGTGGTGCCTGCCGTCAACCTGTGGCAGTGTGGGCTTCAGGGGCTGGGTGCCACGGAGGGCTCCTCAAGT	Benign familial neonatal seizures 1
CYP4F22	RCV000678434	chr19	15537535	15537662	+	128	15537662_5_G>C	GATCTTCAACCAGAGCGCTGACATTATGCATGTGACTCCTAAGGCTTTGAGGGAAGAGGGTGTCTTGGGAGTGAGGCTGGTCCAGGCTCCAACTCATGCATGGGCAAGCCATGTGATGTCAGGAGCCCTCACTGACTTTAT	Autosomal recessive congenital ichthyosis 5
NF1	RCV000685086	chr17	31163186	31163376	+	191	31163376_5_G>A	TCAATGCAGTCTTTAGTCGCATTTCTACCAGGTTAATGTGTAAATCCACATGGGACTACTGAAGTAATATGAATATTAGAAGTTTTGTTTTTTGTCTACATAAAAATAAAAAGTTAATGGAAATGAGGTTTTTTTGTTTTT	Neurofibromatosis, type 1
TCF4	RCV000685198	chr18	55257315	55257391	-	77	55257315_3_A>G	TCCTAATTATGAAGGACCCTTACACTCTTTGGTGTGTCTCATTTGCTAATCTCTGTCCCACCCATTTTCAGGTCATGTTCTTTCTTGTTCAGTCTCCTTTACTCTCCAAGATTTTGATTTTCCCTGTTAGTAACTTTAAGT	Pitt-Hopkins syndrome
DYNC2H1	RCV000687230	chr11	103241527	103241547	+	21	103241547_-1_G>A	ACTGCATCAGATCATTGGTTTGAAATCATAGGTAAGAACTTTTTAAAAATTTAAAATAATTACTTTTGTAGTTAGGCAAAATGCAGAATTGTGAAATGTGTGCTATTGAATGCTAGCATAAAATTAGATCAAAAACCTAGG	Jeune thoracic dystrophy
COL1A1	RCV000688895	chr17	50195232	50195330	-	99	50195232_5_G>A	CGGCGGCCCTCCTGGTCCCAAGGGTAACAGCGTGAATACCAAACTCTCCCTTCTGCCCACCCCATGCACTGGCTCCAGTGCGGCTCTCATCTGGGGAGCAGGAAGACGCAGGCCAACTGAGCGCCCCCGACTCTCAGCTCA	Osteogenesis imperfecta type I
SCN1A	RCV000692314	chr2	165996013	165996117	-	105	165996013_5_G>C	AAAACCGCAAAAGCCTATACCTCGACCAGGAGTAACAAGTATCAAATGATATGGGGGAAAAATACAAAAACAAAAACTTGCATGCTTGTCTCACAAAAAAGAAAGTAGCTAACATTTCCAGTAGAAAAAATTTCTTTCACT	Early infantile epileptic encephalopathy with suppression bursts
L1CAM	RCV000693176	chrX	153872152	153872354	-	203	153872152_5_G>A	ATGTCCCATGAGATCCGGCTCATGGCCGAGGGTGCAAGGCGCTGCAGGGACCAGGGAGGGCAGGTCCCGGAGTTCGTGTGGGATTGTGGGCTGGAAGCTGCTGTCAGCCAGTTGTCTCGTGGCGAGGGGCCTGGGTGTCCT	Spastic paraplegia
FBN1	RCV000693204	chr15	48460246	48460317	-	72	48460246_5_G>C	GTCATCGACATTTATACCGGTTTACCCGTTGGTGACTCATGACGGCATTGTCAGAACTTTCTGGTTTTTTGCCTTTGTGTTAGCATTATTTTTTCAGTTCCCATTTTTTTCTTAAAGGAAAAAAAATATTAAACAATGCCT	multiple conditions
DNAH5	RCV000693637	chr5	13708123	13708335	-	213	13708123_5_G>A	TGATGCTAGAATCCCTGCTTGGTGGAAAAAAGTACATATAAGCCTGCTGTTATTCTGCCTGTTCACTTATGATTGTGAAGAGTTGTAATTGGCAAGTGGAAAGCATGAAAGGATAATTTACTCAACATGATTCTTTTGCAC	Primary ciliary dyskinesia
SATB2	RCV000695069	chr2	199433338	199433514	-	177	199433338_-3_C>T	TATTCTCACAGCTCTGCGGCCCAGGCCTAAGGTATTAATGCCTCTCCCCTCTCCTCCCAAGTCTCTTGTGTGTCATAATTTGAGGAAGAATATGTTTTCTGAAATAGTTCTCCAAACAAAGGTTGAAGGAGAATTGTCAGA	Chromosome 2q32-q33 deletion syndrome
DYSF	RCV000696956	chr2	71658878	71659033	+	156	71659033_-2_A>T	TGGCCTGCAGCCCAAGGACCCCAATGGATAGGTAACTTTCCTAGAGCCCTCACCTCCCCCAGAGTAGCAGGCTCAGGTACAAGTGGCCTATAGAACCTGGACACAAACTCTGCCTCAGGGAGTTCATAGTAGGTTGGGAAA	Qualitative or quantitative defects of dysferlin
LAMA2	RCV000700168	chr6	129401224	129401340	+	117	129401340_5_G>C	TCTTGCAGATGAAATCAACTCCATCATAGACGTGACTATTGGGTAAAACTCAAAAGAGAGATGATAATGAATAAATGGGAGCCGATGAGAAAGCTCAGTAATAGAAGCAAATACTAGTACTTGTTTTCTTGTGGAGATAAA	LAMA2-related muscular dystrophy
COL1A1	RCV000700349	chr17	50197010	50197063	-	54	50197010_-2_A>T	AGCTGGCCTCCCTGGAATGAAGGGACACTGAGTGAGTCACCTTTGAGTCATTTAAGCTCCCCAAGTCCCTAGCATACCCCCATCCAGTCCCAACCTCTTCCCCAAAAGATACTGAGTTGCATCATGGTGGGTGGCAGCTAC	Osteogenesis imperfecta type I
PHKG2	RCV000700365	chr16	30753394	30753557	+	164	30753557_-3_C>T	TGCCACTTGGAACCTGGCGAGAAGCTTTGAGGTGAGGGGATCTAGTGCCCTAATAGGCTTGGGAGGGGAGACCCAGGCCTGATGAGATTGGTTGGCTGGGTCTGAGTACCAAGTCCCTGGTGCCAAGAAAAAGGGAGAAGT	Glycogen storage disease IXc_Glycogen storage disease type IXc
FBN2	RCV000703551	chr5	128302973	128303089	-	117	128302973_5_G>A	TTTGAACTCACTCATAATAATGATTGCCTGGGTAAATACTTCATTCAGTCCTTTATTGCTTCTATTTCATTTCCACACAATGTGCTGAAATAAAAAACAAAACTAAAGAACAAAAAAAAATTATATTACTAAAATTGCAAA	Congenital contractural arachnodactyly
KCNH2	RCV000703830	chr7	150950168	150950420	-	253	150950168_5_G>T	CTGCGGGGCGACGTCGTCGTGGCCATCCTGGGTATTGGGTGGGGGGCGGGCACTGGACTGGAAATGCCCTCTGCAGCCTCAAGAGGTGCGAGCCTTCTGAATATGCAGTCACTGGGGCTGTGGACCTGGGACTGCCTGCAG	Long QT syndrome
GUCY2D	RCV000714545	chr17	8014859	8015051	+	193	8015051_-3_C>G	TGCCATCATTGGTTCCCACGATGTCTAGAAGGTGCAGTGTGTAGGGGACAAGCCCTCCTGACCTTCAATTCAGCTTCACCAGCCTCCAGCCCAGCCCTTCCTGCGCAGCCCCTAGCCTACCTGCCCAATCAATCTTCTTTC	Cone-rod dystrophy 6_Leber congenital amaurosis 1_Choroidal dystrophy, central areolar 1
TRPV6	RCV000721918	chr7	142877142	142877279	-	138	142877142_5_G>A	CGCCGTAGTCCCTGCAACCTCATCTACTTTGGTGAAAGCAGGGCTGGGCTTGGAGGACGGGCAGTTGGAAAGGTGGGCAAGGCAGGGCAGGGCCAGGCAGAGGAGGATCCTGTCTTCAGCCGTATCTGTTGGGCAGCTGGG	Hyperparathyroidism, transient neonatal
RPS26	RCV000735376	chr12	56041811	56042169	+	359	56042169_-2_A>C	TCTCCTCTCTCCGGTCCGTGCCTCCAAGCTGGTGAGTCTTCTTGCGTGGTGAGGGTGGGGGTTCGGGTGCAGACTCTGGGATTGTGGGGAAGTGAGAGCCTGGAGCACGGCTGAGGGGTGGACCGAGTGTACATTTCATTT	Bone marrow hypocellularity
TMEM94	RCV000754833	chr17	75498912	75499082	+	171	75499082_5_G>A	CCAATGAGATCGTGAAGCTACATGAGATTCGGTGAACTGTCAGCAGGGCGCCTCCCTCTGGGCTCAGGCATGTTCCCTAAACCTGTTACTCCCTTGGCGACACTCCCCCACCTTTCCGCTGCCCATCCCTCCCTCCTCCTC	Intellectual developmental disorder with cardiac defects and dysmorphic facies
FBN1	RCV000756145	chr15	48644606	48644950	-	345	48644606_-1_G>T	GAGGCGGTGGAGGACACGACGCGCTTAAATGGTAAAGGAACCGGTTCCCTCCTTTGGTGTGGGTCTCCCAAGTTTCAAGATCCAGAACAACGGGCAGGATGACTCTCCCTGTGGAAGACTCCTTGGCAAGACCTCCTGGGG	not specified
CFTR	RCV000757829	chr7	117590353	117590439	+	87	117590439_3_A>C	ATGTTTTAACAGAAAAAGAAATATTTGAAAGGTCTGTTCTTTGAATACCTTACTTATAATGCTCATGCTAAAATAAAAGAAAGACAGACTGTCCCATCATAGATTGCATTTTACCTCTTGAGAAATATGTTCACCATTGTT	Cystic fibrosis
MLH1	RCV000758644	chr3	37014432	37014544	+	113	37014544_5_G>A	AAGAAGTGCATCTTCTTACTCTTCATCAACCGTAAATTAAAAAGAACCACATGGGAAATCCACTCACAGGAAACACCCACAGGGAATTTTATGGGACCATGGAAAAATTTCTGATCCATAGGTTTGATTAAACATGGAGAA	Lynch syndrome
DTNA	RCV000761211	chr18	34765961	34766041	+	81	34766041_-2_A>G	AAGCTTAGGTTTGTTCAGAAGAAATGCAGTTGTAAGTATGCCAGTTGTTTGGACTAATTACCATCATGAATCCTATAGTTTACATTTGGTACTAAGTTTATTAAACTAGATTCTGTTACAAATATTGCTAATATTGTTATA	Left ventricular noncompaction 1
CLCN1	RCV000763167	chr7	143316111	143316392	+	282	143316392_3_A>T	AGGCCCCCGCCACAACGTCCACCCCACACAGGTTAAGTGCTCTAAGGGGAGAGGGGAGCCATGGATGAGGGGAGACAGTGGTGCCAGAGACTGGTGAAAATGAGGAATTGGGTGAAAAGAGGGAGCAGTGTTACATTTTTT	multiple conditions_Congenital myotonia, autosomal recessive form
C2CD3	RCV000766222	chr11	74057406	74057544	-	139	74057406_5_G>C	CCCCCATCTGGAATTTTCAACAGCAGTCAAGGTTTCTGTTATCCGTTATTCGTCAGCCTTCCAGAATCTGCTTTTTGTTCCAAGACACAAAGTCAGAGCAAGGACTATAACCAACACAATTTTTGAGCAGACCTGGAAAAT	Orofaciodigital syndrome xiv
SLC35A2	RCV000766228	chrX	48909853	48909996	-	144	48909853_-2_A>G	ACTGCTGTGGTCATGGCGGAAGTGCTCAGAGGTCTCACCTGCCTGCTGCTGCTCTTCGCACAGAAGAGGGGTACGAACCAGGGATGGGGCTGCACTGGGGTCGGTGGGTGAGACTCCACATGTATGTGTGTGTGTTCACAC	SLC35A2-CDG
TTC21A	RCV000770965	chr3	39136357	39136507	+	151	39136507_5_G>T	GGTTCAATTACTGCAGAGGTATCTACTGCTGGTGATTTGGGTGTGGTGTGTTGAGGGGCAGCTGTGTGCAGGAAGCCCTACTGGCAGATAGGCTAGGCCCTTGCTCTGCACAAAAGGAGCAGAAATTCTGCCTCCAGGACA	Spermatogenic failure 37
SLC25A20	RCV000780710	chr3	48862542	48862659	-	118	48862542_-3_C>T	TACAAAGGGACTGTGCTTACCCTTATGTGAGGTAACCTTTCAGGCCTCCACTTGAGGTCACCTGGGGAGGTCACCTGAGGTGGGTCTGCTGCAGAAGGTCTTGCCTGGATTGCCAGATTAGCCTTGGCACCATGCATGTCA	Carnitine acylcarnitine translocase deficiency
FBN1	RCV000782352	chr15	48421952	48422068	-	117	48421952_5_G>A	GGATTTACCCAACACCATACGTCCTGCATTGGTGAATAGGAGAGGAAAAAATCCTACATGGATTGTAGCGATTCTTTTAAGGGATTATTTTCTATTTCCTCTGCTGTTGGGATAAGAAAATAAAAGCTCAAAGAAATATAT	Marfan syndrome
CRB1	RCV000786008	chr1	197427454	197428001	+	548	197428001_-3_C>A	CCAAGGCTGTGCTGGAGACAACAGCTGAAAGGTAATGATTACTCATACAAACTAGGTATATACTGTATGCTAAACTTTTACTTTATTAAAAAGATAACTTATTAAAACCATTCTTTGTATATAAAGATGATGTTACTGACC	Early-onset retinal dystrophy
DDHD2	RCV000790938	chr8	38234394	38234510	+	117	38234510_-3_C>T	TGGGATGAACTGGCATCGGAAGTGAGATGATGTACGTGGTTTTACAAGGGGGACAAAGACAATAAGTATGTTCCCTACTCGGAGAGCTTCAGCCAAGTTTTAGAGGTATTCTTTTGACTCTTTTTTTACTTATTCTTTCTT	Spastic paraplegia 54, autosomal recessive
NIPAL4	RCV000791217	chr5	157460213	157460357	+	145	157460357_5_G>C	CTGCGGGTCAGCAACACCAGCTGCGAGAACGGTGCCTACGGCAGGGCTGGGGACCAGGCGGGCTCCGCGCTTCGCGCCCTCCCCTCCTTGCCACCGCTCTCCCTCGCATCCTCTCCTCCCAGGGGGGCCAAAGCTGGGGAG	Autosomal recessive congenital ichthyosis 6
CDKN1B	RCV000792362	chr12	12717861	12718053	+	193	12718053_3_A>T	TTCGATTTTCAGAATCACAAACCCCTAGAGGGCTAGTACGAGTGGCAAGAGGTGGAGAAGGGCAGCTTGCCCGAGTTCTACTACAGACCCCCGCGGCCCCCCAAAGGTGCCTGCAAGGTGCCGGCGCAGGAGAGCCAGGAT	Multiple endocrine neoplasia, type 4
MYBPC3	RCV000793517	chr11	47333194	47333333	-	140	47333194_5_G>T	CACAGTGCAGAAAGCCGACAAGAAGACCATGGTGATCCCAGGGTCTGGGGTCCCCACGTGCACCCTGCCTAGGCCCGGCAGACCCAGGCCGCAGCTACCCTTCACTGTCCTCACCGTGGACCCCTCACCCTCCCTCTGCTG	Hypertrophic cardiomyopathy
COL5A2	RCV000794511	chr2	189086726	189086770	-	45	189086726_5_G>T	AAGGGGACCACAGGGTTTACAAGGACAGCAAGTAATTCTCTTTATAATTAATTACATGCTGTAAGAAAAACATACACACACACATATATTACATAAGGTCTCTGTGACATGACTGCTTTTGGCTGGTTTTAAAATTTTATA	Ehlers-Danlos syndrome, classic type
NF1	RCV000794721	chr17	31201411	31201485	+	75	31201485_5_G>A	GGTAAATTCACTCCATCGAATCATCACCAATGTAAATCCAAAAGGTATTGCTAAATTACTAAAAAAATTTTTTTCTTTCTTTTCTTTGCGTATTTCTTTTTAAGAAATGCACTCTTGGTTTTCAAAAAGGTTCTGAATTTA	Neurofibromatosis, type 1
NF1	RCV000796097	chr17	31358969	31359015	+	47	31359015_-2_A>T	CTTGTGGCGGTTTGCAGGACCGTTTTCATAGGTAAGAAAATATATTTTTCTCTAACTTTTGGCAAAATGAAGGTTTCTGTTCAAATTAGTATGCCTGCTTTAAGAACACACAATGTGCTGAAAACCAGAAAAATAATTCAC	Neurofibromatosis, type 1
NIPBL	RCV000796217	chr5	36955472	36955637	+	166	36955637_5_G>A	ATAGCCTCAACCAGGTATCAACAGATCACATGTAAATATGATCAATTTTATATCTACTATAAGTGAAAAGTTTTGGCCTTACTAAGAGAATCCGTATTCCTGGTTTTATTTCAGAAATTTTTAGATACATAGTTTATTTTT	Cornelia de Lange syndrome 1
NF1	RCV000796289	chr17	31159010	31159093	+	84	31159093_5_G>A	ATTGGATACACTGGAAAAATGTCTTGCTGGGGTAAATAAATTGATCTTAAGTAGGCAGGCTTTGTGAATTTGATCTTGAGAATGATCTTATGTCCCAAAGTACAGATGTGGACCAAGAGGACAGTCCTATGGACTTTTGTC	Neurofibromatosis, type 1
NF1	RCV000798861	chr17	31330296	31330498	+	203	31330498_4_A>T	GAAGAGTGTATTTCTGGATTTAGCAAATCTAGTATGTAATGATAATTTTCTTTAATACTAACAATTATTCTAAGAGAATTCAAAGAAAACCCTTTCATTTCAGAATTTTCCAGTGAAGACTTTCACTTACATTTTTACTTT	Neurofibromatosis, type 1
RUNX1	RCV000799444	chr21	34859474	34859578	-	105	34859474_-3_C>T	ATCACAGTGGATGGGCCCCGAGAACCTTGAAGTAAGTGCATCCACTTGGGGCTGGTACACCCTCCAGGCTGGTACACCCTCCAGGCTGGTATACTCAGGGACCATGTCTCAGATTCCTTGGGTTCAACCTTTCCCCCAGGG	Familial platelet disorder with associated myeloid malignancy
SCN1A	RCV000800334	chr2	166047627	166047768	-	142	166047627_5_G>A	TCAGGACTTCTGGGAAAATCTTTATCAACTGGTGAAAACTAAAGAGCCACACTCTCCATTTAAGTAAAAGTATACAAGAAAACCAATTGAGTTATGAAATTAAAACCGGATGATAATATAGTAGAAAGAGCAGAACTTGAA	Early infantile epileptic encephalopathy with suppression bursts
GCDH	RCV000802276	chr19	12891271	12891395	+	125	12891395_5_G>A	CGCACGTGGGTCTCGTCGGCGGCGCAGACCGGTCAATGTGGGGTCGGGAGTGTGGAGGGAAGGAGGGAGGAACTGGGGGTTTAGGGACTTTCCGGGGTGACTTTCCCGTTCTGTGCTTGCAGAGAAAGGCGGGAGAACACA	Glutaric aciduria, type 1
NF1	RCV000802390	chr17	31227218	31227291	+	74	31227291_3_A>G	CATTGAGCATCCCACTGCAGGAAACACTGAGGTGTGCCCTTAGCAACAGAAACACCCCTCCCAGGCGCCCACCCTCAATTTGGAAGCCTCTTGTTACATATGTGTGATCAGGAATAGCTTTTGAAGTAAATCCAAGATACG	Neurofibromatosis, type 1
ENG	RCV000803704	chr9	127825231	127825357	-	127	127825231_-1_G>A	CATCGACGCCAACCACAACATGCAGATCTAGGTGAGTTGTGCGCAGCTCCCGGGACACAAAACCCAAACTCCCAACCTCTGGATCAGGGAAGTTTCCTGGAAAGGTGAACCCCCGAGCTGAGCTGAAGGACAAATCACCTA	Hereditary hemorrhagic telangiectasia
CACNA1S	RCV000804884	chr1	201089258	201089463	-	206	201089258_-3_C>G	CATGGAGGGATGGACTGACGTCCTTTAGTGGGTGGGTCTGGGCCCGCGCCTGCAGAACCATCTCCCTTCATCCACAGGCTTGCAAGGGAGTGGGGAGGGAGGGCTTGCCAGTCCACACAGGAGGCCAGTCTCTGACTTGCG	multiple conditions
PTCH1	RCV000808584	chr9	95458013	95458293	-	281	95458013_5_G>A	CCTTCTGAACCCCTGGACGGCCGGGATCATTGTGAATGTATTATAAGGGGCTTTGTGGAAGTCAAATTCCTTTCAGCATAGCTCTTTCTGCAGCCGGGAAGTTTTGTTTATGTCTGGGCCTCTGGAGGAGGGTATAGCTTG	Gorlin syndrome
ETFDH	RCV000809835	chr4	158682195	158682424	+	230	158682424_3_A>T	AGAACTCTTCCCAGACTGGAAAGAGAAGGGGGTTTGAAAAATTGTTTTTTATACAAAGTCTAATCTTTTGTAATTGTATTTCAGTAATTGTTCCCAAATTACTGGAATATAGGAAACCCTTTTCATGTAACTCTATCTTTT	Multiple acyl-CoA dehydrogenase deficiency
VRK1	RCV000809946	chr14	96860557	96860735	+	179	96860735_-2_A>T	TGGAGGTTTGAAAGCAAAAACAATAACATAGGTGAATTTTGTTATTAAATTATTCTTTGGTCTTCTTGTGTTTATAATTGCAATAAATACTAAAAGAAAGTATAGCAGTAGTTCAATGAAGAACAATAACAGATTGCATGG	Pontocerebellar hypoplasia type 1
EDA	RCV000810069	chrX	70027857	70028036	+	180	70028036_5_G>T	CAAGGACCCCCTGGCCTCCAGGGACCTTCTGGTGATTTCCCCTGTCTCTCCACCCCACCAGGTGCCTTTAAAGTACTTTAGGAGAGCAGGAGTGGGTGATCCTGAGAGCAGTTTCAAACGGTGGAGATGGGGTTGGTGTGC	Hypohidrotic X-linked ectodermal dysplasia
SLC6A5	RCV000814781	chr11	20607007	20607138	+	132	20607138_-3_C>T	TCTGTGTGGAAGGCCATCCCAGCTCTATAAGGTGAGTCCAGCCTGCCGCTCAGCCTCCTCAGGCCCTTTCTTACTCTGTCCCCTCTGGCACCATGCAGCCCCAGGGAGGGAGACCTGCCTTTGTGGTTAATAGAACTAACT	Hyperekplexia 3
TSC2	RCV000822477	chr16	2065519	2065635	+	117	2065635_5_G>C	AGCCGTCCTGGGGCTTCTGGTCATCCTTCAGGTGGCTGTTCTGCACGAGGCCTCTGCTCCCGGGGCGCGCATGGCTAGCGTCCACCAGCTGCATCTGCGTTGTGTTGGAGTCTGTTCCCCAGCGGGACCCACACCCTCCCT	Tuberous sclerosis 2
GLDC	RCV000824302	chr9	6553368	6553509	-	142	6553368_-2_A>G	CATCTTGCCCATTTCCTGGGCTTATATCGAGGTGAGGCCTGGGAGTATGTGCAGGTGTGCAGGTGGGTGGGGGCGTCAGGCATGCATGGGGACCGGATACTGCAGACTTCTTGGCTTAAAAACAAATAAATTCATGATCTG	Non-ketotic hyperglycinemia
RASGRP1	RCV000824713	chr15	38511604	38511720	-	117	38511604_-2_A>T	AAGTTCGCATGTCCCACATGAAATCAATTAGGTCAGTGCTACTGTCTTCTCTGGGGCCCTTAGCAGCATTCTCAAGATGTGTGCCAACATTTTCTCCTTGGTGGGCAGCCCAGAGAGCATTTCCAACCACACCATCCCTTG	Immunodeficiency 64
CARD14	RCV000845183	chr17	80182653	80182790	+	138	80182790_5_G>C	CAGCCTGATGTTGACTTCAGTAACTTTAGCGGTGACAGCTCCGACTTTGACGGTTTGGCAGGCACTTCTAGGAACCTCAGGCTCCTGGTAACCCCAGGTGCCCCGCTTACTTGCCGATTTGCCCTACTCCCCCTTCCCTCC	Papulosquamous eruptions
ALG1	RCV000851246	chr16	5082559	5082673	+	115	5082673_3_A>G	GTTTGCCTGTGTGTGCTGTGAACTTCAAGTGGTGGGAGCAGAACCCAAATCCTTCTGGGGATAGCTTTGCAGATCCACCGCTGAGGGGGAAGCAGTGCAGAGGGAGCTGCCCACAGTGAGGCCCTGCCCCTCGGTCAGTCC	Congenital disorder of glycosylation_Encephalopathy
PNKP	RCV000853401	chr19	49867054	49867204	-	151	49867054_-3_C>G	GTTACGGACCGGAAGTGCTCCAGAACTGAAGGTGAGCGGGGCCTGAGCTGGAGGGGGTGTGGCCTGCTGCAAAAGCGGGAACAATCCAGAGGGACGCTTGGCTGCTACGCGGGATTGCAGTGGTGCAGCCAGCCCCGAAGT	Ataxia-oculomotor apraxia 4
CTU2	RCV000984617	chr16	88710223	88710282	+	60	88710282_5_G>A	GTCCAGCTCCATGGTCTGGCAGGTTCTTGAGGTGCATGTTCACCACCCCGTGGGCCCGGGCTGCTGGGCTGAGCTTCAGGCTGGGGGCCTCCCTTCTCAGCCTGCTGAGGGGCTCTTGGTTGGGGCTAGAGAGCAGTCCAC	Microcephaly, facial dysmorphism, renal agenesis, and ambiguous genitalia syndrome
MTHFR	RCV000986238	chr1	11802881	11804532	-	1652	11802881_-3_C>G	CTGCTGAGGGAGCTGTCAATCTCATCTGAAGGTAAACTCATGCAAGGTTAAGGTGGGAGGCGGGAGTGGTGGTGCCTGGGGAGCAAACTGTCAGCCCTGAGGCTGGGCTGCCCTTTAACCCGGCAGAAAAAAGCAGCCGGA	Neural tube defects, folate-sensitive_Homocystinuria due to methylene tetrahydrofolate reductase deficiency_Homocystinuria due to MTHFR deficiency
CHD7	RCV000988064	chr8	60822024	60822145	+	122	60822145_5_G>A	TAAACTGGCTACTTTTCAATTGGTACAACATGTATATAAAACAAGTTTTTCTTCACTTTTAAATATATCTGTAGTTCCTTTCCTTTAGTTATTGAAAATAATAAAAAAGAACTTAATGTTTTAACTCTAATAAGAGCTTTT	CHARGE association
DMD	RCV000990577	chrX	31206582	31206667	-	86	31206582_5_G>C	TGTAAAGCACATTTGGAAGACAAGTACAGATGTAACTCGTGTATATTAATGCTGTATTCTTTTATTAATGTTGGCTAATTACCCTAGTTCTAGATGGGAAATGACAGACTGTTCTTATTTGACAGCAGATTCCTCATGTAA	Duchenne muscular dystrophy
DMD	RCV000990630	chrX	31932080	31932227	-	148	31932080_-2_A>T	GCAACTAAAAGAAAAGCTTGAGCAAGTCTAGGTAATTTTATTTTCTCAAATCCCCCAGGGCCTGCTTGCATAAAGAAGTATATGAATCTATTTTTTAATTCAATCATTGGTTTTCTGCCCATTAGGTTATTCATAGTTCCT	Duchenne muscular dystrophy
DMD	RCV000990766	chrX	33211282	33211549	-	268	33211282_5_G>A	ATGCTTTGGTGGGAAGAAGTAGAGGACTGTTGTAAATACAAAGTAACTAAAAATATATTTTACTGTGGCATAACGTTTAGTTTGTGACAAGCTCACTAATTAGGTAGATTGATTTTAAATTATCACAGTAGTTTGCAAAGA	Duchenne muscular dystrophy
WAS	RCV000990811	chrX	48686781	48686955	+	175	48686955_5_G>A	AAGCTGATATTGGTGCACCCAGTGGATTCAAGTGAAAGCCACTCCCCAGTGGACCCACAGATTCCTGGGGGCAGAGGGGCACATGAACAAGTGGACAGCTGAGTGAATGGAAGGATGGGCAGATGGGCAGATGGCTGGGTG	X-linked severe congenital neutropenia
F9	RCV001001423	chrX	139537010	139537173	+	164	139537173_5_G>A	ACGAGAAGTTTTTGAAAACACTGAAAGAACAGTGAATATTTCCACATAATACCCTTCAGATGCAGAGCATAGAATAGAAAATCTTTAAAAAGACACTTCTCTTTAAAATTTTAAAGCATCCATATATATTTATGTATGTTA	not specified_Hereditary factor IX deficiency disease
HBA1	RCV001002214	chr16	176704	176762	+	59	176762_-1_G>A	GCCGACAAGACCAACGTCAAGGCCGCCTGAGGTAAGGTCGGCGCGCACGCTGGCGAGTATGGTGCGGAGGCCCTGGAGAGGTGAGGCTCCCTCCCCTGCTCCGACCCGGGCTCCTCGCCCGCCCGGACCCACAGGCCACCC	not specified
NEK10	RCV001004051	chr3	27297179	27297240	-	62	27297179_5_G>C	CAATGACACCAATGCCCACCAGGTGGTTCAGGTGACAGCACTCCTTCTCAAGGTCAGGTCTCCATAACCATTCATAATCAACTCACCTTGTGGTGCAGTCTGTATCCCAGAACATAGGTTTTGGGATTCCCATCATGTGAT	Ciliary dyskinesia, primary, 44
TECRL	RCV001005048	chr4	64281474	64281559	-	86	64281474_3_A>G	CCTGGTTTCATGTCCTAACTACACCTATGAGGTGTGTTATTTATGTATGTAAATGCTTGAATCCTATTCATGATATACTAAATGCATGTGCTTATGTATTTACATGTATTATAAATTAATATATACAGGAAAAATATAGAG	Ventricular tachycardia, catecholaminergic polymorphic, 3
TTC12	RCV001007631	chr11	113359940	113360008	+	69	113360008_3_A>T	ACTAAACAGCCAGGATGGAGGAATCCTGACAGTTAGTTTCTCCCAGGGAAATCCAGAAGCAGCTTCCATTGTTCTTGTTTTGTTTTGTTTTGTTTTGTTTTATTATCAGTGTAATCTTTTTGAAGTTGCCACCTTTGAGAA	Ciliary dyskinesia, primary, 45
COL4A3	RCV001029783	chr2	227237968	227238024	+	57	227238024_-2_A>T	GTGCTTCTGTGACGGGGCCAAAGGGGAGTAGGTAAAAACAAACCCTAATACTGCTTGTTTACACTGTAAAGCTCTAGAAGGTAAAACTCAACCTTCTTCTTTCATCGGTAGCAGAAAGATCCGCAGTATGTTGTTCCATTT	Alport syndrome 3, autosomal dominant
RUNX2	RCV001029809	chr6	45431863	45432019	+	157	45432019_-3_C>T	GATCTGAGATTTGTGGGCCGGAGTGGATGAGGTAGGTCTCTGACTTTTGATACTGATAATAGAATAAGCACATTAGGCTCCTTTGATGAAATGTAGACTAGTCTGTATACAAATCAGCACCTTCTTTTTCTGAATAGAATT	Cleidocranial dysostosis
NADK2	RCV001030439	chr5	36207170	36207265	-	96	36207170_6_T>C	ATTTGTGTACTGGAACAGGATCAAAGGCCTGGTGAGCAACTTGGGATGTTGCTTATCAAGTTTTGTGAAATACTTTTAGTAATGTAATATTTTGGCCCATCTAAGGCCTGTAATATGCAAGAGGTGTCCTGGTGGTGTTAT	2,4-Dienoyl-CoA reductase deficiency
LSS	RCV001034702	chr21	46210688	46210744	-	57	46210688_5_G>A	CACCGCATTCGCCATCCAGGCTCTGCTTGAGGTTCATGGCTCCTTCTCTTTTCTCAGCCTCAGCTGACCTTCCTGTGCACGTGAGCCCACGCATCCACCTGAGGGCAGCACTGCTGGCCACACACTTGCCACTCCTCGATA	Alopecia-intellectual disability syndrome 4
FANCC	RCV001035863	chr9	95117315	95117390	-	76	95117315_-3_C>T	CTTGCCATGGTGCTGCTGCAAGACCCTTAAGGTGAGTTAGGGTTGACTTTGCCCACATCAGAATGATTTCCTGGGAAGAGCATTGTCAAATTATGACCTCCTCATCAGGCCCTTATCTACAGCATGAGGGAGACAGAACTG	Fanconi anemia
CTNS	RCV001038190	chr17	3640188	3640267	+	80	3640267_5_G>A	CTTTTTCCCCTGAAGCTCGTAGAGAAATGTGGTAAATTTAGAAATGACACGTCAACTTTGTAAAGAGGGAAATGGTGGCTAGAGGAAGGAGTAATCTGATCTGTTTGTTGCCAAGGGTTTAGAATCATTCAGACCACATGT	multiple conditions
LDLR	RCV001039692	chr19	11111514	11111639	+	126	11111639_5_G>A	GACCCCCACACGAAGGCCTGCAAGGCTGTGGGTGAACACGGGAAGGCGGCGGGTGGGGGCGGCCTCACCCCTTGCAGGCAGCAGTGGTGGGGGAGTTTCATCCTCTGAACTTTGCACAGACTCATATCCCCTGACCGGGAG	Familial hypercholesterolemia
TSC2	RCV001039974	chr16	2053342	2054440	+	1099	2054440_5_G>A	AGACACATCACCTACTTGGAGGAAGAGCTGGGTGGATGCCACCTTGGGTTGGAGGTTTCTCTGGCCTTGACGATCAAGTGTAACCTGGATGGGAAGGACCTGGGGCTGGGGAGGGGCTGCCGTTCTCAGGGATGGCCTGCA	Tuberous sclerosis 2
PDHB	RCV001041351	chr3	58431593	58431628	-	36	58431593_-2_A>G	CTTTGCTGGAATTGCTGTAGGTGCAGCTGTGGTATGTAATACTCTTTATGAAACTTATCCAAAGACATTTCTTGTTTTCTTTTTTTTTCTTTTGAGACAGAGTCTCACTCTGTTGTCCAGCCTGGAGTGCACTGGCACCAT	Pyruvate dehydrogenase E1-beta deficiency
DYSF	RCV001048102	chr2	71526220	71526346	+	127	71526346_5_G>A	AAGGTCTTCCGGGCCGAGGACTTGCCGCAGAGTGCATGGGGCGCGCCCTTGGGTGGGAGGTCTGCAGGAGGCTGGAGGCGCAGGGCTGGTGGGGGTGGGCGATGGCGGGCGGGGTCAGCTCCCTGGGGGAAGGAGAGGCGT	Qualitative or quantitative defects of dysferlin
SCN1A	RCV001051210	chr2	166052852	166052943	-	92	166052852_5_G>A	CGAGCATTGAAGACGATTTCAGTCATTCCAGGTGAAAGCAAGGTTAGATAATGAGACGGACCCATCATGTGATTCAGCATCCTTCTCTGCTTGACATTCAGTTTTACAGAAAATCAGGAATCATAAGACTAGGTGTTTCAA	Early infantile epileptic encephalopathy with suppression bursts
NF1	RCV001052254	chr17	31248984	31249119	+	136	31249119_-3_C>G	ACTTCGAAGTGTGTGCCACTGTTTATAGCAGGTATGCTTACAGTTAGAGATTACCATTATTAATCTAAAGTTAAATTATGAAGAATGCTTTATCAAAGAAGGATCTAGCTGCTGATGGTGTGTGGTTAACTATAATACTGA	Neurofibromatosis, type 1
COL1A1	RCV001054386	chr17	50198433	50198504	-	72	50198433_5_G>A	AACCGGAGGAATTTCCGTGCCTGGCCCCATGGTGAACCAGCAGGGGGAGCATGGATGACAGAAGAGAGAATGGGTATCCAGAGGAGGTGGGCATAGGCGGCTGGTATAGACAGCTTGGGAGGTCCAGATCACCTTTGGGAC	Osteogenesis imperfecta type I
CREBBP	RCV001057165	chr16	3778700	3778817	-	118	3778700_5_G>A	AGGGGACATGTACGAGTCTGCCAACAGCAGGGTAGATTGCTGTTTACCGTGCTCTGGCCTCTACAGCATCTGTAGTAGACAGCACTACATTTGTCTGCTTTGTTATCTGGAAATAGTGGAATCTATGTAGTTGGGACAGAC	Rubinstein-Taybi syndrome
TCF4	RCV001063198	chr18	55269831	55269963	-	133	55269831_5_G>A	CCTCCTGCCAACGGGACAGACAGTATAATGGGTGAATCACAGAAATGCCAATTCTGATACCAACAATTGGTGTCAGAGTTTAATCATCAAGGACCTCTTTTTCCCTTTCATAACTGAATAGCAATTAGGCACTAAATATTA	Pitt-Hopkins syndrome
SPINK5	RCV001063839	chr5	148101355	148101436	+	82	148101436_4_A>T	AAGACAATCTAAGAGTACAGCTTCCTTTGAGGTGTGTTTATATCCTCCAGCAACTCAGAGGGATATGGCCCTGAGGATCCACAGATCATGTTCAGGGAACACGTGCATTCCTTAAAACTGTATGAAACAATTGTACAGTTT	Netherton syndrome
DDC	RCV001071116	chr7	50528137	50528280	-	144	50528137_4_A>T	AGACAAAGCGGCTGGCCTGATTCCTTTCTTTGTATGTTCGGCAGCACTTGTGGCTCCTGGCCAATAAGGTGAAACTCCGTCTCTACTAAAAATACAAAAAAAAATTAGCCGGGCATGGTGGCGCATTCTTGTAATCCCAGC	Deficiency of aromatic-L-amino-acid decarboxylase
FLVCR1	RCV001075766	chr1	212883371	212883438	+	68	212883438_5_G>A	ATTAAATCAAATGATATTGACATATTATGAGGTAAACTTCTGCTTATATCAGATTGCATGCCTGGCCAAAAATTTTTCTTTAGCAATATAATTGTCGTTAGCAGGGTCATGAGATTAAGGGTTATGACATTGTTGCTATCA	Retinal dystrophy
HBB	RCV001078427	chr11	5226577	5226799	-	223	5226577_5_G>C	CAAGCTGCACGTGGATCCTGAGAACTTCAGGGTGACTCTATGGGACGCTTGATGTTTTCTTTCCCCTTCTTTTCTATGGTTAAGTTCATGTCATAGGAAGGGGATAAGTAACAGGGTACAGTTTAGAATGGGAAACAGACG	beta Thalassemia
GRN	RCV001089936	chr17	44345246	44345334	+	89	44345334_5_G>C	TGCTGCCCAAGGACCGCGGAGTCGGACGCAGGTAGCAGAGCGGCCGCGCAGACCTCTCGCCTGCTCCTGCCCAGGGGCCCGCCAGGGCCATGTGAGCTTGAGGTTCCCCTGGAGTCTCAGCCGGAGACAACAGAAGAACCG	Grn-related frontotemporal lobar degeneration with Tdp43 inclusions
CEP85L	RCV001093588	chr6	118632453	118632611	-	159	118632453_5_G>A	ATTGGAACTTCCTGTTCTGATAGCGTGGAAGGTGAACTAAAATTCTTATTGTTTATATATGAATCTTTGAAGAGTGGTTGTGGTACAAGAATTTTCAGGGGATATGTTTTATTGTTTCATACTGAAAATTATAGTGTTTGA	Lissencephaly 10
PISD	RCV001095804	chr22	31621334	31621472	-	139	31621334_5_G>A	ATGTGCACAGAGGACCTGCCCTTCCCACCAGGTGGATCACTGCACAGGCGGGGCTAGGCAGCCCTGCTGCTGTGTGGCTGGACCGGGAGGGAGGGGAATGCTGGGGAAGGAACTGAGGCTGGCATGTGGGGCCTCCCTGAG	Liberfarb syndrome
AIPL1	RCV001172387	chr17	6435009	6435079	-	71	6435009_4_A>T	CGAGCTCCCAAACTTCATCACCGGATCCCGAGTGTGTGGGGCCCCTCCGGAGCAGACAGGGTCCCCCACAGCAGCTTTCAACATTCCAGGTGTGCCCCAAGGCACTGTAAACAGCTTTCAGCTGTGCCAAAAAAACAGCCA	Leber congenital amaurosis 4
IKBKG	RCV001172480	chrX	154563959	154564020	+	62	154564020_5_G>C	GTCTCCCAGGCCCCCTTGCCCCCCGCCCCTGGTGACTGAGCGAGAACTGGGCCTGCGGGAGGAGGTGGGTGGGGAGGGCAGGTGCTGCGCCGCGGGAGGTCACAGTTCGACCTTCCTGTTGCTCTCTGGAGACTTGACGGC	ECTODERMAL DYSPLASIA _Incontinentia pigmenti syndrome
IGF2	RCV001174515	chr11	2135367	2135529	-	163	2135367_3_A>C	TTCGTCTGTGGGGACCGCGGCTTCTACTTCAGTCAGTAGCTGGGAGGGGCTTCCTCAGACCTGGTCAGGCCCCTAGAGTGACCGGTGAGGACGCCCAACCTCAAGCCAGGGGAGCACACTCCTAGGTCAGCAGCCCAGCCG	Silver-Russell syndrome 3
TSHR	RCV001175132	chr14	81092531	81092608	+	78	81092608_5_G>T	TTCAGGGACTATGCAATGAAACCTTGACACTGTGATTATTACCAGTTCTACTCCCTCCATCAACTAAATTCTATTTTGAGCCATTTTCATATGTTTACAGACCATCCAAGAGCCATACTGCCTTATCATATATACTCTATA	Hypothyroidism, congenital, nongoitrous, 1
BRIP1	RCV001194698	chr17	61859796	61859907	-	112	61859796_5_G>T	TCTGCTTTAGCATGGCAACAATCTCTTAGTGGTAATTAGTTGCTTGATATCTTCAGGTTACTTACTGGGATCTGAGAAAATATAATACAGTATTCTTTATCCAGACTGGTTCAGCCATGCTGTCGCTAACTTAAATATTTG	Fanconi anemia, complementation group J
FANCG	RCV001194958	chr9	35075962	35076028	-	67	35075962_5_G>A	GGCCCTGTTGCTGGATAGCTCGGAGCCAAGGGTGGATGTGTCTTCAAGCTTCTCTGCAATGGGGTAGACGGGTTGGTGTCCCCTTTGAAATACAGCAAGACTGCAATTTTTTGTTTTTTCCTCTATTCTGTCTGTCCAGTC	Fanconi anemia, complementation group G
FANCI	RCV001195000	chr15	89301326	89301442	+	117	89301442_3_A>G	GTCCAAGTTACTGGAGCCCTCCTCTCCTCAGGTGCTAGTACCGCTAACTTAATCCCATTTAGCATTCCTCAGAAGGCAAGGATTATTGCATCATAAAAGTGTATATCTAAATGTCCTCTTGAAATTGAGCTTATTTTACAT	Fanconi anemia, complementation group I
FANCI	RCV001195002	chr15	89303864	89303915	+	52	89303915_4_A>G	ACATCAAAGATTTGCAAGGAAAACAGCCGGGGTAGGTTTACTGCCATGTTTTCCTAAAGGCTTTATATAAAATCACTATCCTCCAGTGGCATTTGGAAAAGAAAAGGTATTCCCCATTCATTACACATTCACCAGAGTGGC	Fanconi anemia, complementation group I
COL17A1	RCV001197379	chr10	104072032	104072079	-	48	104072032_-3_C>T	CGACTGCAGAGTGCGTCCCCATCCACCTGATGTAAGTGGTCATGATCTTGCTGAAAAGAAAGGGTCCAGAAATCCAGGGCTAGTGCTGTGTGTGTGTGTGTGTGTGCATGCGTGTGTGTGTGCATGCATGCACACACATGT	Epithelial recurrent erosion dystrophy
GUCA1A	RCV001199476	chr6	42178802	42178895	+	94	42178895_-2_A>C	GTGTTCTCCAAGATTGACGTCAACGGGGCTGGTGAGGGGGCCGAGGAGGGGCTCCCCAGCGGAGGGGTCACCATGGATGTGGGGTCACCAGGGGTGGAAGGTCACTAAAGGAGAGGGTGAGGAAGGGAGGAGAGGCCCAAA	Cone-rod dystrophy
PROM1	RCV001199728	chr4	15993987	15994071	-	85	15993987_4_A>G	CAATATCAGTGAACATCTCAACATTAATGAGGTAGTTAGAACTCGTCATGGAATCGACATAACACATTCCTTCACCAAATCTAGGTGTCTTTCTTTCTTTTCTGGAAATTGAGATGAAATTTGCAAAAGATAAAATTAACT	Isolated macular dystrophy
PAH	RCV001200018	chr12	102917071	102917244	-	174	102917071_5_G>C	CTTGGGCAGGAAACTCTCTGACTTTGGACAGGTGACCCACGGCAGCCTGAGCTGCTCAGTTAGGGGAATTTGGGCCTCCAGAGAAAGAGATCCGAAGACTGCTGGTGCTTCCTGGTTTCATAAGCTCAGTAAGAAGTCTGA	Phenylketonuria
ATP7B	RCV001207532	chr13	51946284	51946478	-	195	51946284_5_G>T	GGGAGGCAAGCCCCTGGAGATGGCGCACAAGGTCATCCTGTAGCACGGCTTTCCCCATCCTGAGAGATGAAAGTAGTATCTGTTTACTATTTCACATTGAGAGAAAAGCCTGAGAGCCACTCAAGACAGCAGTGTTAATTA	Wilson disease
SPG11	RCV001208597	chr15	44567424	44567592	-	169	44567424_-1_G>A	CAACTGAAATTGATTGAGTCTCAGCCCTGAGGTGAGTGAGGTCACAGCCACACTACCAGAACAGTGCTGCTAGCTAGGTAAAATTCCTTTTTTTTTTTTTTTTTTGAGACAGAGTCTCGCTCTGTCCCCAGGCTGGAGTGC	Spastic paraplegia 11, autosomal recessive
DNAH5	RCV001210646	chr5	13752134	13752289	-	156	13752134_-2_A>T	AAACTTCATTAAAACTGGGTCTACCTTTTAGGTAGGTTAAACCTATGGATGACAATGTGCAGAACAATTACCATGAGGCCAGGTCAATGTGACACAGATAGAATTCTCTCAATAGGCAACAACTTAAATTTGAGTCCTTGG	Primary ciliary dyskinesia
ZEB2	RCV001216344	chr2	144401199	144401307	-	109	144401199_5_G>A	CATCTGAAAGAACACCTGCGAATTCACAGTGGTGAATAGCAGAGGTGCTGGAGCTCGCATTTGCATTTTACTTAATTAGGGGAGTTTTAAAAGATTGTTTAAAATTTACACAGTCCTATTTGTAGCTTTTTGGAACTATCT	Mowat-Wilson syndrome
JAG1	RCV001218520	chr20	10649061	10649107	-	47	10649061_3_A>G	TGGCCAGTGTCAGAATGACGCCTCCTGTCGGGTGTGTAAATCTTTGCTTAAATCAAAACTTTGACAATTGACAACAAATCTTTAGATTTGTGCGACACTAGGAGAGCTCTGTCCCTGTGAGATTTAAAAATTTGGGTGAAA	Alagille syndrome 1
NF1	RCV001221322	chr17	31258344	31258502	+	159	31258502_-2_A>T	AATCGAAAGGGGCTTGAAGTTAATGTCATAGGTGAATTATTTTGATAATCTAGCTATCTTAAATTCCCCTTCCAACTAAATTTTCAGCTTTTCTTACAGTACTTCCTCTTACATTTATATTTGAAATACCCTATGGTTTTC	Neurofibromatosis, type 1
TSC2	RCV001223699	chr16	2079276	2079428	+	153	2079428_-3_C>A	CGGGGGAGCTGCAGTCCGGCCCGGAGTAGAGGTGACTGCACCTTCCTTTCCTCCGCGCCTGCCAGCCTCGACACCGGCTGTCCCGAGCCCAGGCCCACGTGGCACCCTCGTACCAGCCTGGGGACTAAGTCCACCCTGTGC	Tuberous sclerosis 2
COL6A1	RCV001226603	chr21	45990773	45990826	+	54	45990826_3_A>C	GCCAGGCTGCAAGGGCTCGCCCGGGTTTGACGTCAGTCACTTCCTCTCACTGATACTTTAAAACTAGCGCTGTCAGCAGCACCTCGTGTGGACCGTTTTGACTTCTGTCTGGGCGGTCTGGGGCTGCTGCCAGAGGCCGCG	Bethlem myopathy 1
ST3GAL5	RCV001232422	chr2	85888824	85888990	-	167	85888824_-3_C>T	ACCGAGGCAGCGGCGGCACCTGCCGGCTGAGGTACGTGGCGCAGCCCCCTCCTCGGCGTCGCGGGGGCCCGCGGGCTGGGGGCTGCGGCGGCGACTTGTCTCTTCCCGGGCCGGCTGGGCGCGGCGTTTCCGCCTCGAACC	GM3 synthase deficiency
DNAH5	RCV001232542	chr5	13882728	13882815	-	88	13882728_-3_C>T	GATGTTGAAATGGGAGAAAATGAACTTTAAGGTAAATGTTCTTTTAGTCTTTTAAAAGAGGCATTGTAAATCAACATTCATTGAGCTTAAATGTTTTTTAACCCCTCCATGTAATTCTCAATTTATTTTACATCAGAATAT	Primary ciliary dyskinesia
L1CAM	RCV001234704	chrX	153866649	153866871	-	223	153866649_5_G>A	CAGGTCACTATCGGCTACTCTGGAGAGGACTGTGAATATCCGGCAGGGCCCCTCGCCCACGGTTGAGCTCGCCTGCTTCCACCCCAGCCCATGTCCACACCTCTCAGCATTGGTGTGCGCCTTTCCTAAGGATGAGGATAT	Spastic paraplegia
COL6A2	RCV001237717	chr21	46116651	46116677	+	27	46116677_5_G>C	ACAGGGTGAATTTGGAGCCGACGGTCGCAAGGTAGCCTGGCTGGGTAGGCAGAGCCCCTCCTTCCTGCTGCTCAGGGCAGAAGGACCGGGGCTAATGGAGTTCCCTCTTCCTTCTCTCTTCAGGGGGCCCCTGGCCTGGCT	Bethlem myopathy 1
MTR	RCV001250118	chr1	236873773	236873840	+	68	236873840_3_A>G	ATACTGAAAGCTGCTCTTGACCACAAAGCAGGTGCTGTGCAACTATACTTTGGGCATTTCTCTAAATGTCATATCCCCAGGTGTCTGTCATTTCCCTAGTTGTCTGTCAGTGAATAGTGATGCCCCATGAGGGTTCTGTGG	Methylcobalamin deficiency type cblG
MAN2B1	RCV001250248	chr19	12656571	12656687	-	117	12656571_4_A>G	GGACCCCAATGGCAGGACAGTGCCCAGCGATGTGGGCCCAAACAACGAATATTCCCCCGCTGGGACTCCTCCCCCAGTGGGCATTTCCTCATCGCCCCCATGGATATCGCCTGCTTCCATGAATACCTCCCACTCATGCAT	Deficiency of alpha-mannosidase
BTD	RCV001251432	chr3	15644316	15644931	+	616	15644931_6_T>G	AATGCAACAGGTGAAACGGACCCATCCCATAGTAAGGTTTTAAAAATTTTGTCAGGCGATCCGTACTGTGAGAAGGATGCTCAGGAAGTCCACTGTGATGAGGCCACCAAGTGGAACGTGAATGCTCCTCCCACATTTCAC	Biotinidase deficiency
TRAPPC11	RCV001254697	chr4	183683975	183684054	+	80	183684054_5_G>A	TCAGCTGAAGGAGAGAAATGTTGTTCACTCTGTAAATTTTGTGTCCAATATAAACTATTTTTTACACTATTTAAGAAAAATATTTGTATTGAAATGTTTCACACTCTACTTTTTCTAATAGGAGATAATCATAACTCTTCT	Muscular dystrophy, limb-girdle, autosomal recessive 23
COL1A2	RCV001255997	chr7	94420233	94420286	+	54	94420286_6_T>A	TGCTGGTCCTGCTGGTCCTCGGGGAAGCCCTGTAAGAAAGAACCTGGGTCATTTTGTATACTCACACCTCACAATGTTTAGACATTGATGAACCTAGGATTGATAACACATTTTTAAATCCCTTCTCCCACCTAGGGTGAA	Osteogenesis imperfecta, recessive perinatal lethal
FANCA	RCV001256339	chr16	89810929	89811071	-	143	89810929_-2_A>T	TCACCCTGTGCTGCTGACTGTGGAGCAGTGAGTAAGACACCAGCAAAGATGAGGAAACCTGCCCGTTGTTACTTTTAAGCTGGTTGGGAAAATAGGACATAGCTTTAGTATTGTTTCAGGTAATTTGTTTTTTAAAAAATG	Fanconi anemia, complementation group A
FANCA	RCV001256557	chr16	89805280	89805392	-	113	89805280_5_G>T	CATGCTGACGTCGCCAGGGCCATGCTTTCTGGTGCTTTCATGACAAGATGCGGGTTCTTGGGTAAAACTCATTTTGATCTGTGATAATGCCTTCTGCTCTCAAGAGCTCTGCGAGGCAGAACAGCCTGTCTCTCCGTGGCC	Fanconi anemia, complementation group A
FANCA	RCV001256575	chr16	89783007	89783102	-	96	89783007_3_A>C	ATTGGCCAAGACACGGCTGGCCGACCTCAAGGCCAGCTGTCCCTCCATGCCCACTCCTCACACCTGTCCCAGCAGAAACTGCTTTGTTTTCTTGTTCTCATTCTGTGTCTTCCCTGAAGGTTTCTATAGAAAACATGGGAC	Fanconi anemia, complementation group A
FANCA	RCV001256617	chr16	89748659	89748767	-	109	89748659_5_G>A	GCAGTTCTTCCACTTGGTCAACTCTGAGATGGTAGATGCCCCGTGTGCACGTGTCCGTCCGATCTGTCAGTGCCTGTGGCGCTAACAGCAGCTCTTGCAGCCTCCATGCGTGTACTGACCGTGTGAATTACTGAGGAAAGG	Fanconi anemia, complementation group A
FUCA1	RCV001257917	chr1	23863134	23863271	-	138	23863134_5_G>C	CAATGCCAGAGCTGTACGACCTTGTTAACAGGTAACACACTGAAATATTTTGGCCCTATGACTTTTATCAATGAAATCAGAGCTTCCTATAGGGTACCATTAAAGTGGAGGAGGGATAGGTATGAAAAAAACCTAAAAGAC	Fucosidosis
KMT2D	RCV001261212	chr12	49026182	49027322	-	1141	49026182_-3_C>T	GACCTGGTCTTCACTGACGCCTCTCCCTAGGGTGAGCAGTGGGCCCTTGAAATGGATAATATGGAATGGGAAAAGTTTCTCCCAGGGTCACTGTTACAATGTCTATAAGAGGACCTGTAGCTTCTATGTGAATGATCCTCC	Kabuki syndrome 1
KDM6A	RCV001261238	chrX	45010961	45011019	+	59	45011019_5_G>C	TGGTCTACTTCCATTATAATGCATTTCAGTGGTAACTTGACATAAAACCAGTAATTCAGTCATTTTCAGTAAATGGCTTGTTTGCTTGTTTTGTTTGTGCTTGATTTTTTGTGTGTGTGTGTAATAAATAGAAAATTTAGT	Kabuki syndrome 2
KDM6A	RCV001261241	chrX	45034931	45034985	+	55	45034985_6_T>C	TGTAATCCCTGCACTTTGTCCAATGCTGAAAGTAAGCATTATTAAGTACTGTAGTTTTCTACATGTATTCCGATCACTTCATGGCAAATAACAATAATGTTAGTGATAAATTCTGTGCAATTTTTTCTTTTAGAATTGTTT	Kabuki syndrome 2
KMT2D	RCV001261327	chr12	49042561	49042645	-	85	49042561_5_G>A	GCCTCTGCCAGTCCCCGTTCCTGGATTCTAGGTTGATGTCTCTGCGTAACCTTTGTGGGCAGTCCTCGTTGTCCTTTCCCTCCATCTGAGTTCATGCTTTGCCTCCCTCGGACTCCTGCAGCACTTCCCCTGCTCCTCCCC	Kabuki syndrome 1
SPTBN4	RCV001265703	chr19	40506236	40506386	+	151	40506386_-3_C>T	GCCGCTGCCCTGCGCTTCTCCCAGCTGTAGGGTGAGTCTTGGGGCTGGGGCTGGGGCTATGGGTGGAGACTGTCAGGACTGGTGCTAATAGAGGCAAGAGTGACTCCTGAGAGAAGGAAAGAGTGAGCTCCTTGTCCTTGG	Inborn genetic diseases
KAT6A	RCV001267052	chr8	41947751	41947912	-	162	41947751_-2_A>T	GGGCTGCCACCTTGTTGGCTACTTTTCTTAGGTAAGTATGTCAGCTTAAAGTTTGTTTGAACTCATATAGAAATCTGAAAGAATCTTTGCTGGTTCTCACTCGGGGACACAACAAGATGCAGCACCTCCTAGGTGTCATCT	Inborn genetic diseases
TRAPPC4	RCV001267711	chr11	119020150	119020253	+	104	119020253_3_A>G	TTCAAATTGCACTGCTACCAGACACTGACAGGTGTGCATCTCCACGGAGGCCAGAGGAGTGTGATGGAGAAGGTGGGGAAGAGATACTGATAAGTTTGCATCTCCAGGTGGGCCAGAGGAGTGTGGTGGAGAAGGTGGGAG	Neurodevelopmental disorder with progressive microcephaly, spasticity, and brain anomalies
NDUFS4	RCV001269385	chr5	53646233	53646405	+	173	53646405_5_G>A	GGGAAAATCCTTTGATGGGTTGGGCATCAACGTGAATACTTTATTTTAATGTGAATATTGTCAGCTATCTTTTTCTATGTAGATCTTTCTTCTAAATATGATTTTCAAACTCTTTTATGTACAATATGCTTATGACAGTAC	multiple conditions_Mitochondrial complex I deficiency, nuclear type 1
APRT	RCV001269454	chr16	88810070	88810148	-	79	88810070_3_A>T	GTCGTCGTGGATGATCTGCTGGCCACTGGTGGTTAGGGTCTCCCCGCAGCCAACTGCTGTGGCTCCAAGGGCCTGGTGGGAGTGGGACAGGACCTCGCTGTGTGACATGGGATGCAGCTTACTGTTGTCCAGAGGGTGCCT	Adenine phosphoribosyltransferase deficiency
CNGB3	RCV001270471	chr8	86643751	86643873	-	123	86643751_5_G>T	CTAGATGGGTGTATGATGGGGAAGGAAACGAGTAATTTCTGATTTTGAAAGAAACCTTTATTGATTATTTTTAACATTCTGTTTCATTGTATGAATTTATGAGAGCCAGTGTTTTTGAAGCTGTCATAACCCATTCAATGG	Achromatopsia 3
CASK	RCV001270856	chrX	41569668	41569746	-	79	41569668_-3_C>T	ATTATGCATGGGGGCATGATTCACAGGTAAGGTAAGTTTCATATATATTTCTTTCTTTGCCTTCCTTAATTTTTTTTCCCTGTAGCCTAGTGAAGAAAATGTTTTTGTTTGTTTTGTTTTTGAGATGGGGTCTCTCACTAT	CASK-related intellectual disability and microcephaly with pontine and cerebellar hypoplasia
TCF12	RCV001283796	chr15	57234043	57234107	+	65	57234107_5_G>A	AGGTGATGCACTTGGAAAGGCTTTGGCATCTGTGAATATTGATTTTACACATTCTACTGAATGAATTTTACACTACTGAATACAGTGATTAGATTTTGTAGGTGATAAGTATCTAAAGAGTATAGATGTAACAAGATCAAT	Craniosynostosis 3
STAG1	RCV001289470	chr3	136568765	136568861	-	97	136568765_-3_C>T	AACTTTTTTATCCAGTGTTCAGGATGTTGAGGTACAGAATGTTGAAATAAATGATGTACATTGAGCCTGTCAGTCCAGCAGTGTGACTTTTACTTCACCTGCCACTAGTCGTATATAATTTACCCTAAAATTAAAGATTAT	Intellectual disability, autosomal dominant 47
ALOX12B	RCV001289533	chr17	8075595	8075716	-	122	8075595_3_A>G	AAAGAGTGCCTCCTGGGGCGGGAGAGCTCAGGTGTGGGCCTGGACACCTGGGCAATCAGGGGGAGCTGGGACTGAGGGGCAGCCCCCAGGCAGGTCTGCTAGGGCCCTCCTGGGCTGGATCAGAACATATTTTATTGTAGA	Autosomal recessive congenital ichthyosis 2
PDE2A	RCV001290007	chr11	72581877	72581947	-	71	72581877_5_G>A	ACTACAAAATTGACTGCCCGACCCTGGCCCGGTTCATGCGCCCACAGACAGCCCCAGTCTTCGCCTCCCTCTTTCCTCTACTGTCACATCCGTTGCCCCCGGCATTCTGGAGAGGATCTCTCTAAGGATGACTGGGGAGAC	Intellectual developmental disorder with paroxysmal dyskinesia or seizures
REC114	RCV001290412	chr15	73550938	73551150	+	213	73551150_5_G>A	TTCTGCAAAGAGTGTCCCACGGCAGCCTGGAGTAAATAGGCTGATGTGTTGGTTATACAGGAAACATGACAATGCAGTGCACAATGAGTGGCCAAAATGACAGTGGAGTTTGTCAAGTCTGTTAGGTTTGTAGTTTAAAAA	Oocyte maturation defect 10
UNC45B	RCV001291533	chr17	35177495	35177610	+	116	35177610_5_G>C	CCAACCTGTCTGGGCGGAGTGACAAACTCCGGTGACTGTGGTGAGTGTGGCAGGGGTGGAGAGAGGTGGCTCAAAAAGTGTTTGTTTGAAATTTCACATAATGTGCTGAGAATGCTCTTCTCTGAAGACAACACAAAGGCA	Myofibrillar myopathy 11
PKD1	RCV001292207	chr16	2117791	2118462	-	672	2117791_-3_C>T	ATCGTGGCCCTGGGCGAGGAGCCGGCCTGAGGTGAGTGTCTGCTGCCCACTCCCCTTCCTCCCCAGGGCCATCCAGATGGGGCAGAGCCTGGTACCCCCGTCTTGGGCCCACACTGACCGTTGACACCCTCGTTCCCACCG	Polycystic kidney dysplasia
COL6A3	RCV001327990	chr2	237361121	237361174	-	54	237361121_5_G>A	CCGAGGCTATCCTGGTGATGAGGGTGGACCCGTAAATAAAAATTGTTTTAGTCCCTAAAATTTCACCCCCTCCTTGATCCTTACCCATTGGGATTGCATTGTGGATTTCATCATTTGTTCAGTTGCTGATGGCTTTCCCTT	Bethlem myopathy 1
TG	RCV001329059	chr8	132871348	132871551	+	204	132871551_-3_C>T	GGGACCCGCCAGCTGGGGAGGCCAAAGTGATGTGAGTTTCACTGAGCGCCTGCACCCCTAGAGCTGGGGAGGGGCTGAAGCTTTCCTCACTGCGATCCAACACATTTAGGGTTTCCTGCCGAAGTGGGCAGAGAACCAGGC	Iodotyrosyl coupling defect
CLTC	RCV001330547	chr17	59685056	59685226	+	171	59685226_-3_C>G	AGAGCTGTGCAAGAAAGACAGCCTTTAGAAGGTTGATAAAGTTGCGGGGCAGGGGCTGTTTTAAACCAGGCCTAAAATGGTGTTACAAGTGATTATAATCTATAAATAAAAGTATTGGTTTTGTGAATATGAGAGCTGACT	Intellectual disability, autosomal dominant 56
COL7A1	RCV001352702	chr3	48578321	48578365	-	45	48578321_6_T>C	GGATGGCAAACCTGGCCTGAATGGAAAAAACGTGAGCGTGTCCAGGGCAGCTGCGGCGAAACCTGCCAAGAAACGCCAGCACACCTACACAGCCAAGATCTGTAGCAACACATGAGGCACACGTGTAGACACATGCATCCT	Epidermolysis bullosa dystrophica
FERMT1	RCV001352795	chr20	6087777	6087883	-	107	6087777_4_A>G	TATGAATGAAATGTATTTGAGATGTGACCATGTGGGTAAAACCCCAAAAATATTAAGTCACTTCACCTCCACTAAGCCTAAGAGCAAAACCCAAAAATGTTTTCACAAATTTAGAGCACTATTGTGTCACTCAGCTATTGC	Kindler syndrome
COL7A1	RCV001352826	chr3	48571243	48572045	-	803	48571243_5_G>A	GAAAGGGGCTCCAGGACCCAAAGGTTTCAAGGTATATGTACCCAGAAGGGTCCCTGCTGGGGTCCTGGTCGTGAGACTCCCTGAGCTTGATCCGATGCCTCTTTTCCTCAAAGGGTGACCCAGGAGTCGGGGTCCCGGGCT	Epidermolysis bullosa dystrophica
TNRC6B	RCV001353090	chr22	40277999	40278044	+	46	40278044_5_G>C	AATCCAAGCAGCAAAATGGATTTGTCTGTAGGTGTCTATCACTCCGCTGAAAAGAATGGAGTATATCAGTGTTACAGTGTCCTTTTGGCATCTCCTGCCCAATTTGATTAGGGATAGGTGCAGTTCAGTAGACATTGATTG	Global developmental delay with speech and behavioral abnormalities
NF1	RCV001353296	chr17	31340505	31340645	+	141	31340645_-2_A>T	TTTAGATAGTCTCCGTATATTCAATGACTAGGTAAGCAAACTTTGCCTTGAGGTTCCTAGATTACTCAAATTTAGTACTCTTCCATCTTTTCTTGTTGCTATTCTTTTAAAATCACAAGAAGTCCATAACTTAAGTAGGAA	Neurofibromatosis, type 1
NMNAT1	RCV001358654	chr1	9981031	9981170	+	140	9981170_5_G>T	CAAAAGAAATCCCTAGAGCCAAAAACAAAAGGTTTTTATGTTTTAGCAGGACCCACGGACTAGAGTTGATAAGATTCTGTAGCTGAGCAAACCCCTGTGTATTTTTTTTTTTTTAGATGGAGTCTCGCTCTATCACCCAGG	Spondyloepiphyseal dysplasia, sensorineural hearing loss, impaired intellectual development, and leber congenital amaurosis
SLC25A13	RCV001376647	chr7	96296898	96296951	-	54	96296898_5_G>A	TCCAGCTGAGCTTAGAACAATATTTTTGAAGGTCAATATAAAGGAATCTATTTTGTTTCTTGTTTGATTTGTGTTCTATAACTTTTAAATATTATTTTCAAACAGCTCTTTATTTCGTTGTTATATTTTGAAAAAGTCCCA	Neonatal intrahepatic cholestasis caused by citrin deficiency
NF1	RCV001380794	chr17	31159010	31159093	+	84	31159093_5_G>C	ATTGGATACACTGGAAAAATGTCTTGCTGGGGTAACTAAATTGATCTTAAGTAGGCAGGCTTTGTGAATTTGATCTTGAGAATGATCTTATGTCCCAAAGTACAGATGTGGACCAAGAGGACAGTCCTATGGACTTTTGTC	Neurofibromatosis, type 1
ATP7B	RCV001381673	chr13	51957516	51957607	-	92	51957516_5_G>A	TGACCCTTGGTGAGGACAATTTAATCATCAGGTGAATTATGGTTATCAAATGTCTTTGTGGTTGGTATCTATCAATCTGTGTGAGCTGCATCAGATGCCCATGTTGTATTGACATTGCAATAGACCTTGTGAGTGTGGGCA	Wilson disease
TSC2	RCV001381931	chr16	2048587	2048753	+	167	2048753_5_G>C	GGAGTTTATCATCACCGCGGAAATACTGAGAGTGACTGAGCTACCTGTGTCTTTGCTAGGCTAGAGGGAAATGCAGAGAAGGCTGGGTTTGGTCTTGCACCAGGTTCTGTGGGAGACGGGTTGCTGGCAACTGTCTACACA	Tuberous sclerosis 2
CD40LG	RCV001382556	chrX	136654373	136654430	+	58	136654430_5_G>A	AAGAAAGAAAACAGCTTTGAAATGCAAAAAGGTAGATTTGCTATTTGCTAATTTCTATGAATGCCTAAAAACTAAAAGGAAGCTTTAGGCTGATCATATTGAACAACCCAGTGTTGTTGCATCAGGGAACTTTTAGCCCTG	Hyper-IgM syndrome type 1
PHGDH	RCV001382946	chr1	119740386	119740518	+	133	119740518_-3_C>T	CCCAAAGGGACCATCCAGGTGATAACATAGGGTGAGCTGGGGACCTTGCAGAGGGAGGGGGAGGAGGGGATGAGGGAGTGTGGGATCTGCCCTGCTGGGTGTATTTGCTGCAGGACACAGGGTTAGTGAGAGGCAGTGAGG	Phosphoglycerate dehydrogenase deficiency
NF1	RCV001383615	chr17	31248984	31249119	+	136	31249119_-3_C>A	ACTTCGAAGTGTGTGCCACTGTTTATAACAGGTATGCTTACAGTTAGAGATTACCATTATTAATCTAAAGTTAAATTATGAAGAATGCTTTATCAAAGAAGGATCTAGCTGCTGATGGTGTGTGGTTAACTATAATACTGA	Neurofibromatosis, type 1
PGM3	RCV001383959	chr6	83181736	83181931	-	196	83181736_-3_C>T	TTTGTGAAAAGTCATCAGAAACCTCCATAGGGTATGTCGTACTAGCACTGCAAAAATTTGTTTTTAATGCTCTTTGAAGCCAATCTCACTTATAAACTAAGGTGGTAAAGTGAGTTAAGAATCTTGCAGCTATTCCTGGCT	Immunodeficiency 23
AGL	RCV001383984	chr1	99870758	99870869	+	112	99870869_-3_C>T	GTTGAGCAATTTAGAAGACTTCTTACATAAGGTAAAGGATACATACTAGAATGTTCCTATCGATTTTAAGAAATGTAATATTATAAAGGGAAAACTCTCTTTTGGGTAACGTCATTATTAAATATGTCATTGTATTATATT	Glycogen storage disease type III
GNE	RCV001385136	chr9	36219838	36220020	-	183	36219838_5_G>A	TTGCAGAGGGAGGCAAAAAAGCTCCATGATGGTTGATGTCCCTCTCTCGAGGAATTAAGTAACCAAATAGTAGACAAGTACTTCAAAGTGGAAATTCCAAAGACAGCTGAACACTGAAGCCAGAAGTTTCCCCCTTTTCAC	multiple conditions
GDAP1	RCV001385685	chr8	74361884	74361978	+	95	74361978_-2_A>T	AGCATACATTGCAAAACAGAAACGACTTTAAGTAAGCCAATCAGCTGTCCTCAGTTGACATACACTGCACGGAGTAAATGTTCTACTTTTTGTAAAGTACCACTATTTCTAGAATATCTTCTTTTAAATATTGCAGTTCAC	Charcot-Marie-Tooth disease, type 4A
CHD7	RCV001385687	chr8	60823840	60824016	+	177	60824016_5_G>C	GCTGTTGGAGGGACTCAAGATGATGGACTTGGTCACTGACCATATTGGTGATTGCACTGAACCTGAATAGAATTGTTGCTGACTTGATAGTCCCGTTGCTCAGAATTTGATGCCTGTAAACAGTATTTGAAAAGCTTGTCA	CHARGE association
CDKL5	RCV001386231	chrX	18584263	18584353	+	91	18584353_4_A>G	GATGGTATCGGTCCCCAGAACTCTTACTTGGGTGGGTTACCGTCCCAAAATAGAATGACATTTCCACATCTGCTGATTCTATTGTCATTTGCTTTGAGTTCATCTATGGAAAATAAGAACTTCAGTTAATTAAATGTGTCA	multiple conditions
TRPV4	RCV001386963	chr12	109802991	109803143	-	153	109802991_-3_C>G	AACTCGCCCTTCCGTGACATCTACTATGGAGGTGGGGCCCCGGGCTGGGCAGGGGTGCCACGGGGGCTGATGGAGACGCTGTCCTTTGCTTGTCTGACTCCTGAGACTTTTGATCTGGGCCTAAGTGCCAGCATGTACCCA	Charcot-Marie-Tooth disease axonal type 2C
NEB	RCV001388673	chr2	151538140	151538244	-	105	151538140_-2_A>T	TCATCGCAAAGTCACAGATGACATCAGTTAAGTATGTCCCTAAATATTTCTACTTGTGTTGGGCTCTACAACTCACCATATACATATACATATATTTTTTAGCAACCTCCCTCTTCTGAAATTCTCCAGAAAGAAGCCATA	Nemaline myopathy 2
FBN1	RCV001389173	chr15	48460246	48460317	-	72	48460246_5_G>A	GTCATCGACATTTATACCGGTTTACCCGTTGGTGAATCATGACGGCATTGTCAGAACTTTCTGGTTTTTTGCCTTTGTGTTAGCATTATTTTTTCAGTTCCCATTTTTTTCTTAAAGGAAAAAAAATATTAAACAATGCCT	multiple conditions
WAS	RCV001390443	chrX	48686081	48686134	+	54	48686134_5_G>A	CTGCCCCTGCATCCAGGTGGAGACCAAGGAGGTGCATGCTGATTCTTCCCTGTGTCTCTGGATGGATGGGTAAGAGTGGATGGAGGAATGAGGAGTTGGATGGGTGCGTAAGTGGGTGAATGGATAGGTAGATTGATAGGT	multiple conditions_Wiskott-Aldrich syndrome_Thrombocytopenia 1
IFT172	RCV001390978	chr2	27453384	27453513	-	130	27453384_-2_A>T	CAGCGGCCTGGCGGAGAAGTGCTGGATGTAGGTGAGGACAGCAGGCCCTTTCTGGCCCTCCTTCTCCCTAGGCCTCTATTCACACTTGGCTCTGCTTCTCACATCTTCAGCTCTTTCCTCTTGTGTCTTTTTCTTTTCAAT	multiple conditions
MCM10	RCV001391309	chr10	13175510	13175681	+	172	13175681_5_G>A	GTGTGGAAGCCTTCTCTGGTCTGCGGCTCAGGTCAATAGCTAAACCATCTATTCATGTGCGCCACGGCATAGCTTTTTGTGCCTCTCGGAGTCCTTTAGAAGTAGTGTGTTTATACATCAGGATCCACAAAACACCAGCAG	Immunodeficiency 80 with or without cardiomyopathy
SPAST	RCV001391348	chr2	32143336	32143415	+	80	32143415_5_G>A	TGACCCAAAAAGAACTAGCACAACTTGCTAGGTGAATAATTTGGATTTGGTTTATCTTACAGCTTTTATTTATTTTTTGTAAATAATTCTTTTTTTAGTTATTTAAAGTAATCTTAAGTATGAAATGAGTAATTCATTGAT	Spastic paraplegia 4, autosomal dominant
SPAST	RCV001391490	chr2	32114638	32114825	+	188	32114825_3_A>G	GGGATCTGGTCCTGCTCCTACCACTCATAAGGTGTTCTGGGACAGTAACTTTAATTGCTGTCTTTTTGCAAATAGAAAAATTTTTAAGATACTATTCCTGCTTAAGTTGATCATAAGTACTTTATAATACTTTAGAGAATG	Spastic paraplegia 4, autosomal dominant
SPAST	RCV001391496	chr2	32115702	32115835	+	134	32115835_5_G>T	CTAACCTTATAATGAATGAAATTGTGGACAAGTAATTTTTGCCATCTAAATGTTTTATTTTATAGTTTTTATATTTTAATTTTACTTATAAAACATGTCAGGAGTGAAATAGATAATAAATACCTTGTCTGGTTTACATAC	Spastic paraplegia 4, autosomal dominant
SPG7	RCV001391529	chr16	89550494	89550609	+	116	89550609_-2_A>T	GATGCTGGAGCACACGGAGGCCGTGATGTAGGTGGGTCTTGGCAGGTGCCGGCTCCACGGGCCTTGGCCAAAGGTGGGTGGGGAGTCCCGCCTGTGTCTGTAGCTGACTGGGGAGTCCCGCCTGTGTCTGTAGCTGACTGG	Hereditary spastic paraplegia 7
MARS1	RCV001391546	chr12	57515150	57515336	+	187	57515336_3_A>G	TACCTTACCAGCAGGACACCAGATTGGCACAGTGGGTGGAAGAGCCAGCCTCTCTTAAAATTGATACTCTTGCCATGCAGCTTTTGGAGTGGGTGAGAGAAGACCTAACATCTCTCCAGTGTTACTTTGGTCATGGGACTC	Charcot-Marie-Tooth disease, axonal, type 2u
SPG11	RCV001391557	chr15	44600467	44600632	-	166	44600467_4_A>G	AATTAATCAAGAGCAAGACTCCCAAGCAGCTGTGGGTATTTAAAATATAATTTTGTCTGGGTACAGTGGTTCACACCTGTAATCCCAGCACTTTGGGAAGCAGGAGGATCACTTGAGCCCAGGAGTTCAAGGAAGCAGTGA	Spastic paraplegia 11, autosomal recessive
SPG11	RCV001391629	chr15	44572683	44572820	-	138	44572683_5_G>T	TCCTCCGTTCCCCATGGGGAACTGTCTTGCAGTAATTTATTGACCTTTTTCTTACATATTTTGGCCCTAAACAGGTCTCAAAAGGTCTCCCAGTCTCTCCAAAACTTGATTTGGGTCCCTGTTCCTGCTCTGGATGCCTAG	Spastic paraplegia 11, autosomal recessive
REEP1	RCV001391638	chr2	86263965	86264041	-	77	86263965_5_G>C	CAGAGACATTCACAGACATCTTCCTTTGTTGGTAACTACTCCAGGAGTTGGGATGTTTCTAAGGACAATTTTGCTTAGTGTCACTCAGGGGGAGGTGGGAAAGGGCTGAACCCAGCCTCAAACCTCACCTCAGGCCAGAGA	Spastic paraplegia 31, autosomal dominant
DNAJC6	RCV001420732	chr1	65394898	65395032	+	135	65395032_3_A>G	CCAACAAGAAGTCCTTCGCCCACAGTACATGGTGAGGAAATATTTTATATTGTGTTCAGTGGAACATAGTTTTCTGCAAGATATCAGTAAGTGCTCATATATAAAAGCACCCTGTGGGTGCTTTTTTGATAAAAGCTTCCT	Parkinson disease 19a, juvenile-onset
IPO8	RCV001507274	chr12	30665220	30665309	-	90	30665220_5_G>A	ATTGTCTAACCTGGGATATCTTCGAGCTAGAGTAAATTTTTCATATTTCTGTTATGTATCTTAAATCTTCATAAGATAATTATTCAAATAAATGTTTTTTGGATAAATTGACCTTTTGCCACATATTGAGATGAAATAGAG	IPO8-related aortopathy_VISS SYNDROME
SLC25A38	RCV001526355	chr3	39394410	39394576	+	167	39394576_5_G>C	GATTGGCCAAGCAGTGACACTTATTTTCAAAGTAACACTACAAAATAAGTACTGGTTCTTGTGGTGTTTAAGGATCTCTTTCTAGAGCAGTAGTTCTTACCCTTCACTCACATTAAAATTGCCTAGAGAGCTTTTAAAAAT	Anemia, sideroblastic, 2, pyridoxine-refractory
MMAB	RCV001527671	chr12	109561040	109561104	-	65	109561040_-2_A>T	GCCGGGCCGTGTGCCGCCGGGCCGAGAGTCGGTAAGAGGGCTGGAGAGAGGGAGAGGGCCCAAGGGAGAGGGAGAGGAACAAGGGGGAGGGGGGAGGGAGAGGGAGAGGAGGACGGAGATGGGGAGAGGGAGAGGGGCCTC	Vitamin B12-responsive methylmalonic acidemia type cblB
SLC12A3	RCV001542490	chr16	56868297	56868372	+	76	56868372_5_G>A	CTGCCCTGGATTACGGCCCAGGCAGGCATCGGTGAATGCCCCTCTGGGGAAGAGGAGGGAGGGCTTGCCTGAATCCCATTCTTCCCAGCTTGCCTGAATCCTGTTCTTCCCAGACCCCAAGGTTGCAGGATTAAACTTGAG	Familial hypokalemia-hypomagnesemia
IFT172	RCV001549356	chr2	27448915	27449031	-	117	27448915_3_A>G	TGTACAGCACGGAGCCCCTGCTAACCCACAGGTGCCAGCCTTCTCCTTGGGTTGAATGTTTCCACAAGAAAGCTCTTTCTCCTCTAGAACCACCTATCTTCTCAGGAACTATCTTCTCAGAGGATTCTATCCTTAGAGAAC	Bardet-Biedl syndrome 22
ITGA2B	RCV001580222	chr17	44376308	44376388	-	81	44376308_5_G>C	TCCGGGCAGAGGCCCAAGTGGAGCTGCGAGGGTGACAGGCCAGGGGTGGAGAAGGGAGATGGCATTCAGGGCTCTAAACTCCAGGGGGCGCTGGGGAAACCTCACAGGCCAATCAGGGCATCACACTCTCTCTGGGGGTCT	Glanzmann thrombasthenia
GNB2	RCV001582412	chr7	100677352	100677415	+	64	100677415_-2_A>G	CATCATCTGGGACAGCTACACCACCAACGAGGTAGGGTGGCGCGGGCTGCGGGGTGGGGCAGGGCCACAGGGCCCTGGCTGGCTCTGACCCCGGCGCTTCCCCTGCTCCGCAGGTCCACGCCATCCCGCTGCGCTCCTCCT	NEURODEVELOPMENTAL DISORDER WITH HYPOTONIA
IMPG1	RCV001637977	chr6	76018718	76018858	-	141	76018718_5_G>A	CCAGGAGCTAGCAGGAAAGTCCCAACTTCAGGTGAATAGACCCGGCCCATACAACCACACCTCAAGCTGTGACTGAGAGGTGGGAGCCGATAGGACATAAACCCTTACGGCGAACAGTTCCAGCTTCTCCTGGCATTCATG	Macular dystrophy, vitelliform, 4
CNKSR2	RCV001638189	chrX	21601282	21601349	+	68	21601349_-3_C>T	GCAGAAAGAGAGAGGATTAAGCAGGAATAAGGTAAAGGAATACTTTTTTAAAATAATTATGTTATACTTTTTTTCCTGCAGTTATCCTATACAGAAATTCATTGCTATCACTTGAGAGAAAATACATGTCAATTTTTGGTT	Intellectual disability, X-linked, syndromic, Houge type
AGL	RCV001647340	chr1	99884569	99884703	+	135	99884703_5_G>C	CAGATCCTATATTAAAAATTCCTTTTGCTTCGTAACTATGCCTTGTTTGGTAGAGATTTGCCACCTTAATAAGTAAGTTACCACTAGACTGAATTAAGCAGTTTTAAGGGTCCTCTATATCCTTGCTACTCAAAGTACGGT	Glycogen storage disease type III
TEX14	RCV001648504	chr17	58584500	58584600	-	101	58584500_-3_C>A	CACATTGGTGGCTGTAGAGAAATCTTAAAGTGTAAGTAATACTGCCTGGAAAGCCAAGTTGAACCCAAAGATCTAATAAGATAGAACTGAGTTATTGTTATGTGTTATGACACCAAAATAATAGCTATAGTAGTTCTTTTT	Non-obstructive azoospermia
LAMP2	RCV001726529	chrX	120442599	120442662	-	64	120442599_3_A>T	AACATCAGCATGTATTTGGTTAATGGCTCCGGTTAGCAAAGCACTGGCCTGGGGAAAAAGACTGTGGATTACCCTGAAGGATTAGAAATTACAATGGTCTTATTACCAAATAGTGCCTTATTTAATGAAACAGAAGATGCT	Danon disease
LAMP2	RCV001731008	chrX	120446305	120446427	-	123	120446305_4_A>G	CATTAAGTATCTAGACTTTGTCTTTGCTGTGGTGGGTAACAGATTTTTTAAAGTTAGGTTCATTCTCTTAGAAACACATCTGAAAGTCTAAATAGTTGCATGGGGGGAGGGGGGTATTTAGCTTTATTTTCCAGTTCTACA	Danon disease
XK	RCV001731241	chrX	37694286	37694548	+	263	37694548_5_G>A	GTCATGCAGCAGGACGTCACTGTTGGAAGAAGTACATGTATTTTTTATTTCTGCCTGCATTTGGGGATCAAAATGAGAAGCAAAATATGCAGTTTATTTTGTTTCAAAGGAAATTTGTTCTTAAGTGCACTTAATTCTGAA	McLeod neuroacanthocytosis syndrome
CEL	RCV001733579	chr9	133064640	133064762	+	123	133064762_-3_C>T	AACATTTGGGTGCCCCAGGGCAGGAAGTAAGGTCTGCCTCCCCTCTACTCCCCAAGGGACCCTCCCATGCAGCCACTGCCCCGGGTCTACTCCTGGCTTGAGTCTGGGGGCTGCAAAGCTGAACTTCCATGAAATCCCACA	Maturity-onset diabetes of the young type 8
ATP8B1	RCV001733800	chr18	57697795	57697867	-	73	57697795_5_G>T	CATTCGTCTGAAAAAAAATGATTTTGTTCCAGTAATTGAACAAATTCTGCTTCTCTTGTTCCTTGTTCTCCCCCAGCCCCTGTGCTCGGCTTTTCCCTCAGGGTCTCGGTGTTATTTGTGTGTTTTGTTTTGGACAGGCTG	Cholestasis, progressive familial intrahepatic 1
MAST1	RCV001771755	chr19	12851934	12852035	+	102	12852035_-3_C>A	CTCACGCCCTGCGAGGCTGCTGGAGTGACTGGTGAGGGGGCTGGGCATGGGTAGGGGTGGGTTGGTAGACCCTGGGAGCCTGTGGTGAGCCCACTCCTGCCCTGCCTCAGGAATTCAACCCCGAGGAGTTCTACCACCTGC	Mega-corpus-callosum syndrome with cerebellar hypoplasia and cortical malformations
KASH5	RCV001797572	chr19	49409196	49409283	+	88	49409283_5_G>A	GCTGGGCTTGGAGATCGAGGCCATTCGACAGGTGGACCTAACACCCCTGGAATAAGCTGCAGGCCACCAAGGCAGAATCTCCAAACATCTCCCTACTCTGATCCTCACACCAGCCTAGCCCTAACCCACATTGCTGCCAGA	Azoospermia
EIF2AK2	RCV001807542	chr2	37141553	37141701	-	149	37141553_-1_G>A	AGTGTGCATCGGGGGTGCATGGGCCAGAAAGGTAAGACATAATTTGGCTTTTCTTTCTGTTTCATTGTATTTAAGCAATAAAGTTGGTTTATTTTCGTGTCTAATTTTCCAGAAATATGTGTCCTTTTAAGCATTCTGTAT	Dystonia 33
EIF2AK2	RCV001807544	chr2	37141553	37141701	-	149	37141553_-1_G>C	AGTGTGCATCGGGGGTGCATGGGCCAGAACGGTAAGACATAATTTGGCTTTTCTTTCTGTTTCATTGTATTTAAGCAATAAAGTTGGTTTATTTTCGTGTCTAATTTTCCAGAAATATGTGTCCTTTTAAGCATTCTGTAT	Dystonia 33
COL1A2	RCV001807644	chr7	94413083	94413136	+	54	94413136_3_A>G	TAAAGGTCATGCTGGTCTTGCTGGTGCTCGGGTGGGTGCTAACTTGTGTACAGATCTATTCACATAGCATTCATCTAAGAACCACACTTTTTTTTTTACACCATCTGATATCATTTTGTCACTTTCTTTTCAAGATGGCAT	Osteogenesis imperfecta with normal sclerae, dominant form
SHANK2	RCV001813820	chr11	70490303	70490387	-	85	70490303_-3_C>T	CCAAAAGCCCCGTTTCTGGGCATCCCTTGAGGTACGATGCGAAGGCAGAAATCAATAGGTAAGAAGTGTGGCACTCCCCCACAGAAGTTGCCCCTGGGCTTTCAAACACAGCCTTAGGCCCCTCAGGAATTCTGAGCCCTG	Autism 17
COX20	RCV001824094	chr1	244841944	244842058	+	115	244842058_7_A>G	GTGGCTGGCTTTGGACATTTTTTGTTCACTAGTGAGTGTCTGTATTTTTTATTTCTCTATGTACTAAAAAAAGCATTTCTCTACATAATGAACTATTTTTTTTTCTAGGTGGAGTAATGTATATAACGTAATTATATTCTA	Mitochondrial complex 4 deficiency, nuclear type 11
MLC1	RCV001826418	chr22	50084726	50084961	-	236	50084726_-1_G>A	CAAGACGTGGGTCTTCTCTGTGCTGATGGAGGTGAGTAGCTCCACACTAAGCCCTTGGAGGGCCACGAGCATCTGGTCCCTCTGGTGACGGACTGCAGCGCCCTGGAGCCCCAGGTGGGACAGAGAGAGCAACTCTCAGAC	Megalencephalic leukoencephalopathy with subcortical cysts
CYP11B1	RCV000001240	chr8	142874957	142875154	-	198	142874957_4_A>G	AGAGGCAGAGATGCTGCTGCTGCTGCACCATGTGGGCAGGCCCGGGCTGGGGAGGGGCCTGGGCGGGGTCTGGGCAGCATGGGCGGGGCTTGAGCAATGTGGGACTGGCCTCGGCAGAGTGGGAGTGGCCTGCATGTTTCC	Deficiency of steroid 11-beta-monooxygenase
HEXA	RCV000004110	chr15	72355559	72355624	-	66	72355559_-3_C>T	CTCTCTGAGACTGTCTGGGGAGCTCTCTGAGGTAACAAATTGGGGCTGATTAAAAGAGAGAGAGAAAGGATGATGTGGGAAGGTTGGTGTTGGTGGAGTGCAGTGGCCCAGTCCCTGCTCACTGCAACCTCTGCCTCCTAG	Tay-Sachs disease
FBN1	RCV000017915	chr15	48513549	48513668	-	120	48513549_-3_C>T	CAGAGCACACTCACGCGGACAGAATGCTGAGGTATGGTCCTGGCTCCTGACGTGGAATGTGGGACATATATGCTAACTGGGGGTTGGCTTCAAAGGAGTTCCATGGAGTTTAAATAACCCATGCCGGAAGAGACTAATACA	Marfan syndrome_Marfan Syndrome/Loeys-Dietz Syndrome/Familial Thoracic Aortic Aneurysms and Dissections_Cardiovascular phenotype_multiple conditions_Familial thoracic aortic aneurysm and aortic dissection_not specified
CSF1R	RCV000031933	chr5	150056219	150056341	-	123	150056219_5_G>C	GAATGACTCCAACTACATTGTCAAGGGCAATGTAACTGCTGGGAGGGCTTGGGCCAGGCTGGGGAGGGGGTGAAGAGTCGGGGCCCAAAATAACTGGGGACTGTCATCCCAGGCCCGCCTGCCTGTGAAGTGGATGGCCCC	Hereditary diffuse leukoencephalopathy with spheroids
FBN1	RCV000035117	chr15	48515387	48515527	-	141	48515387_5_G>A	TTCCAGCTGGACCTCCGTGGGGAGTGTATTGGTACATGATCCATCCTAGGTTGGCACCAAGGGTCTGTTGTAATTCTGTTCCTTGACTCTACTGGTTTTCTATTGCTGCTGTAACAACTTACCCCAAACTTGGTGGCTTAA	Marfan syndrome_multiple conditions_Cardiovascular phenotype_multiple conditions
TARS2	RCV000132558	chr1	150491598	150491662	+	65	150491662_3_A>G	AAGTGACAGGTCCAACAGCAACAGTATATGGGTGAGAGTTGTCAAGATTAAGGCAAACAGAGAGGTGGGGAAGCATTGAAGAAGGCCAGAAATGCGATAAGGGAAGAAAGATAGAAGGTAATTTGTGTTGCTCCAGAAAAA	Combined oxidative phosphorylation deficiency 21
SMARCAD1	RCV000167536	chr4	94253294	94253671	+	378	94253671_3_A>T	AGCGTTAGGTGAAGGGAAGGCATAAGCACTGGTTAGTACACTTTGCATGATCATTTTCTGGAATTTGACTTTCTATAAACAGGTTGTATACAGAATACCTGCATTTTGAGTTTTATGAATGCCAACAGTCATCAAATCTTA	Basan syndrome
HEXA	RCV000169296	chr15	72349079	72349259	-	181	72349079_3_A>G	TTGGAGGAGATGAGGTTGATTTCACCTGCTGGTGTGAGCCCTTTGATCTTCCCACTGTGGCCTGATCAGTTGCTTACTCAGAATAGAAGTTAGCACCCGAGGGGCTGCTTAGCTCAGCTGCTGCTCTCAGGGGTCTGTATG	Tay-Sachs disease
SMG9	RCV000210951	chr19	43744772	43744884	-	113	43744772_4_A>G	TGTCAGCCAACACTCCAGAGGAGGACCAGAGGTGGGGGGCTATCAGATAGGGTGCAGGAGGGAGGTGGGCACCCACTGGGAGCAGGGGCAAGGTGGGCTTGGGTGTTTCAAGTGGTGTTACCAAAGGACTTTGGAAAGTTG	Heart and brain malformation syndrome
HEXA	RCV000416426	chr15	72353691	72353737	-	47	72353691_4_A>C	CCAGCTTGTTTGGAAATCTGCTGAGGGCACAGTACGTGTGGACCCTCAAAAAGGGCTCCTTTTTCATCTCTGGGGTTGGATCCCAATATTGAGAATCCTAGAAAAATCTTGTTTTGCCTTAGGATCCTGGTGGCTTGAGAT	Tay-Sachs disease
HEXA	RCV000416449	chr15	72353691	72353737	-	47	72353691_5_G>A	CCAGCTTGTTTGGAAATCTGCTGAGGGCACAGTAAATGTGGACCCTCAAAAAGGGCTCCTTTTTCATCTCTGGGGTTGGATCCCAATATTGAGAATCCTAGAAAAATCTTGTTTTGCCTTAGGATCCTGGTGGCTTGAGAT	Tay-Sachs disease
BBIP1	RCV000853561	chr10	110901538	110901612	-	75	110901538_-3_C>T	TCAATGTTCCGGGAAGTTCTTCCAAAGTAAGGTATGTACATCACAAATATTGAGGTCATTGATTATTACAGGACTAAAGAAGTCATAGGCAGTGTCACATAGCAGGCTTAATAGCTAAACATCTGCAGCTATTGTGTTCCG	multiple conditions
WDR45	RCV001210870	chrX	49075364	49075465	-	102	49075364_5_G>C	TCAAGGATACCCGCCTCAACCGCCGCTCCGCGTGACTACCCCCTCCCCACCCTACCGTGTCCCTGTCCCCCTGCCCATTTACCATACCTGGGCTTAGCCAGTGCTGCCTGCAGGCTGGCTCGCGTGGGCAAGGTGGGGCCT	Neurodegeneration with brain iron accumulation 5
CRLF1	RCV000006063	chr19	18598772	18598901	-	130	18598772_5_G>A	ACACCAACTACTCCCTCAAGTACAAGCTTAGGTTGATGGTGGCCTGAGGGCGATGTGTGTGTCCCAGGCTGGCTGCGTGACCTTGACCAACGCGGACCCTCTCTGAGCCCCCATGTGTTGTCTGCACCCTGAGGCTGCCAT	Cold-induced sweating syndrome 1
SLC25A13	RCV000020707	chr7	96193037	96193183	-	147	96193037_5_G>A	GACTCCTTTTGTAGAAGAATGTCTAGTAGCTGTAAATTGTAACTTGCCCTAATGAAGTGGTTTAACTCAGTAAATAAGGAATTATAAAAACAATTCTTATAAGTTATGTAGTGTTTTTTTTCTGTTGCAAACACTAACATT	Neonatal intrahepatic cholestasis caused by citrin deficiency_Citrullinemia type II_Citrin deficiency_Late-onset citrullinemia
DNAJB6	RCV000210843	chr7	157367373	157367483	+	111	157367483_5_G>A	GGAAGGGACCCATTTTCATTTGACTTCTTTGGTAAATTAATCACGTGGGTTGACTTGGTGTGTGTCCATGACCCAAATGAGGGCTTACTTAGTATGGCCTTTCTGTTGAATTAACATTGTATTTTAGGCTGGGCGCGGTGG	Autosomal dominant limb-girdle muscular dystrophy type 1D
KRT17	RCV000626685	chr17	41620966	41621091	-	126	41620966_5_G>A	GGAGATAGAGCTGCAGTCCCAGCTCAGCATGGTAGAAACAGTCCTGTGCATGGGGGAGGGCCCAGAAGAGGGCATTGACCATCCTCACTGACCCCTGGTCTTCCTGCCCTCCTGCAGAAAGCATCCCTGGAGGGCAACCTG	Anonychia
MYO7A	RCV000679822	chr11	77203060	77203217	+	158	77203217_3_A>G	CTCTCGCAGGAGGCCTGCCTGGCCTTCATTGATGTCCGTGCCACTGGGCTGTGCCCAGGGGAGCCAGGGACCGGGCAGGGCCTTCGTCTGCACACTGCCTTCCTCCTGAGGGCCTGCTGCGACCCGGGCACACATGGGGAG	Deafness
COL7A1	RCV000761529	chr3	48587420	48587554	-	135	48587420_-3_C>T	TCCTGGCGGCCACTCAGAGGCCCTGGCTAGGGTGAGGGGGAGGCCAGGATTTGGGTGGGCTGGCAGTTGGGGCTCTGTGGAGACAGCTTTTTAATCAAGTTCTGTCTCCTGCAGAAGTGCCTGGGTCCCCGCAGACACTTC	Recessive dystrophic epidermolysis bullosa
IDUA	RCV001387944	chr4	1003345	1003470	+	126	1003470_5_G>A	GTGTGCGCGCCCCGAGAAGCCGCCCGGGCAGGCAAATGGCAGTCCCCTAACCCGCGCCGCGGCCCGGACTCCCCTTCCCCGACGCCATCACAGCCCTTCCCTCCCCCAGGTCACGCGGCTCCGCGCCCTGCCCCTGACCCA	Mucopolysaccharidosis type 1
PROS1	RCV001389154	chr3	93892933	93893122	-	190	93892933_5_G>A	TGATGTTATTAATAATGGTCTATGGAATATGGTACATTTGCAGATTTCATCAATATCTTCCCACTTTGATGCAGTCTGTATAAAATCATAATTTATTTTTATAGTGATACCAAACCAAAATGGATTTGGAGTTATCTGATG	Thrombophilia due to protein S deficiency, autosomal recessive
POLR3A	RCV001541981	chr10	78019162	78019265	-	104	78019162_3_A>C	TCATTCAGCAGAGACATACGCAGATGAAAAGGTCATCTTTTCCCAATCTAGTTGGATTTAACTACTTTCTCATGGCAAAGCTCACTGTGGTCATACTCAGCCACAGAATGCAATCCAGAAATACAGTTTGCGTGACATTTT	Hypomyelinating leukodystrophy 7
AP1S2	RCV000011527	chrX	15845903	15846011	-	109	15845903_5_G>A	TGTGGAATTACTTGACAAGTATTTCGGCAGTGTGAATAGTATTTTATTTTAGGAAATTGAATGCCATAGTATATTTTGGAACCTTTTCTCTAACAAGTTTATTTTTTGGTTGTCTTGGGGATTCTAACCGCGGGAGAGGGT	Pettigrew syndrome
FIG4	RCV001839451	chr6	109762091	109762207	+	117	109762207_5_G>T	CTTACTGTAGCATTTTGCGGCCAGATGAAAAGTATTTATGGTATTTTAAAACTTATAATAAATGATGATTTTTGCTCTTATGGGTATTCTAAATACAGCAGTTTGTACTACTTGGAAATTGGATGAATTTAGTCCTGGGGG	Amyotrophic lateral sclerosis type 11
FBN1	RCV000631930	chr15	48508582	48508704	-	123	48508582_5_G>A	CAGCTGGCATCAGATGGACGTTATTGCAAAGGTTCATGCTATAAAACCCTAGATCATGTTCTTCACGTGCCTTTTCTCCTCCTTATGTTGTTTAGAGGTACTACCTTTCTTTACTGATTCTCCCCACTTAAAGTACCTTGA	multiple conditions
ALG8	RCV000002671	chr11	78114266	78114392	-	127	78114266_4_A>G	CGATCCTACTGTTTCACTGCAAATAAACCAGGCAGGTTTTGGTAATAATAGCAAAAACATTTTCGATTTTTCCCTTACTGTGTTGACTTGGTGGCTTGCTTGATAAGAAGGTTTTATGAAGCACAGCAGATATCTCAGCTG	ALG8 congenital disorder of glycosylation
GLRA1	RCV000017443	chr5	151851390	151851604	-	215	151851390_-2_A>G	GAGCTCCGGCTCTCGAGCATCTCTGCCCGAGGTAAGTCCCATTGCCCAAGAGCACAGAACACCTGGACAAATAAGGACAGCACCTACTTCCTTGCTCTGCCTAAAACATGGGGAGCAAAGGAATTATTCACTACTTATTTA	Hyperekplexia 1
MYLK	RCV001804176	chr3	123664105	123664258	-	154	123664105_5_G>T	AGGCAGGCCCAGGTCAACCTCACTGTCGTGGGTGATTCTGGTGGCTGGGTGGCATGGAGCTTGGGGCAAGGGGAAGGCAGGGAGCCCCCAGGCAAGATACGTGGGCCTCAGGACTTCATCACCCATTATCTCTCACCACTC	Megacystis-microcolon-intestinal hypoperistalsis syndrome 1
F8	RCV000010951	chrX	154953892	154954042	-	151	154953892_5_G>A	CCAGAGTTCCAAGCCTCCAACATCATGCACAGTGAATAAAGCAGCACTTAAGTCCAGTGGGTGGTGAATAAAGAAAAATTGATGTAATCAAAGTGATGTCCAGATAATGAATGAATTGTATGTGCACATAAATTTAACAAT	Hereditary factor VIII deficiency disease
DYNC2H1	RCV000516015	chr11	103109410	103109769	+	360	103109769_-2_A>C	ATCCGACGCAGGAATCTCCTTTTCCAACCCGGTACGGTTCCTTGCACTCCTGCCTGACCCCTGACCACTCTTCAAGTCCCCAGGCCCAGCCAGAGGGACGTCGGGTCACACTCTTTAGCTTTACCAACCAGATCCTTTTCA	Short rib-polydactyly syndrome, Verma-Naumoff type
TAZ	RCV000678752	chrX	154413482	154413567	+	86	154413567_-3_C>T	AGCTTGGGCAAGTGTGTGCCTGTGTGCTGAGGTGAGCTGCTCCTCCAGCGAGTGCAGGGAGGCACTTCTGGGGCAGGAAAGCTGGTGGCCAGTGTCTCTGTTTTGGAGGGACCTATGGGGGTAGGCATCCCGGGAGCCAAC	3-Methylglutaconic aciduria type 2
CLN3	RCV000819629	chr16	28482105	28482198	-	94	28482105_3_A>C	CCGTTTCACCTGGGCCCTGGCCCTGCTGCAGGTCCCAAACCCCTGCCCCTCACTTCACTCCCACCTTGGCTCCCAGCTTGGCTCCCAGCTTCCCCAAACCCCCTGCTTCCCACTATCAGTGGGAAGTGTAAATTTTTTTTT	Neuronal ceroid lipofuscinosis
PAH	RCV000000665	chr12	102844336	102844431	-	96	102844336_3_A>G	TGGGCTCCTGTCATCCTTTGGTGAATTACAGGTGTGACCTTCACAGGAACCAAGGATAGATTTAAAAGTGGTGGGTACAGAAAACCATTATTGTGCTTTCAATATTGTTGAAACCCTATTTGTATCCGTTTTGATATGCAA	Hyperphenylalaninemia
HBB	RCV000016706	chr11	5226930	5227071	-	142	5226930_5_G>T	TGGATGAAGTTGGTGGTGAGGCCCTGGGCAGGTTGTTATCAAGGTTACAAGACAGGTTTAAGGAGACCAATAGAAACTGGGCATGTGGAGACAGAGAAGACTCTTGGGTTTCTGATAGGCACTGACTCTCTCTGCCTATTG	Beta-plus-thalassemia_Beta thalassemia major_beta Thalassemia
HBB	RCV000016707	chr11	5226930	5227071	-	142	5226930_5_G>A	TGGATGAAGTTGGTGGTGAGGCCCTGGGCAGGTTGATATCAAGGTTACAAGACAGGTTTAAGGAGACCAATAGAAACTGGGCATGTGGAGACAGAGAAGACTCTTGGGTTTCTGATAGGCACTGACTCTCTCTGCCTATTG	Beta-plus-thalassemia_beta Thalassemia
MYBPC3	RCV000143916	chr11	47333557	47333752	-	196	47333557_5_G>A	GACAAGGCCACGCTGGTGCTGCAGGTTGTTGGTGCATGGCCAAGGCCTCCTTGAGCCCCCTTGTTTCCCTTCCCTGGGCTGGGCTGCTGGGGCCAAGGGTGGGGCCAGGGGACCCAACCCACAGCTCACATTTTCCAGTCC	Primary familial hypertrophic cardiomyopathy_Hypertrophic cardiomyopathy_Cardiovascular phenotype_Familial hypertrophic cardiomyopathy 4_multiple conditions_multiple conditions_Cardiomyopathy
MCOLN1	RCV000192303	chr19	7533523	7533653	+	131	7533653_-2_A>T	CGGCCTGCAGCCTTCTCTGCTGCTGCGGTAGGTTCGAGTCCCGGGTCTGGCACATTCAGATTGGAGGTTAGGGAATGGGGAAAGGGGAGCGAGCCAGAGAAAACTGACGCCCCTCTTCCCTGCTTCCTTCCTCCAGGGACC	Mucolipidosis type IV
MYBPC3	RCV000197890	chr11	47333194	47333333	-	140	47333194_5_G>C	CACAGTGCAGAAAGCCGACAAGAAGACCATGGTGACCCCAGGGTCTGGGGTCCCCACGTGCACCCTGCCTAGGCCCGGCAGACCCAGGCCGCAGCTACCCTTCACTGTCCTCACCGTGGACCCCTCACCCTCCCTCTGCTG	Hypertrophic cardiomyopathy_Cardiovascular phenotype_multiple conditions_Cardiomyopathy_Primary familial hypertrophic cardiomyopathy
MYBPC3	RCV000475268	chr11	47332072	47332258	-	187	47332072_-3_C>T	GCACGGTGTGAGTGCCGCCTGGAGGTGTGAGGTGAGGAGCCCTCGGGGCCAGGGCCTGGGAGATGGGAAGAGCGGGCGGCAGTGGGGACCCTGGGCTTTGCTCCGTTGTCCTCGGCCAAGCACCTGCCCTGGCTGCAAGGG	Hypertrophic cardiomyopathy_multiple conditions_Cardiovascular phenotype_multiple conditions_Cardiomyopathy
NGLY1	RCV000496154	chr3	25739577	25739799	-	223	25739577_5_G>T	ATGCCTGCCAGTTCAGCAATCGATTCCCAAGGTGGTTGCCCTGGATGGTAAAATCAGAATAATCTCTTAATGAAATAGTTAGAAGAGAGTTTTTACTAAATGAACTTTTTAATATTTAATTATCAGAAATATATTCCTCTA	Congenital disorder of deglycosylation
ACADVL	RCV000541584	chr17	7220766	7220830	+	65	7220830_-3_C>A	GCTGGTGGAGCCTGTGTCCCGTTTCTTAGAGGTAAGGAATGACTCGGGGCTTGGTCCCTGGTGAGGTGTTTGGAGATGTTAAGCTCAAAAGGAGCCTGGATGTGGGATCCTGTGCCTTCCCCAGGAAGTGAACGATCCCGC	Very long chain acyl-CoA dehydrogenase deficiency
EXT1	RCV000551584	chr8	117837108	117837201	-	94	117837108_3_A>C	TGGGTCCTTCAGATTCCTGGAGGCTTTGCAGGTCAGAGGCCCTGGAGCCTTCCCAGAATAGGGCTGAGGACCGAAGCCAGATTAAGTGGGTTTAACATTATCACCTCTCCTGGGATAGCTAAAGAGAAGGTGTGGTTTCCC	Multiple congenital exostosis
DMD	RCV000797219	chrX	31729631	31729748	-	118	31729631_-3_C>T	CAAGAGGCTAGAACAATCATTACGGATTGAAGTAAGTTTTTTAACAAGCATGGGACACACAAAGCAAGATGCATGACAAGTTTCAATAAAAACTTAAGTTCATATATCCCCCTCACATTTATAAAAATAATGTGAAATAAT	Duchenne muscular dystrophy_multiple conditions
HMBS	RCV000855547	chr11	119088635	119088707	+	73	119088707_5_G>C	GCCTCGTACCCTGGCCTGCAGTTTGAAATCAGTGACTTTTCTGGAAAGGAGTGGAAGCTAATGGGAAGCCCAGTACCCCGAGAGGAGAGAACACAACATTTCTGGCTTTGCCTATAGCTAAAGCCCGTCCCGCTGCCCCGA	Acute intermittent porphyria
DES	RCV001059931	chr2	219423777	219423820	+	44	219423820_-3_C>T	ATCCAGACCTACTCTGCCCTCAACTTCTGAGGTGAGTGTCTGCTGGCAGGCGGAGGCTGGAGTTGCAGGGGCCAGGAGTCCAGCATGGGCACTGCCCAAGGCCAGCCAGGAGGGAGGATGGGACCCTGGGGCTAGGGACAG	multiple conditions
BAP1	RCV001374940	chr3	52409842	52410008	-	167	52409842_-3_C>A	AAGGGCTGGCTGGAGCTGGAGAGCGACACAGGTGAGGAGGGGACCGGGAGGGCCAGGGGCTGGGGAGGCCGGATGGGCCCGGGACGCGCCTGCCTGACCATCACCCCCTCCTCTTGTCGCCCCACCCAGGCCTCTTCACCC	Neurodevelopmental disorder_Kury-Isidor syndrome
TSC2	RCV001380069	chr16	2048587	2048753	+	167	2048753_5_G>A	GGAGTTTATCATCACCGCGGAAATACTGAGAGTGAATGAGCTACCTGTGTCTTTGCTAGGCTAGAGGGAAATGCAGAGAAGGCTGGGTTTGGTCTTGCACCAGGTTCTGTGGGAGACGGGTTGCTGGCAACTGTCTACACA	Tuberous sclerosis 2
ABHD16A	RCV001568340	chr6	31700942	31701028	-	87	31700942_-3_C>T	CTACTTCTGGCAGGTGTGGCCTGCCTCTGAGGTAGGTGGAGAGGAAACCTGGTTTGAATCTTATCTGTCACTGTCACTGGTTAAAAATTAAGTACCTTGTGCAAATACATTTTAGTGATGGGCCTCCGAGAGGGAATCATT	Complex hereditary spastic paraplegia_Spastic paraplegia 86, autosomal recessive
BAP1	RCV001797183	chr3	52409842	52410008	-	167	52409842_-3_C>G	AAGGGCTGGCTGGAGCTGGAGAGCGACGCAGGTGAGGAGGGGACCGGGAGGGCCAGGGGCTGGGGAGGCCGGATGGGCCCGGGACGCGCCTGCCTGACCATCACCCCCTCCTCTTGTCGCCCCACCCAGGCCTCTTCACCC	Neurodevelopmental disorder_Kury-Isidor syndrome
IL6ST	RCV001837176	chr5	55951929	55952075	-	147	55951929_4_A>G	TTTTATAGAACCATCATTGGAAATGAAACTGGTAGTAAAACTGTATCAGTTATTAAGAATCAGTTATTTTTTCCTTAAGCTTTTAAGTACTAATTTAAGTCTGTTCTTCTTATACATCTTATAGTATATTGGCCTCAGGAG	Stüve-Wiedemann syndrome 2
CASK	RCV001843739	chrX	41534706	41534786	-	81	41534706_5_G>A	CACCCAGACCGGTTTGCGTACCCTATTCCACGTAAACAATGTCTCAATCTCTTTTCATTATATTTTTCCTATCACTTTTTTAACTCTATAATTTATGTATTTTTTTCTGATTACATAAGGTATAACTGTTCATTGTAGGAA	Developmental disorder
PROC	RCV000000710	chr2	127427105	127427222	+	118	127427222_-3_C>T	GATGAGTCCAAGAAGCTCCTTGTCAGGTTTGGTATGGGCTGGAGCCAGGCAGAAGGGGGCTGCCAGAGGCCTGGGTAGGGGGACCAGGCAGGCTGTTCAGGTTTGGGGGACCCCGCTCCCCAGGTGCTTAAGCAAGAGGCT	Thrombophilia, hereditary, due to protein C deficiency, autosomal recessive
NIPA1	RCV000002631	chr15	22812163	22812253	+	91	22812253_-1_G>A	CCCCCCTGGGCGCCCTTGGAGTACCGTTCAGGTGAGAGCCAAGATTGTGTTTGGTATTTAATGTGTAGTGTAGATATAACAACTTTTCATTTTAAATGTTTCTGTTAAAGTAATAAGAGCAAAATTGTAATAGAAGATAGA	Hereditary spastic paraplegia 6_Hereditary spastic paraplegia_Spastic paraplegia
CDAN1	RCV000003331	chr15	42731211	42731331	-	121	42731211_5_G>A	TGAAGACGGGGAGTCAGACGTAGACTGGCAGGTCCAAAAACAGAACAAGGGAAATAATGGGGTCTGACCCAGGAGGGAAGGGAGTATGTTCAAGAAAAACTTTATAACAGATCGGGAATTGTTCTGGAAGCCTCATGCTTG	Congenital dyserythropoietic anemia, type I
GBA	RCV000004539	chr1	155238517	155238650	-	134	155238517_-2_A>C	CAGCCTCCCAGAGGAAGATACCAAGCTCCAGGTAGGCATTCTAGCTTTTTCAGGCCCTGAGGGCCCTGATGTCTGGGGGTTGAGAAACTGTAGGGTAGGTCTGCTTGTACAGACATTTTGTCCCCTGCTGTTTTGTCCTGG	Gaucher disease type I
LMNA	RCV000015589	chr1	156137113	156137232	+	120	156137232_5_G>C	GCGTACGGCTCTCATCAACTCCACTGGGGAAGTAACTAGGCCTGGGCCTGGCTGCTTGCTGGACGAGGCTCCCCCTGATGGCCAACATCGGAGCCAGCTGCCCCCAACCCAAGTTTGCCAATTCAGGGCCCCTTTCTAGAG	Benign scapuloperoneal muscular dystrophy with cardiomyopathy
GNPTAB	RCV000031988	chr12	101786012	101786217	-	206	101786012_-2_A>T	TCAGTTGTTGTTTTTGACAGTACTAAGGTTGGTAAGATCTTTTTATGGATATTTTAAAATCATGTTATCATTGGATGTTTGAATAACAAAATTCTGAGTGGAATAGAAATGATTCATTCTTAAATGTCTGATAAACTTTTC	Mucopolysaccharidosis, MPS-III-A
TMC1	RCV000041134	chr9	72816143	72816210	+	68	72816210_3_A>G	TCGCTCTGATCTTCAACCAAGGCATGATCTGGTGGGCCAGCTGTTGGACAGCTTATCACTTACAGAAAAGCCTCCCAGGTTATTTTTGCATACAGCATTGAATCCTGGTGTTAGAGGAGAATACAATCGGTGTCTAACTCC	Rare genetic deafness_Deafness, autosomal recessive 7
SCN5A	RCV000058710	chr3	38622400	38622489	-	90	38622400_-1_G>A	ACGACCCTCCACCCTGGACCAAGTATGTCAAGTGAGTATCTTCAGGGCCTCTTCTCCACGTGGCCCCCTCCCTTCCTTTCCATTCCATGCCATGGCTCCTGAAGCTGCCCTGGAAGGGGGCTTGTGTCCAGGCCCAGGAAC	Brugada syndrome
DES	RCV000154574	chr2	219420251	219420346	+	96	219420346_3_A>G	GATCGCGTTCCTTAAGAAAGTGCATGAAGAGGTGTACCTTGGCCCCTCTTCCTGGGGTCACTGGGCCATGGGGAAAGCAGCCGGAAAGTGGGGTTGGGGTGAGGCTCTGGCTGGGAATAGGGGTGTGAGGGTGCTGTGTGG	multiple conditions_multiple conditions_Myofibrillar myopathy 1
SCN1A	RCV000180927	chr2	166052852	166052943	-	92	166052852_5_G>C	CGAGCATTGAAGACGATTTCAGTCATTCCAGGTGACAGCAAGGTTAGATAATGAGACGGACCCATCATGTGATTCAGCATCCTTCTCTGCTTGACATTCAGTTTTACAGAAAATCAGGAATCATAAGACTAGGTGTTTCAA	Severe myoclonic epilepsy in infancy
CLCN4	RCV000239731	chrX	10208045	10208590	+	546	10208590_5_G>A	CGTCGTTACCATATTTACCTTTGGCATGAAGGTAAATGAAAGGGAAGGAAGATGGGGTGGGGACCCATGTCCTTCTGGGGACAGCACCCTACTCTCTAAAATAAAATTGCGGTGGGAAAAAAAGGGGAACTGGCCTTTCTT	CLCN4-related disorder
CACNA1S	RCV000529294	chr1	201060658	201060816	-	159	201060658_3_A>T	CATGCTCAACACCATCTGCCTCGGCATGCAGGTTAGGGCTCCCCAGGAGAAAAATGTCTGATCAGACTGGGACCTGGGCCTTGGGTAGGGCAGGATGAGTAGGGCAGGATAGCCAGGATTCCCCCCAGTAGACATTTCTTG	multiple conditions
EIF2B5	RCV000624816	chr3	184136612	184136736	+	125	184136736_-2_A>T	GGAAAGCTGCTCAAATCAAAGAACATTTTCTGTAAGGCCCTGCAACTTTTCTTTCCATGTTTCGCCATCTTTTTCCAGTTTTTTCAGGATGAATGTAACTAAGGGGAAATGTGAGAGGGGAAAAATGTGTCTACTTAGATG	Inborn genetic diseases
NF1	RCV000632339	chr17	31229835	31229974	+	140	31229974_5_G>A	GCATTGAAACAATGATGTTAAATCTGGTCAGGTAAACATTCTACTGAAATGTAGCAGAAACATTTTAAGAGATAAGAAAAACCTCTTACACACTGATACTGGTAGTAATTGATAAAATAACTGGCCATTCTTTACTGCACA	Neurofibromatosis, type 1
HBB	RCV000641462	chr11	5226577	5226799	-	223	5226577_-3_C>G	CAAGCTGCACGTGGATCCTGAGAACTTGAGGGTGAGTCTATGGGACGCTTGATGTTTTCTTTCCCCTTCTTTTCTATGGTTAAGTTCATGTCATAGGAAGGGGATAAGTAACAGGGTACAGTTTAGAATGGGAAACAGACG	Erythrocytosis 6, familial
MYBPC3	RCV000768466	chr11	47347857	47347905	-	49	47347857_5_G>A	ACCTGGACCTCCTATCAGCCTTCCGCCGCACGTGAATGGCCATCCTCAGGGCCTGGGGGAGGCCAGTGCTGGAGTCTGAGGCCCTTCAGGGTCTCGACTGGGGGTCAGGGCTGGGGATGATTTGCGGGGCGGAGCTGAAGT	Hypertrophic cardiomyopathy
LDLR	RCV000771311	chr19	11100223	11100345	+	123	11100345_4_A>T	GATGGCTCTGATGAGTCCCAGGAGACGTGCTGTGTGTCCCCTTTGGGCATGATATGCATTTATTTTTGTAATAGAGACAGGGTCTCGCCATGTTGGCCAGGCTGGTCTTGAATTTCTGGTCTCAAGTGATCCGCTGGCCTC	Familial hypercholesterolemia
ATP7B	RCV001004593	chr13	51973935	51975168	-	1234	51973935_5_G>T	GACATGGGATTTGAGGCTTCAGTCGTTTCTGGTACTTAGTGTGTTTGAGGCATGTCCTGAGCTTGTCTCCTTTTCTCTTTGTGTCTTATAGCTCCTGGATGGTGGTATAGGTGAGCCCTGCTCCCTGCCTCCCATGTCAAC	Wilson disease
MPL	RCV001042667	chr1	43338542	43338720	+	179	43338720_5_G>C	ACTCAGCGAGTCCTCTTTGTGGACAGTGTAGGTAACAGCCATCCTCCTGTCACCCTGCCCCCTCCACTTGCTGCCCCCAGTCCAGCTCCCGGAATCAGACTTGCCTGTGCCCTTCCAGCTCAGCACGGATACCCCTATTAC	multiple conditions
IMPG2	RCV001199486	chr3	101304146	101304312	-	167	101304146_5_G>A	ATCTGTGGAACATAGAAGCTTAATCATGAAGGTAAATGTCACAACAAAGGAAGGGATTCCTGGACTATTGTAGGAGCATTTACACAGCTAAGGCCTAAAGGAAGCAAAAGCAAGTGGCAAATGCCTGTATTACTCTTTTGT	Retinitis pigmentosa
AHI1	RCV001199637	chr6	135404951	135404977	-	27	135404951_6_T>C	TTAGGAGGTGATACGTTCCTGTGCTGCAAAAGTAAGCAGTTTTTATTACCAGGAAGATAACTTCAAAGGTATAGTGATGCTCCAAAGAACTGGAATGCACCATTCATAGAGTTTGGAACCTTTATAAGAGTTAATCTGATG	Retinitis pigmentosa
SAG	RCV001199778	chr2	233331640	233331712	+	73	233331712_4_A>G	ACGTCAAGCCCGTGGCTATGGAGGAAGCGCAGTGGGTAGCTGTTGGGGTTTCCGTTTCCTGGGCGTCTCAGCCTTCTGTGTCAAGTTTCTCGCCGTTTATTGCTGAAGAAGGAACTAGAATGTTCAGCTAGCTCGCCAGCC	Retinitis pigmentosa
GLI3	RCV001726427	chr7	42076752	42076857	-	106	42076752_5_G>A	ACGATCCATCTCCGATTCCTCCATTGCATATGTAAATATTAACACTTTCTTCATTAATGAAATGGAACGAGATGCTGGCTTTTACCATCTCAGGACTTTTTGTTAATGGCATGTCCACTGGGCTTTGAAGATGTGATAGAA	Preaxial polydactyly 4
BSCL2	RCV000004799	chr11	62692376	62692473	-	98	62692376_5_G>A	TCCGCATCCACGCGCACTTCACTGGGCTCAGGTGAAGGGCCAACTGGAGTGAACCTTGGGCAACTCTTCACGGGGGCTAACCTTCCACCAAGAGGGTCCCAAGCAGAGGTAATGGGTTTACAGAGCAGAGCTGACTTGGGT	Congenital generalized lipodystrophy type 2
FBN1	RCV000035236	chr15	48446706	48446822	-	117	48446706_5_G>A	TTCATCCTTTCTCACAACAATGACTGTATAGGTGCATGTGCAAAATTGTGCATCAGCAAAGGAAGTCAGTTTTATATGTGTTCTTTGTAATTAGCATCATCTCTAGTGTTCCAGCTGTCTTTTAAAAATGTATGCTATCTT	Marfan syndrome_multiple conditions_multiple conditions_Marfan Syndrome/Loeys-Dietz Syndrome/Familial Thoracic Aortic Aneurysms and Dissections_Familial thoracic aortic aneurysm and aortic dissection
SPAST	RCV000644889	chr2	32144937	32145007	+	71	32145007_-3_C>T	GCAAAAGATGCAGCACTGGGTCCTATCTGAGGTAGGTATACAAGAGCTTAAAACATTTAGAACTATTTATTATACCACCTTAGAAGTTTAAGAAGTCCAAAAAAATCTACCAAGAGATTTTTTTTTTCTTTTGGAGACAGG	Spastic paraplegia 4, autosomal dominant_Hereditary spastic paraplegia
NF1	RCV000000364	chr17	31258344	31258502	+	159	31258502_-2_A>G	AATCGAAAGGGGCTTGAAGTTAATGTCAGAGGTGAATTATTTTGATAATCTAGCTATCTTAAATTCCCCTTCCAACTAAATTTTCAGCTTTTCTTACAGTACTTCCTCTTACATTTATATTTGAAATACCCTATGGTTTTC	Neurofibromatosis, type 1_multiple conditions_multiple conditions
ATM	RCV000003188	chr11	108235670	108235834	+	165	108235834_5_G>A	TGGTGTGAAATATCTCAGCAACAGTGGTTAGGTATATTTTGAAGGTTGTTGTTTGTGAATTTTTCCTCATGAAATGAAACTTCACCAAAGAAAGCACTCTGTCTGTATCTGTCTATATCCCCCAAGTGACCTGACAGTTTA	Ataxia-telangiectasia variant
ATP7A	RCV000012547	chrX	78043317	78043434	+	118	78043434_3_A>T	TATAATCTGGTTGGAATTCCCATAGCTGCTGGTTTGTGACTCTTAACTAGTACTGCTTTTTCCACTAAAGTTATTAGAGACCTAACATATTGGAAGCCTGTCTTCTTACTATTAGTTTTGAGCTTAGTTTTTGTTTGTAGC	Menkes disease, mild
FANCC	RCV000012825	chr9	95172037	95172147	-	111	95172037_4_A>T	TATAGATTACTATCCTGGTTTGCTTAAAAATGTGTGTATTTAAAATTTATCACTTTTGAAATGTTTAATGCTGAATGTGCCATCAGCAAAAAGAGTAAATGGAAATATTTCAGTCCTCCAGAAGAGATGTTTAACTTTTCT	Fanconi anemia, complementation group C_Fanconi anemia
POLE	RCV000034317	chr12	132643407	132643560	-	154	132643407_3_A>G	TCTCTGGCCCAGTTCAGCTACCTGGAACCAGGTGTGGCCTGCACCAGCCGCCCATCATGTGCCTGCCTCCCACACATCTGGGGTGACGGTCTTGTTTCCTTCTCCAGGGAGTATCCGCCATATCTACCTGTACCACCACGC	Facial dysmorphism, immunodeficiency, livedo, and short stature
MLH1	RCV000075129	chr3	36993350	36993663	+	314	36993663_5_G>C	CTAATGCTATCAAAGAGATGATTGAGAACTGGTACCGAGGGAGTCGAGCCGGGCTCACTTAAGGGCTACGACTTAACGGGCCGCGTCACTCAATGGCGCGGACACGCCTCTTTGCCCGGGCAGAGGCATGTACAGCGCATG	Lynch syndrome_Hereditary nonpolyposis colorectal neoplasms
MLH1	RCV000075328	chr3	37042268	37042331	+	64	37042331_5_G>A	TTTTGCCAATTTTGGTGTTCTCAGGTTATCGGTAAATTTAGATCCTTTTCACTTCTGAAATTTCAACTGATCGTTTCTGAAAATAGTAGCTCTCCACTAATATCTTATTTGTAGTATGTTAAATTTTTCTAAAACTTCTAA	Lynch syndrome
MLH1	RCV000075749	chr3	37008814	37008905	+	92	37008905_3_A>G	AATATGGGAAAATTTTGGAAGTTGTTGGCAGGTGCAGTCCAAAATCTGGGAGTGGGTCTCTGAGATTTGTCATCAAAGTAATGTGTTCTAGTGCTCATACATTGAACAGTTGCTGAGCTAGATGGTGAAAAGTAAAACTAG	Lynch syndrome_Lynch syndrome II_Hereditary nonpolyposis colorectal neoplasms_Lynch-like syndrome_Lynch syndrome I
MLH1	RCV000075774	chr3	37011820	37011862	+	43	37011862_5_G>A	CAATGCAGGCATTAGTTTCTCAGTTAAAAAAGTAAATTCTTGGTTTATGGGGGATGGTTTTGTTTTATGAAAAGAAAAAAGGGGATTTTTAATAGTTTGCTGGTGGAGATAAGGTTATGATGTTTCAGTCTCAGCCATGAG	Lynch syndrome_Hereditary nonpolyposis colorectal neoplasms_multiple conditions
MLH1	RCV000075907	chr3	37017506	37017599	+	94	37017599_4_A>G	CCAAAAACACACACCCATTCCTGTACCTCAGGTAGTGTAGCACCAAACTCCTCAACCAAGACTCACAAGGAACAGATGTTCTATCAGGCTCTCCTCTTTGAAAGAGATGAGCATGCTAATAGTACAATCAGAGTGAATCCC	Lynch syndrome_Hereditary nonpolyposis colorectal neoplasms
MSH2	RCV000076521	chr2	47480696	47480871	+	176	47480871_5_G>C	AGCAGCAAAGAAGTGCTATCTGGAAAGAGAGGTTTCTCAGTTTGTTTTCATAGTTTAACTTAGCTTCTCTATTATTACATAAACAGGACACTAAGATGAAGGTTTTTTGTTGTTGTTTGTTTTCCTCTGTGTTTCTAGTGC	Lynch syndrome_Hereditary nonpolyposis colorectal neoplasms
APC	RCV000204247	chr5	112818966	112819344	+	379	112819344_3_A>G	GAACCAGGCATGGACCAGGACAAAAATCCAAGTGTGTTCTCTATAGTGTACATCGTAGTGCATGTTTCAAAGCAAATGTGAAATTTTTAAACAGAAAACATGTTTAGTTAATATGCTGTCTTTATGACTAAGAGGAGAAAA	Familial adenomatous polyposis 1
FLCN	RCV000239684	chr17	17215185	17215316	-	132	17215185_-3_C>T	ACCAGTGGGAGCCCTGTAGCTGCAGACTGAGGTGGGTGCCCCCAGGCAGAGTGTCCTTTTTGTGAGAAGATGCCCCCGCCCCGCGCTAACGCCTGCCCTTGCTCTGCCCCTGCCCTTCTCCCCAGTGGGCCCCACCATCCT	Multiple fibrofolliculomas_not specified_multiple conditions
ATM	RCV000410500	chr11	108229178	108229323	+	146	108229323_5_G>A	GTCAAATACTTCATCAAATGTGCAAACAGAAGTAAATGATGTTATAAATTATAAATAAATGGCTTAACAGATTACTGTCGCGTGAGTTTTTTTTTTTTTTCAGATCATTTTAAGGACTTAACTGTTGCATAAGTTTGTTCT	Ataxia-telangiectasia syndrome
NF1	RCV000414938	chr17	31221850	31221929	+	80	31221929_3_A>G	ATGCTCCTGTAGAAACATTTTGGGAGATTAGGTGTATGTACTTTTATTTTTTAAATTCAACTTTTAAATTTTATTTTGTATTTTTGTCTTGAAATATTAACTCTGTAGTACTTAGTACATTGTAAAACTTACACTTCCAAA	multiple conditions_Neurofibromatosis, type 1_multiple conditions
ATM	RCV000456566	chr11	108294927	108295059	+	133	108295059_-3_C>T	CAGATGGTGGACATTATGAGAGCTTCTTAGGGTGCTAATTTTAAATGACATGGGCTATTTCTACCTGTTTCTTTTTGAAAGAATATTTTGCAAAGTCTTGCTCTTGGTTTCATTGTCACAGACTTAGTTCAGACTCTCATC	Ataxia-telangiectasia syndrome
ATM	RCV000472677	chr11	108287600	108287715	+	116	108287715_-3_C>A	GTCAGAGCACTGACCTCTGTGACTTTTAAGGGTATGTACATTTTAAACTTAGAGAACTAGCTCTAACTTCACAAGTTTTTAAAGAAGTTTATTGGTTGACACCTTCAATGTCTATTTCAATTTATAGACATCACTCTTTTT	Ataxia-telangiectasia syndrome
APC	RCV000476892	chr5	112818966	112819344	+	379	112819344_5_G>A	GAACCAGGCATGGACCAGGACAAAAATCCAAGTATATTCTCTATAGTGTACATCGTAGTGCATGTTTCAAAGCAAATGTGAAATTTTTAAACAGAAAACATGTTTAGTTAATATGCTGTCTTTATGACTAAGAGGAGAAAA	Familial adenomatous polyposis 1_Familial multiple polyposis syndrome
MLH1	RCV000491027	chr3	36996619	36996709	+	91	36996709_5_G>C	TCAGATCCAAGACAATGGCACCGGGATCAGGGTAACTAAAACCTCAAAGTAGCAGGATGTTTGTGCGCTTCATGGAAGAGTCAGGACCTTTCTCTGTTCTGGAAACTAGGCTTTTGCAGATGGGATTTTTTCACTGAAAAA	Lynch syndrome
BRCA1	RCV000506191	chr17	43106456	43106533	-	78	43106456_3_A>G	GTCCTTTATGTAAGAATGATATAACCAAAAGGTGTATAATTTGGTAATGATGCTAGGTTGGAAGCAACCACAGTAGGAAAAAGTAGAAATTATTTAATAACATAGCGTTCCTATAAAACCATTCATCAGAAAAATTTATAA	not specified
PTEN	RCV000515928	chr10	87863625	87864548	+	924	87864548_7_A>G	CAAGAGGATGGATTCGACTTAGACTTGACCTGTATCCGTTTCTGCGGCTGCTCCTCTTTACCTTTCTGTCACTCTCTTAGAACGTGGGAGTAGACGGATGCGAAAATGTCCGTAGTTTGGGTGACTATAACATTTAACCCT	Cowden syndrome 1
PTEN	RCV000516142	chr10	87925513	87925557	+	45	87925557_5_G>A	AGCATAAAAACCATTACAAGATATACAATCTGTAAATATGTTTTCTTATTTGTATGCTTGCAAATATCTTCTAAAACAACTATTAAGTGAAAGTTATCTGCTTGTTAGAGTGAGGTAGAGTTAAAGATACATTTTAACAGA	Cowden syndrome 1
APC	RCV000542745	chr5	112775629	112775737	+	109	112775737_5_G>C	AAGAATAGATAGTCTTCCTTTAACTGAAAATGTAACTAACTTGGCAGTACAACTTATTTGAAACTTTAATAACTTGATATTTTAAAGTACCTAGGTAATCCATTAAAATTCAGGATAACTGAATTTATAGTTATTTGTAAA	Familial adenomatous polyposis 1
RELN	RCV000655999	chr7	103498077	103498252	-	176	103498077_3_A>C	TTACACAAGATTTGGATCTTCGAGGTGCAAAGTCAGTGAATTTTTTGTTAGTTATTTCTATTGCACCATAGCAAATTGGTCCCAAAGCAAGGAACACTTGTATGGAAGAAATTATCCAGGACTTGAGTAGAGTATTTGTTC	Rolandic epilepsy
PKHD1	RCV001004199	chr6	52010309	52010459	-	151	52010309_3_A>G	GATACGGAAACGCTGGGGCCAGAACACTCAGGTGTAATCAAATCTTTTTTACAGACTGATTCAAACAGCTCAAATTAAATTTGTAATATTGTGTACATTAAAAAAACAATTTAGTCCAAATGGCAGCGATATATAATATTA	Autosomal recessive polycystic kidney disease
BRCA2	RCV001171444	chr13	32346827	32346896	+	70	32346896_5_G>A	CTTTAGAGCCGATTACCTGTGTACCCTTTCGGTAAAACATGTTTAAATTTTTCTAAATTCTAATACAGTATGAGAAAAGTCTCGTTTTTATAAATGAACATTTCTAAAAATAATGACACTAACGTTAAGAAGTTAACACTT	multiple conditions
BRCA2	RCV001171452	chr13	32363179	32363533	+	355	32363533_3_A>C	TCTTGAAGCCCCAGAATCTCTTATGTTAAAGGTCAATTAATTTGCACTCTTGGTAAAAATCAGTCATTGATTCAGTTAAATTCTAGAAGTTTTACATTTAAATTTTAAATGCTTACTAAGGATGCTCAATTTCTTAGATGT	multiple conditions
CHEK2	RCV001171462	chr22	28724977	28725124	-	148	28724977_3_A>T	GAAATTGCACTGTCACTAAGCAGAAATAAAGGTTATATTATTATCTTATGGTTACTGGAATTTTTTTTTTCCACTCTCTCATAGGAGGAAAATTTGTCCTGTCCTTACAGAATATGGTTTAAGTGAGTAAAGATGAGTAAG	multiple conditions
PKHD1	RCV001174805	chr6	52056698	52056788	-	91	52056698_-3_C>T	AACATCCTTCTCCGGCTTGGATTTGAATGAGGTGCTGTCCGTGGCTTCATTCTGATTGTCTTTTTCATCATGGTCTTCTTTCTTTCTATAAAATGAGAACAATCCCCATTTCCTCTCCAAGGTGATAACAGAGTAAAAAAA	Autosomal recessive polycystic kidney disease
VHL	RCV001420952	chr3	10146514	10146636	+	123	10146636_-3_C>T	CAGCCTATTTTTGCCAATATCACACTGTCAGGTACTGACGTTTTACTTTTTAAAAAGATAAGGTTGTTGTGGTAAGTACAGGATAGACCACTTGAAAAATTAAGCCCAGTTCTCAATTTTTGCCTGATGTCAGGCACGTTA	Von Hippel-Lindau syndrome
MRE11	RCV001783013	chr11	94470471	94470642	-	172	94470471_-2_A>T	CCAAGCCATACAAAGCTTCTGTTTGGAGTAGGTAATTCTTTTTGATAAAGTCAATGAGATCTACTTTAGTTGAAGAATTATTCACCTTCAATTAAGTAATTTAATAGAGTAGAGGGAAGCCTTTATGTTGATTACATTCTC	Ataxia-telangiectasia-like disorder 1
PALB2	RCV001824603	chr16	23607864	23608012	-	149	23607864_4_A>G	TGTACTGTCTTCCTCCAGGGCAGGCTGGCAGGCAGGTGTGCATAACTGCTACTCTATGGGTGGGACATTCTGAAAGGCACTGTGCAAACACAAAAACTAGATATTTTTGTGTCACTTAGAAGAATGGAAAACATGAAATAC	PALB2-Related Disorders
FECH	RCV000000583	chr18	57551315	57551374	-	60	57551315_3_A>G	GTCTCTTAATGGAAATCCATTGTTCTCTAAGGTGTCTACAGTGTTACAATCGTTTTAGTAGAACATACCAGAGAGTAATCCTCTGAGAAACTCTTGCAGAATATTGGTTTTTCTCACATATTAGAACATTTGGAGTTCCAA	Protoporphyria, erythropoietic, 1
AGL	RCV000001164	chr1	99915389	99915486	+	98	99915486_5_G>A	GTCCCCTTGGCATGAAAACTTTAGATCCAGAGTAAATTGGAATATAAGTATTAAGAATGTTATCATATTTAATCCAAATACATTGACATCAACCATAATTTTTTTTTTTTTGCCAGGGCAACAAAAGGAGATGCCATCTCT	Glycogen storage disease IIIb
ATP13A2	RCV000001278	chr1	16996386	16996496	-	111	16996386_5_G>A	ATGAAGTTTGTGGCTGCCCTCTCTGTCCTGGGTGAATGGCCCCCTGCACCCTCCTCTGCCCATAGCCCCCCCCACCTGGGTCCCAAATCCCACTCAGTCCTTCGCTGTCCCCACAGCTCTCCTCGGCACCATCTACAGCAT	Kufor-Rakeb syndrome_multiple conditions
GCDH	RCV000002168	chr19	12891271	12891395	+	125	12891395_5_G>T	CGCACGTGGGTCTCGTCGGCGGCGCAGACCGGTCATTGTGGGGTCGGGAGTGTGGAGGGAAGGAGGGAGGAACTGGGGGTTTAGGGACTTTCCGGGGTGACTTTCCCGTTCTGTGCTTGCAGAGAAAGGCGGGAGAACACA	Glutaric aciduria, type 1
COG1	RCV000003840	chr17	73199865	73200021	+	157	73200021_5_G>A	TGAAAGACACGCTGCAGAAATGGATCCACATGTAAATAACCAGAAAGAGCTTCCCTGCAGCTGGCAGGAGCCACCCATGCAGCCTTGTACGGGGCATTACAAGGGTCAGCGAGGCATGTGCAGAAAGCCTGTCCTGGATGG	COG1 congenital disorder of glycosylation
CDH23	RCV000005200	chr10	71799492	71799629	+	138	71799629_5_G>A	AGAGAGCAAGTTTGCCATCAACCCCACCACGGTGAACAGTGATGGAGGGCCTGGAATTTGGAAGTGGGAAGGACCCAGGGTCAGAGACTGAGCAGCCACCAAAAGTATTGTAGTAATCCCTCTGGGTCTTGTCGCCTGGAC	Usher syndrome type 1D_Rare genetic deafness
HPS1	RCV000005601	chr10	98435272	98435414	-	143	98435272_5_G>A	TGACTGTGGACGGTCATCTTATCCGAAAGGAGTGAATCTTCAAAGCTGGTCCCCTCTGTCCTTTGCCGAGCACCCTCGCTGGGCCAGGCAGCGTGTGCCCAGCCCCTGTGAAGCTGCCATTTTTCACATACTGCCCCCAGC	Hermansky-Pudlak syndrome 1
EVC	RCV000005666	chr4	5793608	5793717	+	110	5793717_5_G>T	TCTTGGGCCGACTGGGCGGCCTCACTGAAGAGTGATTACAGCTCCCTGAAGGCCCAGGGCTTTGTGTCCTGCATGATGCTCCCTCCAGCCTCAGTGTCCTCATCTGTACAGTGGGCACGCTGACTGCCCCTCAGCTTCCTT	Ellis-van Creveld syndrome_Short-rib thoracic dysplasia 6 with or without polydactyly
BLNK	RCV000005842	chr10	96271352	96271569	-	218	96271352_3_A>T	AAATAACCGTCCCCGCCAGTCAGAAGTTGAGGTTAGATTTTCCCCACCCAATACCCTTCTTCATCTCCTTTTTTTCCCCCCAGTGCTCTTATGGCATCTCAGAAATACTGAAATCCTGGAATGCTTTGCTAGTTTCCAGTG	Agammaglobulinemia 4, autosomal recessive
DYSF	RCV000007057	chr2	71664268	71664438	+	171	71664438_5_G>A	CTCGCTGTGGACTCCCACAGACCTACTGTGTGTACATGGATGGGGGCTGGCTGCCTGCTTCTCTGACAACACACCACCCCTGTCTTCTCTGACAACACACCACCACTGAGCACTTACTGTGTGCCAGCCCTGGGCTTAGCA	Autosomal recessive limb-girdle muscular dystrophy type 2B_Qualitative or quantitative defects of dysferlin
NPHS1	RCV000007276	chr19	35831053	35831146	-	94	35831053_-3_C>T	CCGACGCAGGAGGAGGTGTCTTATTCCTGAGGTGAGTTAGGACCATGTCAGGATTCCCTCACTCAGAGGTACCCCCGACGCCTGGACTGGGTGCCTTGATCGTGTCTCCCTTCCACTCCAACTCCAGGTTTCACAGGTGAA	Finnish congenital nephrotic syndrome_Nephrotic syndrome
EYA1	RCV000008408	chr8	71271758	71271897	-	140	71271758_5_G>A	TCCTTCACCTCCCCCAGATTCTGATCTTGAGGTACATCATAGCCAACACCCAAGTGAATAGAAAGGTGTCTTAATAGCTAACTGGTGGTTTTACATACCTGCTACGTAAACAGCAGTGGTTAAGGTATCAGATGCTTTTGT	Branchiootorenal Syndrome 1_Melnick-Fraser syndrome
PLP1	RCV000011836	chrX	103776853	103776999	+	147	103776999_-1_G>A	TACAATTGGAGTCAGAGTCCCAAAGACATAGGTAAGTTTCAAAAACTTTAGCATTGAAGATTCAAGAGGACACAGGAATTCACAAGAGAATTTCCAACTTTGGGGTTCGGGGGTTCCATGGTTTAAATGAGTCGTGTTTTG	Pelizaeus-Merzbacher disease, mild_Hereditary spastic paraplegia 2
BTK	RCV000012100	chrX	101353870	101353917	-	48	101353870_5_G>A	TTCAGCAGCAAATCTGACATTTGGGCTTTTGGTAAATGGATAAGATTACACAGATTATACAGCTCAAAGGATAAGAAATGCAATGGGAAAATTCACACTTTGCAACCTCCACAGAGATATTGTTCTTGCTTTCATTCTTCC	X-linked agammaglobulinemia with growth hormone deficiency
NDUFV1	RCV000015104	chr11	67611897	67611978	+	82	67611978_4_A>C	AGCTGTGGCCAGTGTACCCCATGCCGTGAGGGTGCGCATCGGGCAGGTTGGGGGCTTGCTTGCTGTGGCTTCATTTAACCTCCTCCCCACCACGTGGCCTGCAGCCCTCAAGCGCCGCCCCACATCCTGGCTGGGGAGATC	Mitochondrial complex 1 deficiency, nuclear type 4_Mitochondrial complex I deficiency, nuclear type 1
SIGMAR1	RCV000023162	chr9	34637267	34637420	-	154	34637267_-1_G>C	CCATGTGCCTTCTGCACGCCTCGCTGTCCCAGTATGTGCTGCTCTTCGGCACCGCCTTGGGCTCCCGCGGCCACTCGGGTCAGTGCTAGCGGCGGGCCAGACTGGGAGGCTGGGGTTGTAAAGGGGCCCATGCCCTCCTTT	Amyotrophic lateral sclerosis 16, juvenile_multiple conditions
CFTR	RCV000029501	chr7	117509034	117509142	+	109	117509142_3_A>C	TATGTTCTATGGAATCTTTTTATATTTAGGGGTCAGGATCTCATTTGTACATTCATTATGTATCACATAACTATATTCATTTTTGTGATTATGAAAAGACTACGAAATCTGGTGAATAGGTGTAAAAATATAAAGGATGAA	Cystic fibrosis_multiple conditions
CHD7	RCV000030871	chr8	60816387	60816501	+	115	60816501_5_G>A	AAAGCAGGGCCAGAACAAGTTCCTTTCAGAGGTACAACATACCTGCTTACTTTTCCAAAGTATTTACTTTGTTAAAATGTTCTAAATTTAAAATTTTAGTTCCATGAATTAAGAAAAACTAGTTAGTCTCATTTGGTGCTG	Hypogonadotropic hypogonadism 5 with or without anosmia
CYP27A1	RCV000056081	chr2	218814380	218814458	+	79	218814458_5_G>T	TGAAGTTGATGGCTTCCTCTTCCCCAAGAACGTGATTGGGGCTAGAGAGCCCGATTGCCCAGGAGTGCCCTATGCCCCCGAAGAGAGGCATTCATGCTGCCCAATCTTCCTTTATAGACCCAGTTTGTGTTCTGCCACTAT	Cholestanol storage disease
CFTR	RCV000056397	chr7	117534276	117534365	+	90	117534365_5_G>A	CCTTTCCAACAACCTGAACAAATTTGATGAAGTATATACCTATTGATTTAATCTTTTAGGCACTATTGTTATAAATTATACAACTGGAAAGGCGGAGTTTTCCTGGGTCAGATAATAGTAATTAGTGGTTAAGTCTTGCTC	Cystic fibrosis_multiple conditions_CFTR-related disorders
TSPAN12	RCV000114400	chr7	120840027	120840109	-	83	120840027_-3_C>T	ATAATGTTCTCACTTTAACTGCAGAAATGAGGTATACTTTATAATTATTGATTGAATTCTTTCTTGCTGATTTTAAGTAACTTTGCCCTCAGCTATTTATATGGTAGTGCTCTTCCTTGATCTTTTGGAAAAGTTTTTCCT	Exudative vitreoretinopathy 5
CD3D	RCV000157634	chr11	118340375	118340593	-	219	118340375_5_G>A	AAAGAATCTACCGTGCAAGTTCATTATCGAAGTACATGCTTCCTGAACCCTTTGGGTTGGAATGGATAGGGCTTCTGGATGTGAGAACTTTCTGGCTAGAGAGGGATATGGTGAACCCATCTGTTCTCTAAACAAAGTGAG	Immunodeficiency 19
CDKL5	RCV000169919	chrX	18579848	18579968	+	121	18579968_-3_C>T	TGGTGCCATAAGAATGATATTGTCCATTGAGGTGAGTATGAGATTTTTAAAATGGAAAATATTAAAACATCAAATAAAGTTAAGAGTATTTCACATGTTACTGTCTTTAAGAATATTTTCATAAGCATTGGCATTGCCATT	Early infantile epileptic encephalopathy 2_multiple conditions
SCN1A	RCV000180889	chr2	166045043	166045327	-	285	166045043_3_A>G	ATATGAAAAGAGGTACTCCTCCCCACACCAGGTGTGGCACTGCTGAGTTTACTGATGCATGGTTGAAAATTAAAACATGGGAGAGAGGGGGAGAATTAGAAAATGGACTCAGGAATTTTTATCAACTGAATCAACCACTGT	Severe myoclonic epilepsy in infancy
DDC	RCV000184027	chr7	50476624	50476643	-	20	50476624_-1_G>A	CTTTTCTCCAGGGCTTATCACTGACTACCAGGTAAGTGGGAGATTCCACTGTAATCTCAAATGCTAGTGGAGTGCTGGGGGGCTACGCCACAGCTGTCACACATCTCCTCCCCCACTCTCATGATCAGCACGCACTGGTGG	Deficiency of aromatic-L-amino-acid decarboxylase
HSD17B3	RCV000190594	chr9	96254868	96254943	-	76	96254868_4_A>T	GAAAAACTAGAGGCCATTGCCACAGAGATCGGTGTGTGACCCCCCAAATAAGGGAGATGTGTGTGGAGCCCTCCAACCAAGCCTGCTCCCACCATGCCAGTTGATGTACTTGGCATCCCCACATCTGCTCTCAGAGCCTGG	Testosterone 17-beta-dehydrogenase deficiency_Pseudohermaphroditism_Inborn genetic diseases
CAPN1	RCV000211055	chr11	65206780	65206819	+	40	65206819_5_G>A	TGACCAGATCCAGGCCAATCTCCCCGATGAGGTGCATGGTCCCACCCCACCAGGCCCCGTCCTCCTCTCTTCCTCACCCCTGGGTGTGTGATGGGGACCCAGGTGTCCTGTCCCCTGAGTTCCTGCTAACAGGGAAGATCC	Spastic paraplegia 76, autosomal recessive
DSC2	RCV000224990	chr18	31079847	31079989	-	143	31079847_-3_C>T	TATAATATTACAGTCCTTGCATCAGACTAAGGTAAGAATTTGTCTTTAAGCCAGCTACATACTTCCTTGGCTACATACATCTTCAGTGTTTAAGCCAACAGTATACATTTTAAAGCTGGATACATGCACTCTGTTTTCATA	ARRHYTHMOGENIC RIGHT VENTRICULAR DYSPLASIA, FAMILIAL, 11, WITH OR WITHOUT MILD PALMOPLANTAR KERATODERMA_Arrhythmogenic right ventricular cardiomyopathy, type 11
CEP78	RCV000412542	chr9	78253232	78253277	+	46	78253277_5_G>A	CAAAACACGTGATATATGTAATCAGTTGCAGGTACATAGTTACCATGTTTATAATATGTAGGGGATTGGAATGGGAAGGGTGGAAGATCATTCTCTGTGCTCTTTAAATTGAATAGAGTCGTAAGAAACATTTCCCTCCCT	Cone-rod dystrophy and hearing loss 1
ENG	RCV000538320	chr9	127825231	127825357	-	127	127825231_6_T>C	CATCGACGCCAACCACAACATGCAGATCTGGGTGAGCTGTGCGCAGCTCCCGGGACACAAAACCCAAACTCCCAACCTCTGGATCAGGGAAGTTTCCTGGAAAGGTGAACCCCCGAGCTGAGCTGAAGGACAAATCACCTA	multiple conditions
GAA	RCV000586591	chr17	80113218	80113366	+	149	80113366_-1_G>T	GGGAGACCGTGGCCCGGCCCCTCTTCCTGTAGTGAGTGACCTAGGCAGGGGCGGTGGCCCATGTGTGCCCTGGGGGAGGGGCACGTAACTCCCAGGCAGCCCTGTCCTGCTGTGGGCTGTGTTCCCCAGGACCCAGCAGGT	Glycogen storage disease, type II
ACADVL	RCV000665031	chr17	7224642	7224714	+	73	7224714_-3_C>T	ACCTCTATGCCATGGTGGTGGTTCTCTTGAGGTGAGGAGGCAGGCAGGGAATGCCTGAGCCGCAGGGGGCCTGGGCCTGGATCCCAGCCGGCCCAGATTTATTTTCATCTCCTGCTTCCTGCCAGGGCCTCAAGATCCCTG	Very long chain acyl-CoA dehydrogenase deficiency
MPI	RCV000669767	chr15	74890005	74890089	+	85	74890089_-3_C>T	GTGCAGGGGGCGAGCATGGCCGCTCCGTGAGGTGAGCCATTGGCTGGGGTGTCGGCGAGTGTGTTCGTGGAGCGCGTCCTGGGGACGACTCCCGGCATTATCGGCCAGGTTGAGTCCGCTCCTGGCATTCCGCGGAAAGAT	MPI-CDG
CACNA1E	RCV000754086	chr1	181651338	181651441	+	104	181651441_-1_G>A	TTCTCAACCTAGTCCTGGGAGTGCTTTCCAGGTGAGCCAGATGTTTCTCTCTTCTTAACTCATTTGCTGACTGCTAACTGTAAACTAATGCCTCCTGACTCATGGCAGATTCATTCATTTAACCTTCATTTAGAAGACACT	Developmental and epileptic encephalopathy, 69
DNAH9	RCV000754658	chr17	11644631	11644699	+	69	11644699_4_A>G	AATATGAAGATATGCTGTCATTGCTAGAAAAGTAGGCAACTTCTGGCATTGCGTGGGTCTGCAGATTGCACAGCCTCCATGCTGCCTTTTGCAGCTCCGAGTTTGTGCAGATTCCTCAGTGGCTCCGAAGTATCACTCTAT	Ciliary dyskinesia, primary, 40
TBCK	RCV000760981	chr4	106230363	106230446	-	84	106230363_-3_C>T	TTCTTAAAAGACAACTCACATGTAATATAAGGTAAGCAAATGTCTTCCATGTCTTTCTACAGAGAAACTACTGATGTACTGGTGTGCTGATGTAATATTTGATTAAATTTAAGATTTTGACCCCAAAAATACGATGATGGT	Hypotonia, infantile, with psychomotor retardation and characteristic facies 3
SLC13A3	RCV000767378	chr20	46589160	46589255	-	96	46589160_3_A>G	GGGAAGAATACCAGAACCTGGGGCCCATCAAGTGTGTGGGGGCCCTTGGGTTAAGGAAAGAGCTGAGTATTAAACGCTCAGGAGAGCTTCCTCCTGGCCTGGCCTTGGGCCCATGGGGGCTGAGCTCCAGGGGAATTCCAG	Leukoencephalopathy, acute reversible, with increased urinary alpha-ketoglutarate
HNF1B	RCV000787179	chr17	37739440	37739639	-	200	37739440_-3_C>T	TACGTCAGAAAGCAACGAGAGATCCTCTGACGTAAGTGTTTTCATCCTGCCTCTGCCTCAACCTGAAGTGACCTTTGCCCTCTCACCCCATTGGCTGCCTCAGTTTCCCTTTCATCGACAAGGCCTTGTGAGCACTTGGCA	Renal cysts and diabetes syndrome
COL11A1	RCV000856778	chr1	102915631	102915684	-	54	102915631_5_G>A	CCCAGGGCCTCCTGGGGAAGCAGGTGTAGGCGTAAATACTGTGTTATTGTTAACATAGTGTATTATTGGTTTGGGAATTTCTTTTACAGCATTACAAACATGTAACAACTCTTAGCTGTGGTTCGAATTTTACTTTCCCTT	Marshall syndrome
PRPH2	RCV001047656	chr6	42704365	42704611	-	247	42704365_3_A>T	TGTCGTCACGCTCCTCATTTGGCTCTTCGAGGTTGGCCCTGGGCCAGCTGGGGGTAGAGGGTAAGGAGAGCCTCCGGTCCCATTTGGGTCTAATGGGGGCGGAGCCAGGCTTGGAGAGCATGCCTCCCTCTTTGGAAACAG	PRPH2-Related Disorders_Retinal dystrophy_Stargardt disease_Choroideremia_Patterned dystrophy of the retinal pigment epithelium_Vitelliform macular dystrophy type 2_Retinitis pigmentosa_Doyne honeycomb retinal dystrophy_Cone-rod dystrophy
PRPF31	RCV001073395	chr19	54123454	54123560	+	107	54123560_3_A>G	TCGTCAGCGTCACCGCCTCCACCACCCAGGGGTGTGTCCGCTTCGAGGGAGGCGCCGGGCCCTAATGGGATTGGGGATTAGGCTGGAGCTACACACGCAGGTGTACACACGCACACACACATACACACATGCACACACACA	Retinal dystrophy
PAH	RCV001093511	chr12	102846895	102846951	-	57	102846895_5_G>A	ACCTGATGAATACATTGAAAAGCTCGCCACAGTAAATCCCTTCTCTCCCTGGGTGGATGGTGGAGTGCTATAGGCTATGGCCCTCAGGTCTTTGAAACTTTCCTACTCCCCTGGAAGCCAGGTTATCTGGGGAAAAAAATC	Phenylketonuria
IMPG2	RCV001199809	chr3	101275663	101275745	-	83	101275663_5_G>A	AGAGAGCAGCTTGGAAAGGCCAGAGGAGAGTGTGAATGATGCTCTGTTTTGTTAGTTAGTTTCTAACATGGAACATAGAGATTAAGAGAGAGTTTATCTCCCATTGCTGGACTACACAGGACTTCATGTAGTGTCCTGTTA	Retinitis pigmentosa
CLCNKB	RCV001251481	chr1	16045558	16045686	+	129	16045686_-3_C>T	ATGGACTTGGCTGTTGAGAGTGTGGTCTGAGGTAACCCCTCCATGGCAGGTGCTGCTCTGGGCCAAGGGATTCTGAGCTCTCTCTGGGGATGCCAGGTGGATGTCGCCAGGTGCAGCGGAGGTTGGGGGGGGTGCTCTGGG	Epilepsy, familial focal, with variable foci 1_Bartter syndrome type 3
COL7A1	RCV001352859	chr3	48570861	48570968	-	108	48570861_5_G>A	GATGGGTCAGCCAGGCCCTAGTGGAGAGCGGGTGAAGGGCTGGGAACAGCATGTAGGGGCATGGTGAATCCATGGTGGGTGAGGAGGGGGCCCTGCCTTGGGGGTTCCCAGTCTTGAGGGGGCAGAGGGTAGGAGGGTTCC	Epidermolysis bullosa dystrophica
NDUFS3	RCV001374465	chr11	47580525	47580984	+	460	47580984_6_T>C	GGACGTCCCAACTCGGCAAAACCGTTTTGAGGTCAGCTGGGAGATCTGAGAAGGTTTTGGGGGTAAGGATATTAATTTCAGTTTGTAACATACAATAGAACACAGCAGTTAAACTGGAACTTCAGAGTCAAGTAGATCTGA	Mitochondrial complex 1 deficiency, nuclear type 8
TANGO2	RCV001761402	chr22	20052465	20052584	+	120	20052584_-3_C>T	CCGCAGCTGGACTGGCAGGCCCGAGGGTGAGGTAAGGCGAGTGGGGTGGGGCCAAGGTGAGACAGGGTGGGGTGGGGCAGGCCTAGGTGAGACAAGGTGGGGCCAAGGGACTACAGGACTGGCCAATGTATGGTGGAGTGG	Recurrent metabolic encephalomyopathic crises-rhabdomyolysis-cardiac arrhythmia-intellectual disability syndrome
AP5Z1	RCV001785749	chr7	4784908	4785048	+	141	4785048_-3_C>T	TGCCAGCGCCTCATTGAGCAAAGTAACTGACGTGAGTCCCCCACCCAGGGCACTGGCCTCCCCAGGGCTCGACGCACCTGCTCTGCAAGGCCACCTGAGGCCAGCACAGCTTCCCTGAGCTACTGCTCCACAGAGGGGGTC	Spastic paraplegia 48, autosomal recessive
RNF170	RCV001806233	chr8	42865416	42865489	-	74	42865416_3_A>G	GGCAATCAGTTGTCCAATCTGTAGACAAACGGTGATGTTTTGTGTGCAGAAAGTATCATTTATGCTAGTTTATTTTGTACATTTTTATAGTTTTTGTATCTACATTTGGAATTATTATTGTCTTTTTAGCAGAACTTCATT	SPASTIC PARAPLEGIA 85, AUTOSOMAL RECESSIVE_Spastic paraplegia
TSC2	RCV001853093	chr16	2076068	2076170	+	103	2076170_5_G>A	CCGGAAGGATTTTGTCCCTTTCATCACTAAGGTGGACTCAGGGCCGGTGAAGGCTGTGTCTCTCGGTAGGCCAGGGCTTGCTTTGCCCTTGGCTGTCCATGGTCGGGCAGAGTGACAGGCAGGTGGAGGGCAGTGGGAGGG	Tuberous sclerosis 2
APC	RCV001856838	chr5	112815495	112815593	+	99	112815593_-2_A>T	TCGAAGGCTGACAAGTCATCTGGGAACCTAGGTAACAGAAGATTACAAACCCTGGTCACTAATGCCATGACTACTTTGCTAAGACATTCTTGGCCAGGTGCAGTGGCTCACACCTGTAATCCCAGCATTTTGGGAGGCCAA	Familial adenomatous polyposis 1
CRB1	RCV001857211	chr1	197429449	197429614	+	166	197429614_5_G>A	CAGTGCCAGCCGGTGCTTCAAGGATTTGAATGTAGATAGAGTTCAAACCTACCATCTCACCAGTTAAGTTGCGACATTTGAGTTGTTCCAAGAGCAAACACAGAAAAAGAGTATAGACAAAGCCAGTTTATTAAATTAATC	multiple conditions
PEX1	RCV001868206	chr7	92506248	92506344	-	97	92506248_-3_C>T	GTGGAGAGAGTTGACTGTAAAGCTTTATGAGGTATGAGTATGGTAACACTCTATATAAATCCCTTTTTCATTAGAAAGACAGGAATGTTATACATAATGCTGTCAATCTAATAAATACACATATCATCTAGTCTTTAACTT	Zellweger spectrum disorders
DYNC2H1	RCV001869583	chr11	103114103	103114238	+	136	103114238_-3_C>T	AAATTGAAATTTAAGGAAGATGACACATGAGGTATATAACCATAGCTTAATAAAAGAGAGTACAAAATGATTGTCTCATTAATACATTAGTAAATGAACATATTTCTTCATAGATTTCTTCAAATACTTTTGGAATTTCTC	Jeune thoracic dystrophy
CHD2	RCV001870947	chr15	92924321	92924552	+	232	92924552_3_A>G	TAAGAAGGAACGGATAGCTGATGTGAAGAAGGTGTCTACTTTGCCCTGCAGTACAAATGTGCTGCTAGCCTAGGACAAGCTAGCAGACCTTTGTTGTTCATGAAAACTCATTAGTATATCTTGATGATGAAACCTACAGCC	Developmental and epileptic encephalopathy 94
BRIP1	RCV001874686	chr17	61776401	61776562	-	162	61776401_-3_C>G	AGGAATTTTGTGTTTCTTGCCATCTTAGAAGGTAAGGGAATATTTATTGTTTCTTTTGCCTTTAAATAATCATTTACATTTTAAACATTGGCATGCTAATTTTAAAATTACCACAGTAAGCTTCCTAGGGTAGAGGCAACA	multiple conditions
RPGRIP1	RCV001875567	chr14	21324618	21324725	+	108	21324725_-3_C>T	GATAAAGTGGATATTTCTCTGCTGCATTAGGGTGAGAATCTTTTTGAACTGCACATCCACCAGGCCTTCCTGACATCTGCCGCCCTAGCTCAGGCTGGAGATACCCAACCTACCACTTTCTGCACCTATTCCTTCTATGAC	multiple conditions
CNTNAP2	RCV001878964	chr7	146839711	146839904	+	194	146839904_-1_G>A	GAAACCCTATCATCAAGATGGGAATATCTAGGTAAGTCATTGGCAGGAAAGCAAAGACACAGAATTGGATTGGAAATATTAGAAAATGGTACAGGATTTACTAAGCATATATAGTTATCAATATTTATGTATTCAAATCAT	Pitt-Hopkins-like syndrome 1
DMD	RCV001881161	chrX	31203961	31204118	-	158	31203961_5_G>C	TGAGCCAAGTGTCCGGAGCTGCTTCCAATTTGTAACTTATTCACCTTCTAGGTAACATATTTATTCTTTCATATTTTAGAAATTAATTAAAAAACCCACAGAGCTTCGTTTTCTCATATTAGCTCTTCAGTAGGCAGTAGG	Duchenne muscular dystrophy
FAS	RCV001884965	chr10	89007700	89007837	+	138	89007837_-2_A>G	AGAAGATGTAGATTGTGTGATGAAGGACGTGGTAAGAGTCTTAAAATGCAATTGAAAGAGGCCAATCTTGGAATTTCATGTAGAACCATTTATAAGACAATTTGAAATTGGGGCCTACTGTGGTGCTATGTTGACACACAG	Autoimmune lymphoproliferative syndrome type 1
NF1	RCV001890715	chr17	31221850	31221929	+	80	31221929_3_A>C	ATGCTCCTGTAGAAACATTTTGGGAGATTAGGTCTATGTACTTTTATTTTTTAAATTCAACTTTTAAATTTTATTTTGTATTTTTGTCTTGAAATATTAACTCTGTAGTACTTAGTACATTGTAAAACTTACACTTCCAAA	Neurofibromatosis, type 1
COL5A1	RCV001893383	chr9	134727266	134727397	+	132	134727397_5_G>A	ACAGTCGCAGGACCCCAATCCAGATGAATATGTGAATTAACTCTGGCTGGGATCTTGGGGAGCATGAGCAGACTACTTGGGATGGTTGGTGAAGAGACACATAAGCCATGGGACCCTTATTTTAAATAAATCCACTGGGTG	Ehlers-Danlos syndrome, classic type I
STXBP1	RCV001898761	chr9	127665247	127665331	+	85	127665331_5_G>A	CTATAAAGCTGATGATCCAACAATGGGGGAGGTAAATCTGGCTTGGACCACGTGGTTCTCTTTACCAAGGACCGCAGTGTTTGTGTGACAGTCCCAGAGACAGCTTGGTTCTGTTGCCACAGAGCATGTGTCAGTGCTGCT	Early infantile epileptic encephalopathy with suppression bursts
PLOD1	RCV001899020	chr1	11972872	11972997	+	126	11972997_-3_C>G	CGCCCTGAACCGAGTCGGGGTGGATTAGGAGGTGAGCAGGAGCCAGCCGGGGTCAAGGGGCCGGCAATGGGGATGAGGAGGGCTAGCTGAGGAGAGGCTTCAGGGTGGTTGAGGCAGAGGGGCCCCAGGTAACCAGTGCCA	Ehlers-Danlos syndrome, hydroxylysine-deficient
SMCHD1	RCV001927967	chr18	2700735	2700918	+	184	2700918_3_A>G	CACCCTTTTTACAAGGATTTTAAATGGACAGGTGTGATTTTTAAATATAAAGTTGTGAATATTTGCAAATGTTTTATTTTTAAGTAAAAGAAGACACTAGCAGTGTAGGTTTTTATTGATATTTTGCATCAAAAGACTATG	Facioscapulohumeral muscular dystrophy 2
STXBP1	RCV001928226	chr9	127676644	127676753	+	110	127676753_3_A>C	GGCTCACCTCGGCGTGCCCATCGTCACCGATGTCAGAGGCCAGCTCAGCTTCCGGGGGAGGTGGGAAGGGAGCTGGCAGATCTGTCTGCTTCTGCTCTGACTGACATACAGCATCTCTGATACACACTCGTACGTCAAGAG	Early infantile epileptic encephalopathy with suppression bursts
SPTAN1	RCV001930448	chr9	128632127	128632323	+	197	128632323_-3_C>A	AGCACAACCTGGAGCAGCAGATCCAGGACAGGTACCCGGGAGGGCTGTGGGCCAGGCTCAGCCCAGAGCAGGGGGAGGAAAAGACACAGTCACCTGCTGTGTGGAGGGTCTGTTCCCTAATTTCTGTTTTTCTTCCAGGAA	Early infantile epileptic encephalopathy with suppression bursts
F9	RCV001930794	chrX	139561524	139561741	+	218	139561741_6_T>A	GAACATCTTCCTCAAATTTGGATCTGGCTATGTAAGAGGCTGGGGAAGAGTCTTCCACAAAGGGAGATCAGCTTTAGTTCTTCAGTACCTTAGAGTTCCACTTGTTGACCGAGCCACATGTCTTCGATCTACAAAGTTCAC	multiple conditions
SCN1A	RCV001932946	chr2	166056411	166056504	-	94	166056411_5_G>A	GTAACCCTCCTGATTGGACAAAGAATGTAGAGTAAATTCAACTTATATTTTTAATAACATATATACATTTGGGATTTTGAAACTGTGTCTTAATGTAGTCTTAAAATAAAACTGAAGAGCATTTTATTAAAGTCATTCCTA	Early infantile epileptic encephalopathy with suppression bursts
ADA	RCV001937685	chr20	44624202	44624329	-	128	44624202_-3_C>A	CCTCTTGCCTGGACATGTCCAGGCCTAACAGGTGGGTCCTGTGAGAAGGAATGGAGAGGCTGGCCCTGGGTGAGCTTGTCTCCCACCCATAGTTGGGAGAAATCACAAGAACCAGGGACCATGGTGTCTCCTGAGTTCTGA	Severe combined immunodeficiency due to ADA deficiency
ALMS1	RCV001941203	chr2	73455162	73455295	+	134	73455295_-2_A>T	TGGTCATGGAAGAACAACTGACTTGTCCTAGGTATAAAAGAAATCTGGAAATGAAGAAAGTAAATATGAAAGAATGGGTGATGGAATTAGGATCTCTTACTTGGGCATCAGTTGAGTTGCTGATAATATTTGGCTAAAGCC	Alstrom syndrome
GPHN	RCV001941687	chr14	67088983	67089075	+	93	67089075_-3_C>T	GCATCAGTAAAAGATGGCTATGCTGTCTGAGGTAAATATTTTGGTTTTCTTAAACATAATCAGGCACTGTATTTTTTTTTCTTTTTTTCTTTTTTTTTTTTTTTTTTTTTTTTTCAAATTTTTGGCTTAGCCCAAGCACCC	Molybdenum cofactor deficiency, complementation group C
COL1A1	RCV001948489	chr17	50190327	50190380	-	54	50190327_5_G>A	CCCCGGCCCTGCTGGCTTTGCTGGCCCCCCTGTGAATACCAAGACCCCCATCATTTTTCATCACCGACTGGGACCTGGGACCTCGAGGGACGGAATGAGGACAAAGGCGTCAGCCATCCTCAGGGGAGAAGGGTGGAGACG	Osteogenesis imperfecta type I
MCCC1	RCV001949253	chr3	183041567	183041750	-	184	183041567_-3_C>T	TCCACCAGGATTGAAACTGGAGTACGGTAAGGTAAAGTGAAAGAAAATGAAAAGTCTCACTCTTTTTAAGTTTTTAGTACATTATTGTTTTTGGACACATTCTTATCCCTGAGTCTTACAGAACTGTCTAGCATATTTTAA	3-methylcrotonyl-CoA carboxylase 1 deficiency
SCN1A	RCV001950840	chr2	165998038	165998175	-	138	165998038_5_G>A	CATAGATAATTTCAACCAGCAGAAAAAGAAGATAAATATTTCTAATATTTTCTCTCCCACTGAGATAGAAAATTATTCCTTGGAGTGTTTTCTCTGCCAAATGAGTACTTGAATTTAGAAACAAAATGGGAGTATATATTA	Early infantile epileptic encephalopathy with suppression bursts
NEB	RCV001956264	chr2	151664759	151664863	-	105	151664759_5_G>A	CTCCAGAGTAAACCAAATCACCATGAGTGATGTAAATAGGTTAACAACAGCAAAAGCTGGGGAGAAGGTTAAAGGGAACTGATACTTATGTCTGCATTCTACATACCAACCACTTTGTAGTCAGGACCTCTATTCTAACCC	Nemaline myopathy 2
EVC	RCV001958682	chr4	5793608	5793717	+	110	5793717_5_G>A	TCTTGGGCCGACTGGGCGGCCTCACTGAAGAGTGAATACAGCTCCCTGAAGGCCCAGGGCTTTGTGTCCTGCATGATGCTCCCTCCAGCCTCAGTGTCCTCATCTGTACAGTGGGCACGCTGACTGCCCCTCAGCTTCCTT	multiple conditions
LAMA2	RCV001958691	chr6	129512363	129512493	+	131	129512493_-2_A>T	TGGAATGGGTATTGAAATGATTGATGAATAGGTGAGTGTCAGCAATGCAAACATTTCTGATTTCTTCATGATATTGTTGATGTGTAGATATCATCCATGTGTGGGAAACTCGAATATTTTGAAGCCCGGCTGTATTCTTTG	LAMA2-related muscular dystrophy
SLC6A5	RCV001962839	chr11	20630691	20630815	+	125	20630815_-3_C>T	AAAGTCAACATTGAGAATGTGGCAGACTAAGGTACAGGACAGTTGTTACCCTGCTGTTGCAGGGCAGGTCCCAGGCTCATGTCACAAGCTCCTAATTTAGACTATGCTGGGAAGCTGGCCTTCTGGAACAGGATAGAGGGT	Hyperekplexia 3
CASQ2	RCV001962976	chr1	115705192	115705292	-	101	115705192_5_G>C	CCTGTGGATCGACCCGGACGACTTTCCTCTGGTGACTGGCTCCAGCCAGCGCCCCACCCTCAGTTGCTGTCACAACCTCATGATTGCGTTCAGCATCTGAGGAGGTGAAATAGGCAGGGGCACTTGAAGAAACCCAGTGGC	Catecholaminergic polymorphic ventricular tachycardia
ATP7B	RCV001970185	chr13	51960148	51960322	-	175	51960148_3_A>T	CATCTTCTTTATCTTGTGTACCTTTGTCCAGGTTTATATGAGAAAGTGGGCAGACCTCTCCCTTCCATGCTGTGTGTGGCCCTCAGATATTCTGCCCGCTAAGCGCAAACATAGTGCTTTAGCTTGGTTTAAATGGCACTT	Wilson disease
STXBP1	RCV001972177	chr9	127660030	127660108	+	79	127660108_4_A>T	TACCGGGCTGCACACGTCTTCTTCACTGACTGTGTGTACAACCAAGAGCTGTCCCCAGTCCCATCAGGCAGGTTAGCATTTCTGTACAGCTGGGCTGAGCCAAAACTAAGGCAGGTCAAGAGGGAAGAAATGGGTTGTTAC	Early infantile epileptic encephalopathy with suppression bursts
CPS1	RCV002002355	chr2	210674902	210674961	+	60	210674961_-2_A>T	GGCTGAACAATTACACAATGAAGGTTTCTAGGTATGTTCATTAGTTTTAAGTTGTTTTCTGTCAGCATGGAATCTGTCCACAAATCAAAATATTGCAGAATATTGGAAAAGAAATAGCCCAAAATATGTCCTTTTGATATG	Congenital hyperammonemia, type I
IFT140	RCV002007187	chr16	1592467	1592588	-	122	1592467_-1_G>T	ACTGCATCTTCCGGCTCCCCCCTCCTGGCTAGTAAGTGTGGGGCTTGCCCTGTGACCTGTGTGTGTGTTTACATCGGGGGAGGTGGGAAGCGGGCTGCTCCTGACCCAGGAGGGGCCCCAGCCCTGAGGTGCTGTAGGAGT	Saldino-Mainzer syndrome
KMT2D	RCV002007499	chr12	49041917	49041990	-	74	49041917_-3_C>A	GGTTCCAGCAGCTGACAAAGCCCCCTAACTGGTGAGGCAGAAAGGAGCATGGATTAGCGTGGGAACTGAGAGGGAGGGAGGGATCTTTGGGTAATTTACCTCAGTTCTTTCCGCTCCCCACTCCTAAAGCAGCTGGGCCAG	Kabuki syndrome
COL1A1	RCV002035317	chr17	50191980	50192024	-	45	50191980_-2_A>T	CCTTGGCGCCCCTGGCCCCTCTGGAGCATGAGTAAGTAGGCCTCTCTCGCTGCATCCGTCAAGGTGCGTCGTACTTGGCCCTATCTCCAGAGCAGCCTTCACATGCCCTGTCCTTCCCTTCTAGGGCGAGAGAGGTTTCCC	Osteogenesis imperfecta type I
KMT2B	RCV002037089	chr19	35729967	35730125	+	159	35730125_-3_C>T	CCAGAAACACACTGATCTCCTGGATGGTAAGGTGGGCCAGAACTGTGGGGTACACGGTTCCTTCCCCACCTCTCTTCCTGTTCACTTAGGGACCCCCGTGGCCCCCAGGCCTGGCCCTACTGCCTCTCAGTGTCTCCTCAT	Dystonia 28, childhood-onset
ALDH5A1	RCV002037648	chr6	24494867	24495350	+	484	24495350_-2_A>T	TTTCTGCCGCTGGAGGGAGGTCTCCGCCTAGGTGAGAGAGCCCGGATGCAGGGGGCCAGAGCTGGCCGGGGACACGGCGGGGAGCAGAGGGGGCTTTACCCCAAAGTGACACCAGCCGCGTCGCCTCCCTCCTGTGCTCAG	Succinate-semialdehyde dehydrogenase deficiency
CTSA	RCV000000407	chr20	45893220	45893311	+	92	45893311_3_A>G	TTGCCTACTACCATGGCCTTCTGGGGAACAGGTGTGGGATAGGGCAGTTGGGCAATCTCTGGGGTGAGGCAGGTCACATGATCTCAGGTCTGTCCTCCAGGCACATGATATGACAGGCCCAGCCCAGGTTTATGAGCAGCA	Galactosialidosis, adult_Combined deficiency of sialidase
CTSA	RCV000000419	chr20	45898005	45898109	+	105	45898109_-2_A>G	GTTCTCCCACATCGCCTTTCTCACGATCGAGGTAGGGACTGGGCCTGCTGAGAGATAACTGGGCCGGAGGCAAAGGAGCAGGACCCACCCGTCCTTTCCCTCTGGCTGCCTTTTAGGCTGGGTCATGGGTCACCATCTGGC	Galactosialidosis, late infantile
DCAF17	RCV000000562	chr2	171480038	171480193	+	156	171480193_5_G>T	AAGCATTCCACTAGTGGAGTCATGGGATGTGGTGATTAGAGTCCGTGGGATACAAAGTTGTAAACCTTTCCTTTATAGGTGCCATTTATTAGAACAGATGTTATTGTGTTCATGTCAGTCCAGACTCACCTATGCCAATGA	Woodhouse-Sakati syndrome
DCAF17	RCV000000563	chr2	171473866	171473975	+	110	171473975_6_T>G	GAATAATACATGTTGGTCCAAATCAAGTCAAGTGAGGAATCTCATTAGCACTTGAAAGTTAAGAGCAGCTTTTGGTAGCATTTATTGGCATCTTTATTTTTGCCAGCGAACTAGTGAGCCAATTAATGGAAATAATTAGCT	Woodhouse-Sakati syndrome
TMEM67	RCV000001448	chr8	93755778	93755866	+	89	93755866_5_G>A	TATTATTTGTAAAAAGTGCCCAGAAAACATGGTGCACATAATTTATTTTAAAATAACTTACCTGTAAAAAGTAGTAAGTTAAATATCTTTATTTTTCAAAATATAATTTAATGTTTAATGTTTCCCCACAGACTTTAAAAT	COACH syndrome 1_multiple conditions
RDH12	RCV000002131	chr14	67724473	67724591	+	119	67724591_-3_C>T	AAGGAGACGGCCAGAGAGCTCGCTAGCTGAGGTAAGTGTTTCCCCTTTAGTCTCCAAAGGGCCATGCCTCCCACCCTTCTTCCCACTGGGGCCTCTGTCCATATTGCTTTGTGTTTCCTCCTAGGCTTGGGGGCTCTGACT	Leber congenital amaurosis 13_Retinal dystrophy_Leber congenital amaurosis
POMT2	RCV000003390	chr14	77320434	77320883	-	450	77320434_5_G>C	TCCACCGCTTGGACGAGCCGCCGCACATCTGGTGACTGATGGGAGGGACTCGGCGGGCACCATGGCAACCGCGACGGGACGCCGCCCTCTGATTGGCCCGAGGGTACGGAGGGGGCGGGATCTATAGGAGGAGGGCCACGG	Muscular dystrophy-dystroglycanopathy (congenital with intellectual disability), type B2
PAX6	RCV000003648	chr11	31806402	31806462	-	61	31806402_5_G>C	CGGCCCCCAGCCAGAGCCAGCATGCAGAACAGTAACTGCCTCTGGTCTTTCTGGGACTTCGGGCTCGGGGTGCGCGGACCCGAGGGTCAGGGGAGGACACAGGGACTCGCGACGCCCGCGCTGGCCCGGCCGCCGACCGAC	Foveal hypoplasia and presenile cataract syndrome
OPA1	RCV000005389	chr3	193637195	193637281	+	87	193637281_-1_G>A	CAGTTATAATACGCAAGATCATCTGCCACAGGTATGTGAAAAATTGATAGTGAACTTGCCAATTAGCAAAAAAAGAAGCAGCTTAGCTTCCTAAAAATTATGTGTATATATGTACACATACACATATATACATACTAGATG	Autosomal dominant optic atrophy classic form
PITX2	RCV000008552	chr4	110621164	110621369	-	206	110621164_5_G>C	GTGGACCAACCTTACGGAAGCCCGAGTCCGGGTAGCAGCCAGCACGGAGTCTGGGAGGGATGGGGGGAGGATGTTGTGGAGGTACAGGCCAAGTAGACCAGGAGAGAATGTGGAAGGCAGCGCCGCCTGGGAGGGCGCCGG	Axenfeld-Rieger syndrome type 1
CPT2	RCV000009511	chr1	53196792	53197095	+	304	53197095_-3_C>A	CCACCATGCACTACCAGGACAGCCTGCACAGGTGAGCCTGGCCTCCGGGTCCCCGCCGCCCGCCGCCGTCCCAGGATCGGCCCCAACCTGACTGCAGTCACTCATGACTCCTCTAGTGAACCCGTTTCCGCCCCCAAGCCC	Carnitine palmitoyltransferase II deficiency, myopathic, stress-induced_Carnitine palmitoyltransferase II deficiency, infantile_Carnitine palmitoyltransferase II deficiency_multiple conditions_multiple conditions
ACADSB	RCV000009779	chr10	123037747	123037847	+	101	123037847_3_A>G	ATCAGTAATACAAGGATTATTTCAACAAGGGGTGCATTTCATAATTCTTCCACTTTCAAGCTTCTATAATTAAATTCAGGGACTGTAATGATAGCATAATGAACCCTGCATTTCCCAGTCAAAATTATCTGTTTTCTTTTT	Deficiency of 2-methylbutyryl-CoA dehydrogenase
PGK1	RCV000010633	chrX	78122835	78122949	+	115	78122949_5_G>A	TACCTTCCTTAAGGTGCTCAACAACATGGAGGTAGAAAACAAATGCCAAGTGGATGTGAAATAGCTCTCCATGATAATAGCAGGTTGTATAAATGTAAAAAGAAAACAGTCTTTTGACATGAGCCCTGAAAATTCCCATTT	Phosphoglycerate kinase 1 deficiency
ZDHHC9	RCV000011456	chrX	129841779	129842080	-	302	129841779_5_G>C	TGGGGACATGTACACTCTTCTTCGCCTTTGAGTGACTTTCGGTTGAGTAGAGTTACCTGATTATGGTTACTTTGGGTCCAGGGGAAGAACCTGCTTTCTGGGGAGTTTGGGGCTGGTCCTTGGATGACTTTAACGTCCTCT	Syndromic X-linked intellectual disability Raymond type
PLP1	RCV000011845	chrX	103786465	103786726	+	262	103786726_4_A>G	TTTGGGAAAATGGCTAGGACATCCCGACAAGGTGGTCATCCTCAGGATTTTGTGGCAATAACAAGGGGTGGGGGAAAATTGGGCGCGAGTCTGTGGCCTCGTCCCCACCCAAGGCTGGGTCCTCTCTAGGGGCCTGGCATT	Sudanophilic leukodystrophy
ABCD1	RCV000012054	chrX	153736345	153736513	+	169	153736513_-3_C>T	GTCCGTGTGGAGGGCCCCCTGAAGATCTGAGGTAAGGCTGTCCCCTCCCTATGAGTGACCCCGCCCCTGCTGCTGCTGCAGGTGCTGACCTGCTGCCCCAGCTCCTCCTATTCCCGCTCCCTCACTCAGGGACCTCCATGT	Adrenoleukodystrophy
FOXP3	RCV000012165	chrX	49253917	49254067	-	151	49253917_4_A>G	TGGGGTAGCCATGGAAACAGCACATTCCCAGGTAGGAATGGTCCTTGCACTACACGGTGCCCCCAAGCTCCTAATCCTGACAGGCTCTGGGTGGAGGGTGCAAAGGAGCTCCATGCTGCCCCTTCCCACCACCACCACCAC	Insulin-dependent diabetes mellitus secretory diarrhea syndrome
ZIC3	RCV000012188	chrX	137568902	137569065	+	164	137569065_-2_A>T	GCACCCGAGCTCCCTGCGCAAACACATGTAGGTAATTACCTCTTTATTAGCGGTCGGCGGTTTGTAAACACTCGGCCCGACGCCGGGCCGCGGAACGGAAGCGCCCGCGCTGCCAACCCTCTGTCTTCCACGTTAAATCCG	Congenital heart defects, multiple types, 1, X-linked
DLG3	RCV000012274	chrX	70450639	70450783	+	145	70450783_5_G>A	GACATGTACGCTCCCCCTGACTACGCCAGCAGTACATACTCATCAGCCCCTGTCCCTGGTCTAAAGCTCTGTCCCCTGGTTTCTGGAGGGGAAGAAGTTCATACCCTTTGTTAAGAGAGGGCAAGCAGCTTTGCTCAGTGG	Intellectual disability, X-linked 90
PAK3	RCV000012328	chrX	111142096	111142196	+	101	111142196_4_A>G	GGGGTTTGATGCAGTCACCGGGGAATTCACTGTAGGTAAGCTCCTTGTTTTGTTTTGTAAGCCACGAAAGAATTCCTTTGTGAAAATAGTTTTCAAGCAAGAATTGCCATGTCCCAAAATGTCAGACTTAATATTTTTGAT	Intellectual disability, X-linked 30
ATRX	RCV000012498	chrX	77633207	77633384	-	178	77633207_-3_C>T	GAAATATTTAACAAAGCTTTGGTTGATTCAGGTAAGGTATTAATAGACAGTGACATAAAGAAGCAAGTTGAATAAAAAATGTGTTTATATTTTAACAAATAGTAATTGCACAGCTACTAAGTATCTGGTCTTTGTTGTGGT	Intellectual disability-hypotonic facies syndrome, X-linked
IDUA	RCV000012697	chr4	987809	987911	+	103	987911_5_G>A	GGGCGCCGTCCCTCACCGCGGCATCAAGCAGGTCCAGACCCACTGGCTGCTGGAGCTTGTCACCACCAGGTGGGCGGCGGGCAGGGTCTGGGCGTCCCAGAGCCCCTTACAGAGGCACAGATGGGAGGGGAGGGCTGGGGG	Mucopolysaccharidosis, MPS-I-H/S_Hurler syndrome_Mucopolysaccharidosis type 1
TTR	RCV000014378	chr18	31592896	31593026	+	131	31593026_-1_G>C	CTGATGACACCTGGGAGCCATTTGCCTCTCGGTAAGTTGCCAAAGAACCCTCCCACAGGACTTGGTTTTATCTTCCCGTTTGCCCCTCACTTGGTAGAGAGAGGCTCACATCATCTGCTAAAGAATTTACAAGTAGATTGA	Amyloidogenic transthyretin amyloidosis
TTR	RCV000014401	chr18	31592896	31593026	+	131	31593026_-1_G>A	CTGATGACACCTGGGAGCCATTTGCCTCTAGGTAAGTTGCCAAAGAACCCTCCCACAGGACTTGGTTTTATCTTCCCGTTTGCCCCTCACTTGGTAGAGAGAGGCTCACATCATCTGCTAAAGAATTTACAAGTAGATTGA	Amyloidogenic transthyretin amyloidosis
HBB	RCV000016705	chr11	5226930	5227071	-	142	5226930_5_G>C	TGGATGAAGTTGGTGGTGAGGCCCTGGGCAGGTTGCTATCAAGGTTACAAGACAGGTTTAAGGAGACCAATAGAAACTGGGCATGTGGAGACAGAGAAGACTCTTGGGTTTCTGATAGGCACTGACTCTCTCTGCCTATTG	Beta-plus-thalassemia_beta Thalassemia_multiple conditions_Hb SS disease_Beta thalassemia major
HBB	RCV000016708	chr11	5226930	5227071	-	142	5226930_6_T>C	TGGATGAAGTTGGTGGTGAGGCCCTGGGCAGGTTGGCATCAAGGTTACAAGACAGGTTTAAGGAGACCAATAGAAACTGGGCATGTGGAGACAGAGAAGACTCTTGGGTTTCTGATAGGCACTGACTCTCTCTGCCTATTG	Beta-plus-thalassemia_beta Thalassemia_multiple conditions
ELANE	RCV000018226	chr19	855564	855794	+	231	855794_5_G>A	CGTGAGGGGCCGGCAGGCCGGCGTCTGTTTCGTACATGCCCTGGGTGTCCCTCTGCTCCCCACCCGCTCCCAGCCCGGACTGCAGCAACAGGCACCGTGGCTAGACCCTAGGAGGGACTTCCCAACCCTGACAGGCGGCGG	Cyclical neutropenia_Neutropenia
KRT10	RCV000022633	chr17	40820049	40820174	-	126	40820049_5_G>A	GGAGATAGAACTACAGTCCCAACTGGCCTTGGTATATTAACTCTCATGAAATGACTTCAACTTTATCATACAAAGTTTCATGCTCACCTAAGAATATGCAATGCAACAAAAAAATGCAGAGTTGGAGGTAAGAAAGAGAAA	Bullous ichthyosiform erythroderma
DEPDC5	RCV000043580	chr22	31814992	31815212	+	221	31815212_-3_C>T	AGCAGCTCCTTGGGATACACCAGCACTTGAGGTAAGAGTGCTGAAGCACAGACAGAGCCAGGGACATCTTTCTTAATATAGTGGGTGACTGGAGGTGGGAGGATTGGTCAGAGGTGGGGTGTAAATCCCACATCTTAATGA	Epilepsy, familial focal, with variable foci 1_Seizure_Familial focal epilepsy with variable foci
KCNQ1	RCV000046061	chr11	2527928	2528018	+	91	2528018_5_G>A	CGCCCTGGCCACGGGGACTCTCTTCTGGATGGTACATAGCATCTGAGGGCATGGCTGGATGTCATGGCTGCCTTGGAAGCTGGCATCTCCCTGGCGCTGGGCCCCATAAGGTGGGGGGCAGAGCCACTCCCAGCCCCTTGC	Long QT syndrome_not specified_Congenital long QT syndrome_Long QT syndrome 1_Cardiac arrhythmia
RYR1	RCV000056243	chr19	38573177	38573307	+	131	38573307_-3_C>T	GGCAGTGGGACCGACTGGTGCTCAACATGCCGTAAGGACCCAGCCCCCACCTCAGGGTGGCAGCAGGAGGGGACCTGGGTTTCCACCCAGTCCAGGCCTGGACCCCAAAAAACTAGGGTTTCGGTCCGGGCACGGTGGCTC	Central core myopathy_Minicore myopathy with external ophthalmoplegia_RYR1-Related Disorders
ATM	RCV000122886	chr11	108335845	108335961	+	117	108335961_-2_A>T	GAAGAGGAAATTAACTATCTGTACTTATTAGGTAACTATTTGTACTTCTGTTAGTTCACCAAAAACATATAAAAGATGCCATTTGGTTGGGTGAAGTGGCTCATGCCCATATTCATAATGCTTTGGGAGGCCAAGGTGGGA	Ataxia-telangiectasia syndrome
MUTYH	RCV000123158	chr1	45332166	45332310	-	145	45332166_3_A>C	TGTGGAGAGCCTGTGCCGGGCACGCCAGAGAGTCAGCCTACTGGGGAAGGGGCAGTGAGAAGTCCTAAGGAGTGACTCTGCCCTATGACACTCAACCCTGTGCCTCTCAGGTGGAGCAGGAACAGCTCTTAGCCTCAGGGA	MUTYH-related attenuated familial adenomatous polyposis
ATP1A3	RCV000148322	chr19	41970388	41970542	-	155	41970388_-3_C>G	CATCCTCTGCATCGATCTGGGCACTGAGATGGTGAGCCCTGGCAGCCACCCTTGGGGCCCAGGAGGGTGGAGTCCTCCCCTCTCCGGCTCACCCGGCCTCCTCCGCCTAGGTCCCTGCCATCTCACTGGCGTACGAGGCTG	Alternating hemiplegia of childhood 2_Dystonia 12
CLPB	RCV000167545	chr11	72329707	72329804	-	98	72329707_-2_A>T	GATGAAGCTTCTGAGGACTTCTGAAGCCTAGGTAAGTCTCAGGGAAGGGAGGAGGCCTGTGGGTACTCCATGCATCATTTAATCCTTCACTCATTAAATTATGTCAGGCTTTACACCAAAGGCCACTTCTCCTTAGGTGAT	3-methylglutaconic aciduria with cataracts, neurologic involvement, and neutropenia
AGL	RCV000169374	chr1	99864386	99864589	+	204	99864589_3_A>G	TGTATTACTGATGTTGTCTACAATCATACTGGTGTGAGCTTCATTGACTGCCTTCATTAATTTTGATGAGAATTTATGCACACACACATATACACACAAATAAGAGAAAGGAAGAAAGAAAGAGAAAGGAAAGGGGCTAAC	Glycogen storage disease type III_Glycogen storage disease IIIa
SLC26A4	RCV000169591	chr7	107704331	107704385	+	55	107704385_-3_C>T	GATGTGAATGTGTATTTTGCATCACTTTAAGGTAAATACATATATCTACATATCTACCTGTAAGACTTTCCCGTAAGCCCTTTCTCCTATCTGGGACTGTGGTCACATTATGTCTGAAGGCCTTTTTTTTTTTTCTTTTAA	Pendred syndrome_Deafness, autosomal recessive 4, with enlarged vestibular aqueduct
CACNA1C	RCV000192272	chr12	2504436	2504539	+	104	2504539_-1_G>A	TTCTAAATCTGGTTCTCGGTGTGTTGAGCAGGTAAGCTGACCGTTTCTATGTCCTCTCCACAACGCAGCCGAGCAAGGTCTCAGGTTCCACTCCGTACATGCCCGGGGTCCTCAGGGATGGGACCCTGACAGGCCCAGGAA	Timothy syndrome_Long QT syndrome
OCA2	RCV000193557	chr15	27983345	27983483	-	139	27983345_5_G>A	TATTGTTTCCAACCAAGAGCTGAGGAAGATGGTACATACCAGCATGCTAGGGTTGCTTCCAGTAAACGCACACCTCCACTTAGTTAGAGCTCTACCCCACATGGACGCCTTTGTTAGAAATCAAGATCATCACGCCACCTC	Tyrosinase-positive oculocutaneous albinism
MUTYH	RCV000198593	chr1	45331182	45331334	-	153	45331182_-2_A>T	CACCGCAGCTGTTTCCACCGCCATGAAATAGGCACTACCTTTGTTGTCTTTGTTGTACTTCCTTGTGTTTCCTACATGTTCTACATGAATATATTACTGTGTAAACAGGAAAAAAAGCATTTTTTTTTGAGACGGAGAATC	MUTYH-related attenuated familial adenomatous polyposis
TMEM67	RCV000201705	chr8	93780874	93780982	+	109	93780982_3_A>G	TACAAATTTCAGTTTTAAAGGAGAAAACCAGGTGAAAGTGTCTAATATCATTAGAGGATAACTACATTTTGATTTATAATTTTAAAAGGTAATAAAGTTACAATTCTTGCCTTTTTAGGTTGTTGGTACAAACTCAGTTAC	Joubert syndrome 6
OPA1	RCV000201926	chr3	193643528	193643627	+	100	193643627_-2_A>G	AATCCTAATGCCATCATACTGTGTATTCGAGGTAAATCATATCAAAAGATTTTAATGTACTGATATGTTTTCTTCTTTAGCAATCCAAGCTTTGCATTAAATAGTTTGTGTTATGTAAACATACAAGATAAATGCATTTTT	Autosomal dominant optic atrophy classic form
PHF8	RCV000224454	chrX	54002155	54002261	-	107	54002155_5_G>C	GTGGGAAAGCACATCCTGGACATCTTTCGCGGTATCGAGCCCTTTGCCAACTGTCCTTTTTGCCCCTCTCCCCTGAGTGAATGAGTATGTGTGTATGTGTAAGTAACGCAGTCAAGACATGATACTATTTCATTACCAGAA	Intellectual disability
TP53	RCV000232963	chr17	7673701	7673837	-	137	7673701_-3_C>T	CACGAGCTGCCCCCAGGGAGCACTAAGTGAGGTAAGCAAGCAGGACAAGAAGCGGTGGAGGAGACCAAGGGTGCAGTTATGCCTCAGATTCACTTTTATCACCTTTCCTTGCCTCTTTCCTAGCACTGCCCAACAACACCA	Li-Fraumeni syndrome_Neoplasm of ovary_Li-Fraumeni syndrome 1
CLCN4	RCV000239467	chrX	10220661	10220877	+	217	10220877_-1_G>C	GGCTTCGGCAGTGCCTGGTGACGCGGAGCCGGTGAGTAGCCGGACATGTGGCCAGAATGACCTAGGGAGAAAAAGATGAGTGAGACATGGTCTCAGCCCTGAAGAATGTGGAGGGCCATGGGGTGGAATAGTCCTTGACAG	Intellectual disability, X-linked 49
DEPDC5	RCV000254590	chr22	31876157	31876265	+	109	31876265_-3_C>T	AAGATAGTAACGGACAAAGAGCCCGACTGAGGTTAGAGCCGAGGCGAATGCGGTTGCCCACAGGGGCAAGTGTTTTTCCTGGTGACTTGCTCTTTCACATGATGGTGCTTCCTGAGCTGCATGTGTGACTTTGTATTATAA	Epilepsy, familial focal, with variable foci 1_Familial focal epilepsy with variable foci
ASS1	RCV000256325	chr9	130489333	130489464	+	132	130489464_5_G>A	GGCTTGAAATTTGCTGAGCTGGTGTATACCGGTGCATAAGACTCTATGGCTGCCCCCTCTAACCGCCTCACAAGGGATCCCAAAGTACTATCAGGCTCTCGGGCCTGGCCCTCCCCTCCGTATCAGCACCTTCCTCCCCTG	Citrullinemia type I
DEAF1	RCV000258057	chr11	680963	681089	-	127	680963_4_A>C	ACATTGCTTCCAGCCACCGCGGCTACCACCTGTGCGTTTGAGAAAACACAGCTCTAGTTTACTGAGGGGACCTGAGTGCATTGCCTTCTCTCGTCACCACTCCCACGGCCACTGCGGGATTCTCACTTCTAAAGCACATTG	Dyskinesia, seizures, and intellectual developmental disorder_Intellectual disability, autosomal dominant 24
ATP7B	RCV000324263	chr13	52011287	52011450	-	164	52011287_4_A>T	GATCACAGCCAGAGAAGGGGCCAGTCGGAAAGTGTGTTTTGTTCCCCCGCGTCCGCGCAGCGTGCTCACTCCCACCAGGAGGATTTTCCTCCCCGCGTTCGGCGCTTACTCGCCCCCAGGGGGTGCGCAGGGAAGGCCGAG	Wilson disease
ATP6AP2	RCV000416367	chrX	40588986	40589116	+	131	40589116_6_T>A	TGCATTGTCCATGGGCTTCTCTGTGAAAGAAGTATGAATATATTTTTTAAATGTTTGGAGCTGCTTTTAAGAACATTTTTACTGATTTCTGCTAATAGCCCAAAAAAGCATCAAACGAACGTAGGTACGTTTGGTACAGAT	Syndromic X-linked intellectual disability Hedera type
COQ8B	RCV000416411	chr19	40714531	40714749	-	219	40714531_-1_G>A	TGGGGCCCTGGGGCCTGGGCCCCACCGCTAGGTAAGAGGCTAGGGAGCAGGTCCCCAAGGGGAAGAGGCTGAGGGAGACTTCAGAGGGTAAAAGGACAGGAGGGGTCCAGAAGGGCCAGGTGATCCCATGTCCTCCCCTCC	Nephrotic syndrome, type 9
TSC2	RCV000470698	chr16	2086193	2086379	+	187	2086379_-3_C>T	ACCTACTGCTGGCACGATGACATCATGTAAGGTACGGCCTGGCGCCTACCCGCTCCTGCTGCCCCAGGCCTCAGGGCACGGCTCCCATCCAGTCCTGCTACCCCACGCCCTGGGGCATGGCCCTGGCACCCCCACCTGCTC	Tuberous sclerosis 2
ARMC9	RCV000491267	chr2	231206198	231206289	+	92	231206289_5_G>T	TGAATCTGAATTACTTGGACTAGTGAAAGAGGTAGTTATATTATACAAAGCAGAGGTCACAGAGAAACAGATCTTGAAAACTTGTGTTTTAAAATGCAACAAACTATTTAGTGCCTTGTAATGTTTCTTCTATTGTTATGT	ARMC9-related Joubert syndrome
SLC26A4	RCV000515708	chr7	107700083	107700175	+	93	107700175_5_G>A	CGATGGTTTTAAAAAATGTATCAAGTCCACAGTAAATATTTTATCCCTAGAAATTTGTTTTCTAACCTCTTTTGAGACTTCATTCATTCTACAAGTATTTACTGGGGTCCAATCAGGAATAGGCCCTAGACCCTCTTCCCT	Deafness, autosomal recessive 4, with enlarged vestibular aqueduct_Pendred syndrome
CAMK2B	RCV000516162	chr7	44241700	44241783	-	84	44241700_-2_A>G	GAAAAAGTTCAATGCCAGGAGAAAGCTCGAGGTGAGGCCCTGGCCCCTAGTCCCAGGCACGGCCATGCTTCTCTGTGTCCCTCTGGGCTGGAGCAGGGGGGCCTTGGGGGGTCTGGGCAGACCTAGGGGTTACTGCTGCCC	Intellectual disability, autosomal dominant 54_Intellectual disability
SDHB	RCV000536052	chr1	17044761	17044888	-	128	17044761_5_G>C	ATATGCAGACTTATGAAGTTGACCTTAATAAGTGACTATCTCTGTGAAAGCCAGCTATTGAAGGAGAGTTCTTGATTTGATTTAGGGACATGCTTTTCACATCCTTGGAAGGCTTAAAAATCTGAGATCATCCGATGGCTC	multiple conditions
PAX6	RCV000541017	chr11	31801561	31801776	-	216	31801561_4_A>T	GGGGGTCTGTACCAACGATAACATACCAAGCGTATGTTCATTGAGAACATCTGCCCTCCCTGCCCTAAGCCCAATGCTCTCTCCTCTTTACCTCCTCCCACCCTCTCTCTCCACTGTCTCTTAGTCTGTGTCCTCTCCCTG	multiple conditions
RPS24	RCV000551919	chr10	78033760	78033904	+	145	78033904_-2_A>G	CTTGGCTGTCTGAAGATAGATCGCCATCGTGGTGAGTCTCCCTGGGCCCGTGCAGTCATCTGCCGCGTATCCGAGCCATCCGTGGTCCCTGGGTCCCAGTACTTGAGCTATAGGCACGCGAAGCCCGGTTGCTCTTCTCTG	Congenital hypoplastic anemia
PDCD10	RCV000560557	chr3	167687615	167687693	-	79	167687615_5_G>A	CTTCAAGAAATATCAATACCAGAACCGCAGGGTACATTTAGTAGAAGCCTTGCTAGTTGACACCCTAGATGTTGGTTTATGCCTAGTTGTTTTATTGACTTAAAAATAAGATTGATTGTTGGAAATAGTTTTGTGTCATTA	Cerebral cavernous malformations 3
GSS	RCV000587316	chr20	34955727	34955806	-	80	34955727_5_G>A	GGAGAACCGTTCGCGGAGGAAAGGCGAACTAGTAGATTGGGGCGGCCACGGCGGCCGGCATGGGTCACGTTTCCTCGGGAGGAACGATGTGAGGGAGGGGTCTGGCAAGAGATTGGAATTCCGGAGGCCGGGAGACCTTGT	Gluthathione synthetase deficiency
ATP7B	RCV000626321	chr13	52012020	52012125	-	106	52012020_7_A>G	GGCCTTTGCGCACAGCGGATCGATTTTCCAGGTGCGGGGTTCACTCTTGCCGCGGTTGCTTCCTTTGGGACCCACGGCGTCCGGCAGCCAGGCGCAGAGTCCGAGGAGGGGGCAGCGCAGAGCGGACCCGACGCGGCGCCG	Wilson disease
FBN1	RCV000631943	chr15	48412569	48412743	-	175	48412569_5_G>A	CACAAACGAAACTGATGCCTCCAATATCGAGGTGGATCAGAAGTTAGTTTCTCCTGATGTCTCCTGTGGTGGAAAGCCCTTCCAGATTCCTGTGGTTTCCTCCAAGGATGCTCCAAAGTGTGAAAAAGCTCCCCAGGGAGA	multiple conditions
MEN1	RCV000659844	chr11	64807996	64808099	-	104	64807996_-1_G>A	CCACCTCGCCCTGTCTGAGGATCATGCCTAGGTAGTGTTTGGGCCCAATGGGGAGCAGACAGCTGAGGTCACCTGGCACGGCAAGGGCAACGAGGACCGCAGGGGCCAGACAGTCAATGCCGGTGTGGCTGAGCGGGTATT	Multiple endocrine neoplasia, type 1
ATP7B	RCV000667868	chr13	51960148	51960322	-	175	51960148_3_A>G	CATCTTCTTTATCTTGTGTACCTTTGTCCAGGTGTATATGAGAAAGTGGGCAGACCTCTCCCTTCCATGCTGTGTGTGGCCCTCAGATATTCTGCCCGCTAAGCGCAAACATAGTGCTTTAGCTTGGTTTAAATGGCACTT	Wilson disease
NFIB	RCV000677902	chr9	14307214	14307520	-	307	14307214_4_A>C	TGCTGTGTCTTATCCAATCCCGACCAGAAGGGTACGATTAGGAGAATCGACTGCCTGCGACAGGCAGACAAAGTCTGGCGTCTGGATCTAGTCATGGTGATCCTGTTCAAAGGCATCCCCTTGGAAAGTACCGATGGAGAG	multiple conditions_Macrocephaly, acquired, with impaired intellectual development
OPA1	RCV000678587	chr3	193637195	193637281	+	87	193637281_5_G>A	CAGTTATAATACGCAAGATCATCTGCCACGGGTATATGAAAAATTGATAGTGAACTTGCCAATTAGCAAAAAAAGAAGCAGCTTAGCTTCCTAAAAATTATGTGTATATATGTACACATACACATATATACATACTAGATG	Autosomal dominant optic atrophy classic form
RPL5	RCV000694413	chr1	92833389	92833458	+	70	92833458_-3_C>T	AGATACCAAGTGAAATTTAGAAGACGATGAGGTACTGTCACCTTTTTGTGTTTACAATATTAATCTGCTTTGCAGATGCAGTGGAGTATCCTTTCTACAATTATTTTTTTCTTTCAGAGGGTAAAACTGATTATTATGCTC	Congenital hypoplastic anemia
CLPB	RCV000696412	chr11	72302304	72302348	-	45	72302304_5_G>T	GGACATGTCCGAGTTCCAGGAGCGACACGAGGTGATTGATGACAGTCCTTGATTGAAGCATGGTTTGGAGGGCTTGTCAGCATGACTGCCGGGGTCTTGTCATTTGGGCCTCAGATAATTCCAGCAGCCTTGGGATTTGTC	3-methylglutaconic aciduria with cataracts, neurologic involvement, and neutropenia
POLG	RCV000715686	chr15	89319228	89319350	-	123	89319228_3_A>T	TGCGCAAGGTCCAGAGAGAAACTGCAAGGAAGTTAGAACCTTCTTTGTGTTAAGGATGGAGGGAGGGGTCTGGGCTTGCCCCAGAAGAGCTTGGATGCTTTGTTTTTTAGCTTTGAGATGCTGAAAGACAAAGTCTGCCCT	Seizure_Progressive sclerosing poliodystrophy
BBS1	RCV000735917	chr11	66526123	66526192	+	70	66526192_-3_C>T	GAGGACAACACCCTCATCATGACCACTTGAGGTGAGTGGAGTCAGACCTGGCAAGGGCTTTGAAGTCGGGAGTGAAGGGACAGGCCTGCTTCTGGGGAAAGAGGAGGAGGTGGAAATGAAGCATGGGTGGACCTGGGTGTG	Bardet-Biedl syndrome_Retinitis pigmentosa
BBS1	RCV000735918	chr11	66529819	66529952	+	134	66529952_4_A>G	AGCCCGAGAGCCACTCAAGCTGCACGCCGTGGTGGGCATCTGGGTGAGGGCAGAGTCAGGGCCAGAGGGGCAGAGGCCAGGATGCGCAGGAACCCCTCTGCCACACAGCTAAGCCCCAGAGCCAATTCCAAGCCAACTCAG	Bardet-Biedl syndrome
SLC26A4	RCV000770859	chr7	107694403	107694480	+	78	107694480_-2_A>T	CCTGGGGAAGCTTCTGGAACCCTTGCAGTAGGTATAACCCTGCTTCTCTGCATACCGATTGCATAATTTCCCTTCACTACTCTGCTACCAGATAAATAACAGGAGATTTAACAATCATCACATGGAAAACCATTCCCTGAA	Deafness, autosomal recessive 4, with enlarged vestibular aqueduct
PAX6	RCV000815884	chr11	31790710	31790860	-	151	31790710_5_G>A	CCAATGGGCACCTCGGGCACCACTTCAACAGGTGAACCACTGCTTTCTGCAGGCTGCACAGAGGCGATCTCTCTTCACTAGAAGTTTACCCAAACAGAATCTCCTGGTCTTATGGGAGGGCGTGTTTAACTCCTTGCTTTC	multiple conditions
TSC2	RCV000817980	chr16	2053342	2053452	+	111	2053452_5_G>C	GGCTCTGCTGAAGGCCATCGTGCAGGGGCAGGTAACGCCCAGGGCGACGCTGGGATGGGTGACGTCAGGCTGCCCACTGACTGTCCTGTCCCTGCTGGGCCGTGTTTGGACTCCTGCCTCGGTGAGTTGCTGGGCACAGGG	Tuberous sclerosis 2
GRIN2B	RCV000851493	chr12	13571804	13571964	-	161	13571804_3_A>G	TAGATGATGCATTGCTCTCCCTGAAAACAGGGTGAGAACTGCTTCCAAGCTCAGAGTCCTTGATCTGTTTCTCACATTTATTAAGCATACTATTGAATCACATGCACTAGGTATACCATGCTTGGTATCATAAAATGTTAA	Intellectual disability
SACS	RCV000984212	chr13	23353785	23353876	-	92	23353785_-3_C>T	GCTGCTTTAAAGGAAGCTGCCCAAACCTGAGGTATTATAGTTTAGTATTCTTTTAAATAAACTTCTATATAAAAATACAAGTTTTTTAAAAGTTTTCTGTTATTCATTTTAGACCTATAAATCAACAATTTCTTATGGCTC	Charlevoix-Saguenay spastic ataxia_Hereditary spastic paraplegia_Spastic paraplegia
PAX6	RCV000984373	chr11	31802704	31802834	-	131	31802704_4_A>T	CCGGCCGTGCGACATTTCCCGAATTCTGCAGGTGTTCCTCCCGGCGCCGCCCCACTCGCCGCCCCCGCGGCCCTCCACTCTCAACGCCCTCTCTTCATTTCTTACTGTAAACGATGCTAATTATGGACCCCCCCACCCTCA	Aniridia 1
PAX6	RCV000984379	chr11	31801762	31801776	-	15	31801762_7_A>T	CACTTCCCCTATGCAGGTGTCCAACGGATGTGTGAGTTAAATTCTGGGCAGGTATTACGAGACTGGCTCCATCAGACCCAGGGCAATCGGTGGTAGTAAACCGAGAGTAGCGACTCCAGAAGTTGTAAGCAAAATAGCCCA	Aniridia 1
CFTR	RCV001004432	chr7	117530899	117531114	+	216	117531114_3_A>G	AATAGCTATGTTTAGTTTGATTTATAAGAAGGTGATACTTCCTTGCACAGGCCCCATGGCACATATATTCTGTATCGTACATGTTTTAATGTCATAAATTAGGTAGTGAGCTGGTACAAGTAAGGGATAAATGCTGAAATT	multiple conditions_CFTR-related disorders
GLA	RCV001194307	chrX	101398785	101398946	-	162	101398785_3_A>G	TGGACCAGGGGGTTGGAATGACCCAGATATGGTGAAAACTTGAGCCCTCCTTGTTCAAGACCCTGCGGTAGGCTTGTTTCCTATTTTGACATTCAAGGTAAATACAGGTAAAGTTCCTGGGAGGAGGCTTTATGTGAGAGT	Angiokeratoma corporis diffusum
RPL5	RCV001380814	chr1	92832013	92832117	+	105	92832117_-2_A>C	CAGCGGACGCCGGTCTCTGTTCCGCAGGCTGGTGAGTGGATGCCTCGGTCTCGGGGCTTTAGATGCATGGAGGTTCCCTTTTCTTGCCCGTATGCCAGCCTAGGGCCCGTCTCGCGCGTCGCAGGGGCCGGATGGCGTTAG	Congenital hypoplastic anemia
KCNQ1	RCV001389794	chr11	2571325	2571403	+	79	2571403_5_G>A	AGGGGCAGGTGTTTGCCACGTCGGCCATCAGGTGCATCTGTGCCACAAGCTCCCCCCGCCATGCCGCCCCACCCCGAGCACCCCTCCTGAGCCGCGGGTGGTCTCACGCCCCATCCACCTTGCTCAGATGCAAGGTGCCTT	Long QT syndrome
PTEN	RCV001526576	chr10	87952118	87952259	+	142	87952259_5_G>A	ACTATTCCAATGTTCAGTGGCGGAACTTGCAGTAAATGCTTGAAATTCTCATCCTTCCATGTATTGGAACAGTTTTCTTAACCATATCTAGAAGTTTACATAAAAATTTAGAAAGAAATTTACCACATTTGAAATTTATGC	Intellectual disability
ELANE	RCV001796472	chr19	855564	855794	+	231	855794_5_G>T	CGTGAGGGGCCGGCAGGCCGGCGTCTGTTTCGTACTTGCCCTGGGTGTCCCTCTGCTCCCCACCCGCTCCCAGCCCGGACTGCAGCAACAGGCACCGTGGCTAGACCCTAGGAGGGACTTCCCAACCCTGACAGGCGGCGG	multiple conditions
HSPG2	RCV001800293	chr1	21846108	21846255	-	148	21846108_4_A>G	GCCTCTGGCTCAAGTGCTGTCCACGTCCCCGGTGGGGGTCCCTGCAGTGGGACGGGAAGGCCGGGGGAGGGAGGAAGGGACAGAGACCAGGGGGCAGAACTGGCAGAAGGAAACACTTTCTGGCACTCGGCGAGAACTGCC	Schwartz-Jampel syndrome type 1
HSPG2	RCV001800295	chr1	21850363	21850498	-	136	21850363_4_A>G	GTCACCATTGAGCCTGCGGGCTCAGTGCCTGGTGGGTAGCTCTCAGGGAGGGCAGGGCTGGGGACCCAGGGTGGGAGGCCCCCCACTCTTGCAACGGCAGGATCAGGAGGCCAAGCCGCAGACTGCACCTGCCTTGAGACC	Schwartz-Jampel syndrome type 1
MEIS2	RCV001843737	chr15	37083771	37083885	-	115	37083771_-3_C>T	TCCCAGAGCGGAGACAACAGCAGTGAGTAAGGTAAAAGGTCAAACATTTTCCTCGTGCAAAGTAGGCATGACTAAAATAACTTCAGTATTTTATGATATCAGTACATCTGCCGCCATGTAAACAGGAGAGTGGCAGGTTAG	Cardiac malformation, cleft lip/palate, microcephaly, and digital anomalies
NUP160	RCV001844383	chr11	47822087	47822164	-	78	47822087_5_G>A	CGATCATATTTCTTCACTGTTCACTTCTCAGGTAGATTGATTCATCCTTTGCATATCACATAAGTACAAGAAAAAGAAGTATTGACTAACTCTGTTATGGTATAATGGGATTGTAGTCTTAAAATGGAATTATTTCATGAT	Nephrotic syndrome, type 19
COL17A1	RCV002051636	chr10	104038406	104038528	-	123	104038406_-3_C>T	ATTCAGCAGTACATCTCTGAGTACATGTAGAGTGAGTAGCTGGCCGCCGCAAGCCGTGGGGACAAGAACATGGAGATACAGTCTCTTTGCAAGGGAGCTGTGGTATCATCACAGAAATGAGGCTAAGAGACATGGGACGAT	EPIDERMOLYSIS BULLOSA, JUNCTIONAL 4, INTERMEDIATE
CTNS	RCV002051991	chr17	3659858	3659975	+	118	3659975_5_G>A	CTGCAGATGTTCCTCCAGTCCTACAACAACGGTGAATCAGCCAGCGGGCTGCTGGCCACCCTGCGGCTGGGGCATCGGGCGGGGCCAGCCTTCCCGGGACCTTCCAGCCAGGGCTCCACCCCCACCTGGGATCCAAGCCAA	multiple conditions
