# Supplementary material for: Utargetome: A targetome prediction tool for modified U1-snRNAs to identify distal-target positions with improved selectivity
Source: PLoS Comput Biol. 2025 Sep 23;21(9):e1013534. doi: 10.1371/journal.pcbi.1013534 (PMC12527174; doi:10.1371/journal.pcbi.1013534)
Supplement: S2 Table — (XLSX) [file pcbi.1013534.s016.xlsx]

## Sheet: S2 Table
S2 Table. Predicted 5'-SS targets (canonical position) with 9 MABs for the human endogenous U1 snRNA.
exon coordinates	predicted annealing registers
ENSG00000159082_32686978_32687074	COM; BS2.mm2; BA2
ENSG00000188227_37523405_37523454	COM; BS2.mm2; BA2
ENSG00000188227_37523410_37523454	COM; BS2.mm2; BA2
ENSG00000230133_24201466_24202251	COM; BS2.mm2; BA2
ENSG00000166377_79342268_79342366	COM; BS2; BA2
ENSG00000263797_6874620_6875024	COM; BS2; BA2
ENSG00000121058_56949889_56950996	COM; BS1; BS2.mm2; BA2; ALS
ENSG00000266088_40517026_40517049	COM; BS2.mm1; BA2
ENSG00000266088_40516892_40517049	COM; BS2.mm1; BA2
ENSG00000126858_32200956_32201056	COM; BS2; BA2
ENSG00000178921_8254166_8254301	COM; BS2; BA2
ENSG00000140968_85920109_85920224	COM; BS2.mm2; BA2
ENSG00000249961_66767415_66767510	COM; BS1; BS2; BA2; ALS
ENSG00000070761_58116041_58116152	COM; BS2; BA2
ENSG00000102893_47664790_47666032	COM; BS1; BS2; BA2; ALS
ENSG00000102893_47665942_47666032	COM; BS1; BS2; BA2; ALS
ENSG00000282034_30716293_30716479	COM; BS2.mm2; BA2
ENSG00000080603_30716293_30716479	COM; BS2.mm2; BA2
ENSG00000103489_17358012_17358050	COM; BS2; BA2
ENSG00000169752_76052067_76052177	COM; BS1; BS2.mm2; BA2; ALS
ENSG00000012983_50434394_50434571	COM; BS1; BS2; BA2; ALS
ENSG00000139684_46787021_46787109	COM; BS1; BS2.mm2; BA2; ALS
ENSG00000139618_32379317_32379515	COM; BS2; BA2
ENSG00000076513_110012005_110012137	COM; BS2.mm1; BA2
ENSG00000111596_70294071_70294294	COM; BS2; BA2
ENSG00000111596_70294237_70294294	COM; BS2; BA2
ENSG00000155974_66465275_66465422	COM; BS1; BS2.mm2; BA2; ALS
ENSG00000135437_55721195_55721494	COM; BS2.mm2; BA2
ENSG00000135437_55721148_55721494	COM; BS2.mm2; BA2
ENSG00000135437_55721153_55721494	COM; BS2.mm2; BA2
ENSG00000135437_55721241_55721494	COM; BS2.mm2; BA2
ENSG00000135437_55721300_55721494	COM; BS2.mm2; BA2
ENSG00000152556_48132019_48132211	COM; BS2.mm1; BA2
ENSG00000150760_127106231_127106301	COM; BS2.mm2; BA2
ENSG00000196932_61413459_61415113	COM; BS2.mm2; BA2
ENSG00000196932_61413459_61414500	COM; BS2.mm2; BA2
ENSG00000196932_61413459_61413535	COM; BS2.mm2; BA2
ENSG00000185532_52288726_52288848	COM; BS1; BS2; BA2; ALS
ENSG00000235687_37264530_37264637	COM; BS2.mm2; BA2
ENSG00000077420_26500819_26501111	COM; BS2; BA2
ENSG00000239665_13632772_13632825	COM; BS1; BS2; BA2; ALS
ENSG00000239665_13632680_13632825	COM; BS1; BS2; BA2; ALS
ENSG00000239665_13632560_13632825	COM; BS1; BS2; BA2; ALS
ENSG00000282246_13632560_13632825	COM; BS1; BS2; BA2; ALS
ENSG00000165434_74374415_74374582	COM; BS1; BS2.mm2; BA2; ALS
ENSG00000130635_134810255_134810308	COM; BS1; BS2.mm2; BA2; ALS
ENSG00000165092_72916920_72917104	COM; BS2.mm1; BA2
ENSG00000107186_13190114_13190177	COM; BS2; BA2
ENSG00000107186_13190114_13190299	COM; BS2; BA2
ENSG00000254317_129839900_129840067	COM; BS2.mm2; BA2
ENSG00000182197_117804722_117804893	COM; BS2.mm1; BA2
ENSG00000000003_100636191_100636689	COM; BS2.mm2; BA2
ENSG00000268350_52957088_52957247	COM; BS2.mm1; BA2
ENSG00000268350_52957088_52957123	COM; BS2.mm1; BA2
ENSG00000268350_52957088_52957238	COM; BS2.mm1; BA2
ENSG00000268350_52957088_52958414	COM; BS2.mm1; BA2
ENSG00000179304_52897400_52898726	COM; BS2.mm1; BA2
ENSG00000221994_48002595_48002653	COM; BS2; BA2
ENSG00000147118_48002595_48002653	COM; BS2; BA2
ENSG00000147050_45037655_45037689	COM; BS1; BS2; BA2; ALS
ENSG00000126870_158911550_158911679	COM; BS2.mm2; BA2
ENSG00000228775_141727992_141728114	COM; BS1; BS2; BA2; ALS
ENSG00000228775_141727992_141728145	COM; BS1; BS2; BA2; ALS
ENSG00000008311_122126375_122126459	COM; BS2.mm2; BA2
ENSG00000008311_122101371_122101438	COM; BS1; BS2.mm2; BA2; ALS
ENSG00000184903_110963500_110963565	COM; BS1; BS2; BA2; ALS
ENSG00000135249_105536658_105536749	COM; BS1; BS2.mm2; BA2; ALS
ENSG00000135249_105536565_105536749	COM; BS1; BS2.mm2; BA2; ALS
ENSG00000001631_92201307_92201555	COM; BS2.mm2; BA2
ENSG00000001631_92201307_92201423	COM; BS2.mm2; BA2
ENSG00000283321_17327759_17327848	COM; BS2; BA2
ENSG00000106546_17327759_17327848	COM; BS2; BA2
ENSG00000112562_168664074_168664111	COM; BS2; BA2
ENSG00000146521_167787314_167787607	COM; BS1; BS2; BA2; ALS
ENSG00000164465_117521525_117521576	COM; BS2.mm1; BA2
ENSG00000118690_108912335_108912558	COM; BS1; BS2; BA2; ALS
ENSG00000112249_100650538_100650714	COM; BS2; BA2
ENSG00000082269_70538291_70538401	COM; BS2; BA2
ENSG00000146070_46707991_46708161	COM; BS1; BS2.mm2; BA2; ALS
ENSG00000137343_30645895_30645974	COM; BS1; BS2.mm2; BA2; ALS
ENSG00000242753_11503511_11503663	COM; BS1; BS2.mm2; BA2; ALS
ENSG00000161021_179765326_179766741	COM; BS2.mm2; BA2
ENSG00000113312_160010500_160010858	COM; BS1; BS2; BA2; ALS
ENSG00000254122_141417677_141420274	COM; BS1; BS2; BA2; ALS
ENSG00000175426_96399953_96400186	COM; BS2; BA2
ENSG00000113161_75344623_75345658	COM; BS1; BS2.mm2; BA2; ALS
ENSG00000113161_75345574_75345658	COM; BS1; BS2.mm2; BA2; ALS
ENSG00000249937_17852566_17852706	COM; BS2.mm2; BA2
ENSG00000249937_17852606_17852706	COM; BS2.mm2; BA2
ENSG00000129116_168682998_168683103	COM; BS2.mm2; BA2
ENSG00000121210_153587742_153587811	COM; BS1; BS2; BA2; ALS
ENSG00000246541_94118781_94118911	COM; BS2.mm2; BA2
ENSG00000250057_83247060_83247213	COM; BS2; BA2
ENSG00000109618_25125694_25126260	COM; BS2; BA2
ENSG00000109618_25125694_25125784	COM; BS2; BA2
ENSG00000087008_8381492_8381607	COM; BS1; BS2; BA2; ALS
ENSG00000180370_196812739_196812851	COM; BS2.mm2; BA2
ENSG00000058063_182872356_182872537	COM; BS2.mm2; BA2
ENSG00000114346_172769007_172769143	COM; BS2.mm2; BA2
ENSG00000174564_136958009_136958201	COM; BS2.mm2; BA2
ENSG00000174564_136957983_136958201	COM; BS2.mm2; BA2
ENSG00000174564_136957895_136958201	COM; BS2.mm2; BA2
ENSG00000243276_118087360_118087500	COM; BS2; BA2
ENSG00000081052_227114628_227114696	COM; BS1; BS2.mm2; BA2; ALS
ENSG00000138443_203396884_203396967	COM; BS1; BS2; BA2; ALS
ENSG00000138443_203396785_203396967	COM; BS1; BS2; BA2; ALS
ENSG00000155657_178777149_178777317	COM; BS2.mm2; BA2
ENSG00000235724_161265267_161265520	COM; BS2.mm1; BA2
ENSG00000232973_38118898_38119025	COM; BS1; BS2; BA2; ALS
ENSG00000152689_33511812_33511842	COM; BS1; BS2; BA2; ALS
ENSG00000152689_33511710_33511842	COM; BS1; BS2; BA2; ALS
ENSG00000138018_26383299_26383347	COM; BS1; BS2; BA2; ALS
ENSG00000135775_230664484_230664587	COM; BS1; BS2; BA2; ALS
ENSG00000185842_225152005_225152073	COM; BS2.mm2; BA2
ENSG00000185842_225167939_225168028	COM; BS2.mm1; BA2
ENSG00000185842_225151883_225152073	COM; BS2.mm2; BA2
ENSG00000224260_209567536_209567673	COM; BS2.mm2; BA2
ENSG00000135821_182385760_182385939	COM; BS2.mm1; BA2
ENSG00000135821_182385760_182385842	COM; BS2.mm1; BA2
ENSG00000135821_182385760_182385887	COM; BS2.mm1; BA2
ENSG00000116194_178852683_178852953	COM; BS2.mm2; BA2
ENSG00000075945_170035454_170035553	COM; BS2.mm1; BA2
ENSG00000197323_114425449_114425723	COM; BS2.mm2; BA2
ENSG00000172031_92052510_92052658	COM; BS2.mm1; BA2
ENSG00000198160_66940028_66940052	COM; BS1; BS2; BA2; ALS
ENSG00000130695_26258143_26258260	COM; BS1; BS2.mm2; BA2; ALS
ENSG00000187942_21812363_21812536	COM; BS2.mm2; BA2
ENSG00000187942_21812265_21812536	COM; BS2.mm2; BA2
ENSG00000229425_15511119_15511381	COM.mm1; BS2.mm2
ENSG00000186976_43731699_43731811	COM.mm1; BS1.mm1; BS2.mm1; ALS.mm1
ENSG00000100150_31784814_31785107	COM.mm1
ENSG00000204514_57857017_57857289	COM.mm1; BS1.mm1; ALS.mm1
ENSG00000263551_1162834_1162853	COM.mm1
ENSG00000263551_1162815_1162853	COM.mm1
ENSG00000079134_264026_264092	COM.mm1
ENSG00000260785_71185596_71185650	COM.mm1; BS1.mm1; BS2.mm1; ALS.mm1
ENSG00000260785_71185596_71185655	COM.mm1; BS1.mm1; BS2.mm1; ALS.mm1
ENSG00000146872_62580111_62580192	COM.mm1; BS2.mm2
ENSG00000146872_62576709_62576775	COM.mm1; BS2.mm2
ENSG00000176358_49841552_49841584	COM.mm1; BS1.mm1; ALS.mm1
ENSG00000270647_35824078_35824198	COM.mm1; BS2.mm1
ENSG00000006125_35594031_35594067	COM.mm1
ENSG00000006125_35594008_35594067	COM.mm1
ENSG00000261156_34195914_34195937	COM.mm1; BS2.mm1
ENSG00000108381_3474053_3474174	COM.mm1
ENSG00000126856_90066861_90066910	COM.mm1; BS2.mm1
ENSG00000090863_74494760_74494831	COM.mm1; BS1.mm1; ALS.mm1
ENSG00000158486_21031045_21031286	COM.mm1; BS1.mm1; ALS.mm1
ENSG00000188869_81336609_81336651	COM.mm1; BS1.mm1; BS2.mm1; ALS.mm1
ENSG00000235420_70797540_70797693	COM.mm1
ENSG00000235420_70797540_70797751	COM.mm1
ENSG00000151575_56383952_56384031	COM.mm1; BS2.mm1
ENSG00000197535_52391930_52392070	COM.mm1
ENSG00000178997_41195933_41196037	COM.mm1; BS2.mm1
ENSG00000137812_40610245_40610297	COM.mm1; BS2.mm1
ENSG00000021776_34964234_34964402	COM.mm1; BS1.mm1; BS2.mm1; ALS.mm1
ENSG00000021776_34964234_34964453	COM.mm1; BS1.mm1; BS2.mm1; ALS.mm1
ENSG00000021776_34964234_34964290	COM.mm1; BS1.mm1; BS2.mm1; ALS.mm1
ENSG00000286110_24567892_24568182	COM.mm1; BS1.mm1; BS2.mm1; ALS.mm1
ENSG00000259905_24567897_24568182	COM.mm1; BS1.mm1; BS2.mm1; ALS.mm1
ENSG00000259905_24567892_24568182	COM.mm1; BS1.mm1; BS2.mm1; ALS.mm1
ENSG00000075413_103498827_103498901	COM.mm1; BS1.mm1; ALS.mm1
ENSG00000225746_100906044_100906163	COM.mm1
ENSG00000225746_100906098_100906163	COM.mm1
ENSG00000258399_100906098_100906163	COM.mm1
ENSG00000090060_96525310_96525391	COM.mm1; BS1.mm1; ALS.mm1
ENSG00000054983_87939905_87939981	COM.mm1; BS1.mm1; ALS.mm1
ENSG00000100564_67593728_67593952	COM.mm1; BS1.mm1; ALS.mm1
ENSG00000027075_61463069_61463360	COM.mm1; BS1.mm1; BS2.mm1; ALS.mm1
ENSG00000258553_60057582_60057651	COM.mm1
ENSG00000259719_56328183_56328361	COM.mm1; BS2.mm1
ENSG00000197930_52661293_52661304	COM.mm1; BS2.mm2
ENSG00000286464_43308648_43308842	COM.mm1; BS2.mm1
ENSG00000139865_37796294_37796370	COM.mm1; BS2.mm2
ENSG00000092148_31178020_31178254	COM.mm1; BS1.mm1; ALS.mm1
ENSG00000134901_102793341_102793418	COM.mm1; BS2.mm1
ENSG00000228669_62742223_62742400	COM.mm1; BS1.mm1; BS2.mm1; ALS.mm1
ENSG00000228669_62742223_62742405	COM.mm1; BS1.mm1; BS2.mm1; ALS.mm1
ENSG00000102780_42195763_42195959	COM.mm1; BS2.mm1
ENSG00000102710_37047535_37047601	COM.mm1; BS2.mm2
ENSG00000083642_32706934_32707039	COM.mm1; BS2.mm1
ENSG00000102802_30917403_30917512	COM.mm1; BS2.mm1
ENSG00000123066_116022456_116022508	COM.mm1
ENSG00000123066_116022456_116022601	COM.mm1
ENSG00000151135_106966935_106967180	COM.mm1
ENSG00000151135_106967111_106967180	COM.mm1
ENSG00000111785_106879728_106879947	COM.mm1
ENSG00000111785_106879775_106879947	COM.mm1
ENSG00000133858_71623360_71623597	COM.mm1; BS2.mm2
ENSG00000135678_68971265_68971570	COM.mm1; BS1.mm1; ALS.mm1
ENSG00000166881_57064646_57064739	COM.mm1
ENSG00000064763_29332688_29332727	COM.mm1; BS2.mm2
ENSG00000064763_29332600_29332727	COM.mm1; BS2.mm2
ENSG00000187569_7716198_7716239	COM.mm1; BS2.mm2
ENSG00000107789_87513124_87513221	COM.mm1; BS1.mm1; ALS.mm1
ENSG00000231009_42710791_42710974	COM.mm1; BS1.mm1; BS2.mm1; ALS.mm1
ENSG00000197321_29657969_29658068	COM.mm1; BS1.mm1; ALS.mm1
ENSG00000237943_6608376_6608408	COM.mm1; BS1.mm1; ALS.mm1
ENSG00000237943_6608348_6608408	COM.mm1; BS1.mm1; ALS.mm1
ENSG00000151240_288364_288421	COM.mm1; BS1.mm1; ALS.mm1
ENSG00000178105_108673467_108673527	COM.mm1; BS2.mm1
ENSG00000129084_14510872_14510951	COM.mm1; BS1.mm1; ALS.mm1
ENSG00000129084_14510872_14511031	COM.mm1; BS1.mm1; ALS.mm1
ENSG00000256206_14510872_14510951	COM.mm1; BS1.mm1; ALS.mm1
ENSG00000197601_13694900_13694954	COM.mm1
ENSG00000197601_13694756_13694954	COM.mm1
ENSG00000197601_13694759_13694954	COM.mm1
ENSG00000183020_959437_959505	COM.mm1; BS2.mm1
ENSG00000165275_37770672_37770739	COM.mm1; BS2.mm2
ENSG00000283945_27261830_27262036	COM.mm1; BS1.mm1; BS2.mm1; ALS.mm1
ENSG00000283945_27261830_27261928	COM.mm1; BS1.mm1; BS2.mm1; ALS.mm1
ENSG00000120156_27228206_27228305	COM.mm1; BS1.mm1; ALS.mm1
ENSG00000254166_127140744_127140858	COM.mm1
ENSG00000253972_119244295_119244330	COM.mm1; BS1.mm1; ALS.mm1
ENSG00000104450_100191390_100191496	COM.mm1; BS2.mm2
ENSG00000156509_100134161_100134364	COM.mm1; BS1.mm1; BS2.mm1; ALS.mm1
ENSG00000104312_89771741_89771790	COM.mm1
ENSG00000198363_61548071_61548208	COM.mm1; BS2.mm2
ENSG00000083168_41947751_41947912	COM.mm1; BS2.mm1
ENSG00000215262_36928905_36929043	COM.mm1; BS1.mm1; ALS.mm1
ENSG00000168078_27828105_27828198	COM.mm1; BS2.mm2
ENSG00000180772_116170747_116170816	COM.mm1
ENSG00000180772_116170744_116170816	COM.mm1
ENSG00000089472_66171127_66171268	COM.mm1; BS2.mm1
ENSG00000131089_63703170_63703284	COM.mm1; BS1.mm1; BS2.mm1; ALS.mm1
ENSG00000196632_54259274_54259338	COM.mm1; BS2.mm1
ENSG00000165164_36149108_36149223	COM.mm1; BS1.mm1; BS2.mm1; ALS.mm1
ENSG00000177189_20161644_20161761	COM.mm1
ENSG00000087842_15397449_15397531	COM.mm1; BS2.mm1
ENSG00000081803_122480852_122480860	COM.mm1; BS1.mm1; BS2.mm1; ALS.mm1
ENSG00000135218_80664406_80664497	COM.mm1; BS1.mm1; ALS.mm1
ENSG00000228878_35793906_35794022	COM.mm1
ENSG00000008256_6173653_6173733	COM.mm1
ENSG00000118492_146717536_146717599	COM.mm1; BS2.mm1
ENSG00000146350_121256084_121256285	COM.mm1; BS1.mm1; BS2.mm1; ALS.mm1
ENSG00000112742_80031467_80031559	COM.mm1; BS2.mm1
ENSG00000135338_79493613_79493750	COM.mm1; BS1.mm1; BS2.mm1; ALS.mm1
ENSG00000124749_56077529_56078102	COM.mm1; BS1.mm1; ALS.mm1
ENSG00000124749_56077529_56077573	COM.mm1; BS1.mm1; ALS.mm1
ENSG00000198087_47503280_47503440	COM.mm1; BS1.mm1; BS2.mm1; ALS.mm1
ENSG00000065029_35281056_35281224	COM.mm1; BS1.mm1; BS2.mm1; ALS.mm1
ENSG00000112337_25923695_25923906	COM.mm1
ENSG00000111913_24832256_24832391	COM.mm1; BS2.mm1
ENSG00000112294_24522638_24522925	COM.mm1; BS2.mm1
ENSG00000112294_24522767_24522925	COM.mm1; BS2.mm1
ENSG00000153157_10898824_10898848	COM.mm1; BS2.mm1
ENSG00000272162_10898824_10898848	COM.mm1; BS2.mm1
ENSG00000234511_170234932_170235070	COM.mm1; BS1.mm1; ALS.mm1
ENSG00000234511_170234977_170235070	COM.mm1; BS1.mm1; ALS.mm1
ENSG00000113712_149509879_149509953	COM.mm1
ENSG00000156453_141867470_141867614	COM.mm1; BS1.mm1; ALS.mm1
ENSG00000072364_132886310_132886403	COM.mm1
ENSG00000186687_131180095_131180167	COM.mm1; BS2.mm1
ENSG00000174132_100562052_100562188	COM.mm1; BS1.mm1; ALS.mm1
ENSG00000174132_100562054_100562188	COM.mm1; BS1.mm1; ALS.mm1
ENSG00000198677_95503814_95503938	COM.mm1; BS2.mm1
ENSG00000249984_92688120_92688254	COM.mm1; BS2.mm2
ENSG00000177453_43240260_43240390	COM.mm1; BS2.mm2
ENSG00000164256_23517881_23517930	COM.mm1; BS1.mm1; BS2.mm1; ALS.mm1
ENSG00000109775_185403494_185403618	COM.mm1
ENSG00000198589_150844658_150844779	COM.mm1; BS2.mm2
ENSG00000152208_93302583_93302645	COM.mm1; BS2.mm2
ENSG00000251442_78673343_78673414	COM.mm1; BS2.mm1
ENSG00000132466_73104003_73104080	COM.mm1; BS2.mm1
ENSG00000033178_67633345_67633473	COM.mm1
ENSG00000119231_196927812_196927879	COM.mm1; BS2.mm1
ENSG00000119231_196927796_196927879	COM.mm1; BS2.mm1
ENSG00000082996_149921134_149921227	COM.mm1; BS1.mm1; BS2.mm1; ALS.mm1
ENSG00000114686_131468091_131468168	COM.mm1; BS2.mm2
ENSG00000163833_121593379_121593502	COM.mm1; BS1.mm1; ALS.mm1
ENSG00000163618_62478261_62478316	COM.mm1; BS2.mm2
ENSG00000163618_62478261_62478323	COM.mm1; BS2.mm2
ENSG00000163618_62478261_62478416	COM.mm1; BS2.mm2
ENSG00000168301_58493915_58494408	COM.mm1; BS2.mm2
ENSG00000168301_58494153_58494408	COM.mm1; BS2.mm2
ENSG00000180376_56618172_56618212	COM.mm1
ENSG00000047849_47998638_47998879	COM.mm1; BS1.mm1; BS2.mm1; ALS.mm1
ENSG00000226320_34337023_34337111	COM.mm1; BS2.mm2
ENSG00000114166_20147963_20147999	COM.mm1
ENSG00000204120_232698269_232698307	COM.mm1; BS1.mm1; ALS.mm1
ENSG00000280537_219158186_219158362	COM.mm1
ENSG00000187736_219158186_219158362	COM.mm1
ENSG00000023228_206130088_206130242	COM.mm1
ENSG00000188738_185828156_185828199	COM.mm1; BS1.mm1; BS2.mm1; ALS.mm1
ENSG00000163510_179978190_179978318	COM.mm1; BS1.mm1; ALS.mm1
ENSG00000163072_168824634_168824717	COM.mm1; BS1.mm1; ALS.mm1
ENSG00000123607_165919276_165919433	COM.mm1; BS1.mm1; ALS.mm1
ENSG00000236283_164960899_164960967	COM.mm1; BS1.mm1; ALS.mm1
ENSG00000158417_99397047_99398909	COM.mm1; BS1.mm1; BS2.mm1; ALS.mm1
ENSG00000158417_99398748_99398909	COM.mm1; BS1.mm1; BS2.mm1; ALS.mm1
ENSG00000075568_97908658_97908698	COM.mm1; BS2.mm1
ENSG00000075568_97802428_97802537	COM.mm1; BS1.mm1; ALS.mm1
ENSG00000143933_47172414_47172459	COM.mm1; BS1.mm1; ALS.mm1
ENSG00000163214_38819049_38819108	COM.mm1; BS2.mm1
ENSG00000163214_38819049_38819144	COM.mm1; BS2.mm1
ENSG00000115808_36883932_36884065	COM.mm1; BS1.mm1; BS2.mm1; ALS.mm1
ENSG00000115808_36883932_36884075	COM.mm1; BS1.mm1; BS2.mm1; ALS.mm1
ENSG00000226994_35162803_35162839	COM.mm1; BS2.mm1
ENSG00000226994_35162786_35162839	COM.mm1; BS2.mm1
ENSG00000226994_35162789_35162839	COM.mm1; BS2.mm1
ENSG00000226994_35162776_35162839	COM.mm1; BS2.mm1
ENSG00000286645_25009935_25010274	COM.mm1; BS1.mm1; BS2.mm1; ALS.mm1
ENSG00000228613_1619717_1620113	COM.mm1
ENSG00000235779_313874_314266	COM.mm1; BS2.mm1
ENSG00000235779_313874_314049	COM.mm1; BS2.mm1
ENSG00000235779_313874_314110	COM.mm1; BS2.mm1
ENSG00000235779_313874_314101	COM.mm1; BS2.mm1
ENSG00000235779_313874_314107	COM.mm1; BS2.mm1
ENSG00000235779_313874_314048	COM.mm1; BS2.mm1
ENSG00000235779_313874_313892	COM.mm1; BS2.mm1
ENSG00000235779_313874_313884	COM.mm1; BS2.mm1
ENSG00000198626_237819036_237819192	COM.mm1
ENSG00000185842_225085544_225085789	COM.mm1; BS1.mm1; ALS.mm1
ENSG00000185842_225085677_225085789	COM.mm1; BS1.mm1; ALS.mm1
ENSG00000197721_207724633_207724708	COM.mm1; BS2.mm2
ENSG00000116750_193021097_193021195	COM.mm1; BS1.mm1; BS2.mm1; ALS.mm1
ENSG00000230426_187328991_187329060	COM.mm1; BS2.mm1
ENSG00000010932_171282258_171282333	COM.mm1; BS2.mm2
ENSG00000010932_171281978_171282333	COM.mm1; BS2.mm2
ENSG00000227733_148206495_148206633	COM.mm1; BS1.mm1; ALS.mm1
ENSG00000226419_113033673_113033838	COM.mm1; BS2.mm2
ENSG00000226419_113033675_113033838	COM.mm1; BS2.mm2
ENSG00000224081_94855244_94855426	COM.mm1; BS2.mm1
ENSG00000224081_94855244_94855421	COM.mm1; BS2.mm1
ENSG00000162664_90018685_90018784	COM.mm1; BS1.mm1; BS2.mm1; ALS.mm1
ENSG00000162616_78004939_78005321	COM.mm1; BS1.mm1; ALS.mm1
ENSG00000162616_78004935_78005321	COM.mm1; BS1.mm1; ALS.mm1
ENSG00000162616_78005080_78005321	COM.mm1; BS1.mm1; ALS.mm1
ENSG00000057468_75806981_75807141	COM.mm1; BS1.mm1; ALS.mm1
ENSG00000127603_39447432_39447587	COM.mm1
ENSG00000182670_37161990_37162063	COM.mm1; BS2.mm2
ENSG00000142197_36223231_36223350	COM.mm1
ENSG00000188033_12623261_12623399	COM.mm1; BS1.mm1; BS2.mm1; ALS.mm1
ENSG00000279082_21651674_21651813	COM.mm1; BS1.mm1; ALS.mm1
ENSG00000260372_26925817_26925862	COM.mm1; BS1.mm1; BS2.mm1; ALS.mm1
ENSG00000067900_21028776_21028935	COM.mm1
ENSG00000132204_1392086_1392185	COM.mm1; BS1.mm1; ALS.mm1
ENSG00000266806_22331597_22331734	COM.mm1; BS2.mm1
ENSG00000262302_7247277_7247343	COM.mm1; BS2.mm1
ENSG00000175826_7247277_7247343	COM.mm1; BS2.mm1
ENSG00000175826_7247277_7247339	COM.mm1; BS2.mm1
ENSG00000238098_2406608_2406909	COM.mm1; BS2.mm1
ENSG00000238098_2406603_2406909	COM.mm1; BS2.mm1
ENSG00000174442_66532247_66532403	COM.mm1; BS2.mm1
ENSG00000074696_65572235_65572366	COM.mm1; BS1.mm1; ALS.mm1
ENSG00000140455_63562895_63563008	COM.mm1; BS1.mm1; ALS.mm1
ENSG00000128915_60431934_60431984	COM.mm1; BS1.mm1; BS2.mm1; ALS.mm1
ENSG00000069869_55966473_55966546	COM.mm1; BS2.mm1
ENSG00000186073_36697323_36697390	COM.mm1; BS1.mm1; ALS.mm1
ENSG00000198838_33755065_33755180	COM.mm1
ENSG00000258983_88500825_88501031	COM.mm1; BS2.mm2
ENSG00000257522_29378293_29378560	COM.mm1; BS2.mm2
ENSG00000257522_29378293_29378656	COM.mm1; BS2.mm2
ENSG00000257522_29378293_29378544	COM.mm1; BS2.mm2
ENSG00000257522_29378293_29378456	COM.mm1; BS2.mm2
ENSG00000286416_97431872_97433958	COM.mm1
ENSG00000286416_97431872_97433994	COM.mm1
ENSG00000102595_95972580_95972671	COM.mm1; BS1.mm1; ALS.mm1
ENSG00000184575_64420070_64420254	COM.mm1
ENSG00000139116_39330242_39330262	COM.mm1; BS2.mm1
ENSG00000069431_21925942_21926063	COM.mm1
ENSG00000257062_21054594_21054636	COM.mm1
ENSG00000257062_21054590_21054636	COM.mm1
ENSG00000257062_21054587_21054636	COM.mm1
ENSG00000257062_21054579_21054636	COM.mm1
ENSG00000205754_21054569_21054636	COM.mm1
ENSG00000205754_21054452_21054636	COM.mm1
ENSG00000257046_21054452_21054636	COM.mm1
ENSG00000213341_100218718_100218825	COM.mm1; BS2.mm1
ENSG00000107611_16925241_16925424	COM.mm1; BS1.mm1; BS2.mm1; ALS.mm1
ENSG00000198561_57763853_57764132	COM.mm1
ENSG00000175356_9049899_9050397	COM.mm1; BS1.mm1; BS2.mm1; ALS.mm1
ENSG00000224842_126590410_126590543	COM.mm1; BS1.mm1; BS2.mm1; ALS.mm1
ENSG00000165124_110429920_110430004	COM.mm1; BS2.mm1
ENSG00000233081_91426238_91426396	COM.mm1; BS1.mm1; BS2.mm1; ALS.mm1
ENSG00000249816_124944141_124944797	COM.mm1; BS1.mm1; ALS.mm1
ENSG00000249816_124944567_124944797	COM.mm1; BS1.mm1; ALS.mm1
ENSG00000249816_124944487_124944797	COM.mm1; BS1.mm1; ALS.mm1
ENSG00000104490_102020237_102020406	COM.mm1; BS2.mm2
ENSG00000104490_102020237_102020289	COM.mm1; BS2.mm2
ENSG00000197140_39283586_39283624	COM.mm1; BS2.mm1
ENSG00000102271_87613877_87614044	COM.mm1; BS1.mm1; BS2.mm1; ALS.mm1
ENSG00000178234_152093991_152094522	COM.mm1; BS2.mm1
ENSG00000178234_152094190_152094522	COM.mm1; BS2.mm1
ENSG00000178234_152094320_152094522	COM.mm1; BS2.mm1
ENSG00000106648_151967208_151967493	COM.mm1; BS1.mm1; BS2.mm1; ALS.mm1
ENSG00000224940_128358681_128358800	COM.mm1
ENSG00000197498_110997183_110997264	COM.mm1; BS2.mm2
ENSG00000183826_38344984_38345093	COM.mm1; BS1.mm1; ALS.mm1
ENSG00000232040_28589360_28590541	COM.mm1; BS2.mm2
ENSG00000235109_28336790_28336943	COM.mm1; BS1.mm1; ALS.mm1
ENSG00000145860_159181960_159182051	COM.mm1; BS1.mm1; ALS.mm1
ENSG00000170606_133076654_133076898	COM.mm1; BS2.mm1
ENSG00000138829_128301382_128301510	COM.mm1; BS1.mm1; BS2.mm1; ALS.mm1
ENSG00000164327_38967943_38968030	COM.mm1; BS1.mm1; ALS.mm1
ENSG00000164073_127957501_127957590	COM.mm1; BS1.mm1; ALS.mm1
ENSG00000164073_127957501_127957592	COM.mm1; BS1.mm1; ALS.mm1
ENSG00000118777_88099324_88099448	COM.mm1; BS2.mm1
ENSG00000249307_79306691_79306728	COM.mm1; BS2.mm2
ENSG00000171234_69096519_69097241	COM.mm1; BS1.mm1; BS2.mm1; ALS.mm1
ENSG00000171234_69096494_69097241	COM.mm1; BS1.mm1; BS2.mm1; ALS.mm1
ENSG00000171234_69096474_69097241	COM.mm1; BS1.mm1; BS2.mm1; ALS.mm1
ENSG00000128059_56396619_56396739	COM.mm1; BS1.mm1; ALS.mm1
ENSG00000239381_181657266_181657409	COM.mm1; BS1.mm1; ALS.mm1
ENSG00000136603_170384533_170384765	COM.mm1; BS1.mm1; ALS.mm1
ENSG00000051382_138796463_138796567	COM.mm1
ENSG00000206527_123567762_123567780	COM.mm1
ENSG00000172139_112274897_112275025	COM.mm1; BS2.mm1
ENSG00000144554_10072871_10072981	COM.mm1; BS2.mm1
ENSG00000124831_237760064_237760205	COM.mm1; BS1.mm1; BS2.mm1; ALS.mm1
ENSG00000151689_190366695_190366895	COM.mm1; BS2.mm2
ENSG00000286206_125698574_125698699	COM.mm1; BS1.mm1; ALS.mm1
ENSG00000235597_104506458_104506836	COM.mm1; BS1.mm1; BS2.mm1; ALS.mm1
ENSG00000115239_53750783_53750941	COM.mm1
ENSG00000152689_33493054_33493172	COM.mm1; BS2.mm1
ENSG00000158125_31344684_31344736	COM.mm1
ENSG00000143753_224175756_224175947	COM.mm1; BS2.mm1
ENSG00000116141_220629416_220631134	COM.mm1; BS1.mm1; BS2.mm1; ALS.mm1
ENSG00000116141_220631035_220631134	COM.mm1; BS1.mm1; BS2.mm1; ALS.mm1
ENSG00000117335_207785071_207785106	COM.mm1
ENSG00000229739_186451081_186451274	COM.mm1; BS2.mm2
ENSG00000229739_186451179_186451274	COM.mm1; BS2.mm2
ENSG00000143207_176081152_176081287	COM.mm1; BS1.mm1; ALS.mm1
ENSG00000143207_176081152_176081256	COM.mm1; BS1.mm1; ALS.mm1
ENSG00000178104_148972511_148972592	COM.mm1
ENSG00000275131_120538323_120538404	COM.mm1
ENSG00000122483_93212101_93212261	COM.mm1; BS2.mm1
ENSG00000147761_9707316_9707571	COM.mm1
ENSG00000147753_6457159_6457414	COM.mm1
ENSG00000198300_56829783_56829921	COM.mm1; BS2.mm1
ENSG00000196074_59915165_59915199	COM.mm1; BS2.mm1
ENSG00000101343_20045308_20045486	COM.mm1; BS2.mm2
ENSG00000287754_11581118_11581335	COM.mm1
ENSG00000206072_63720013_63720155	COM.mm1; BS1.mm1; BS2.mm1; ALS.mm1
ENSG00000082397_5428313_5428465	COM.mm1; BS2.mm2
ENSG00000080986_2610781_2610861	COM.mm1; BS2.mm1
ENSG00000080986_2610759_2610861	COM.mm1; BS2.mm1
ENSG00000175175_58972132_58972275	COM.mm1
ENSG00000278540_37223512_37223601	COM.mm1; BS1.mm1; BS2.mm1; ALS.mm1
ENSG00000261008_72570435_72570515	COM.mm1; BS1.mm1; BS2.mm1; ALS.mm1
ENSG00000261742_65372233_65372269	COM.mm1; BS2.mm1
ENSG00000159579_57207593_57207685	COM.mm1
ENSG00000260135_55446864_55446948	COM.mm1; BS2.mm1
ENSG00000169347_20326338_20326467	COM.mm1; BS1.mm1; ALS.mm1
ENSG00000048471_12000325_12000493	COM.mm1; BS1.mm1; BS2.mm1; ALS.mm1
ENSG00000166233_72572126_72572165	COM.mm1; BS2.mm1
ENSG00000166233_72572108_72572165	COM.mm1; BS2.mm1
ENSG00000198752_103008472_103008555	COM.mm1
ENSG00000258379_97789002_97789256	COM.mm1; BS2.mm1
ENSG00000258994_86336412_86336486	COM.mm1
ENSG00000100483_50115839_50115911	COM.mm1
ENSG00000100483_50114285_50114404	COM.mm1; BS1.mm1; ALS.mm1
ENSG00000092201_21369204_21369355	COM.mm1; BS2.mm1
ENSG00000234377_78189608_78189696	COM.mm1
ENSG00000136144_49559918_49560084	COM.mm1
ENSG00000120688_41072782_41072857	COM.mm1; BS1.mm1; ALS.mm1
ENSG00000065357_55928255_55928334	COM.mm1; BS1.mm1; ALS.mm1
ENSG00000188906_40321034_40321188	COM.mm1; BS2.mm1
ENSG00000139144_18282707_18282759	COM.mm1; BS2.mm2
ENSG00000139144_18282044_18282759	COM.mm1; BS2.mm2
ENSG00000139144_18282004_18282759	COM.mm1; BS2.mm2
ENSG00000256803_10030543_10030606	COM.mm1; BS2.mm2
ENSG00000126838_9201327_9201347	COM.mm1
ENSG00000188649_95995269_95995365	COM.mm1; BS1.mm1; BS2.mm1; ALS.mm1
ENSG00000285810_75051379_75051534	COM.mm1
ENSG00000204130_68384051_68384152	COM.mm1; BS2.mm2
ENSG00000095777_26096568_26096682	COM.mm1
ENSG00000226304_25925993_25926188	COM.mm1
ENSG00000240291_18545465_18545651	COM.mm1; BS1.mm1; BS2.mm1; ALS.mm1
ENSG00000149262_77894290_77894349	COM.mm1; BS1.mm1; BS2.mm1; ALS.mm1
ENSG00000254080_74632450_74632502	COM.mm1; BS2.mm2
ENSG00000154589_74010001_74010129	COM.mm1; BS1.mm1; ALS.mm1
ENSG00000104442_65605422_65605538	COM.mm1; BS1.mm1; BS2.mm1; ALS.mm1
ENSG00000104643_11294775_11295302	COM.mm1; BS1.mm1; BS2.mm1; ALS.mm1
ENSG00000104643_11295194_11295302	COM.mm1; BS1.mm1; BS2.mm1; ALS.mm1
ENSG00000072133_84145478_84145557	COM.mm1; BS2.mm1
ENSG00000223487_12374944_12375133	COM.mm1
ENSG00000105976_116774881_116775111	COM.mm1; BS1.mm1; BS2.mm1; ALS.mm1
ENSG00000005249_107150922_107151023	COM.mm1; BS2.mm1
ENSG00000234545_92569823_92569915	COM.mm1; BS2.mm1
ENSG00000075223_80818299_80818409	COM.mm1; BS2.mm2
ENSG00000075223_80818299_80818418	COM.mm1; BS2.mm2
ENSG00000273024_65715648_65715707	COM.mm1; BS1.mm1; BS2.mm1; ALS.mm1
ENSG00000164669_65209754_65209813	COM.mm1; BS1.mm1; BS2.mm1; ALS.mm1
ENSG00000118418_79214972_79215022	COM.mm1; BS2.mm1
ENSG00000161912_41139927_41140205	COM.mm1; BS2.mm2
ENSG00000204296_32366167_32366187	COM.mm1; BS2.mm1
ENSG00000124568_25812831_25812992	COM.mm1; BS2.mm2
ENSG00000183674_10433028_10433253	COM.mm1; BS1.mm1; ALS.mm1
ENSG00000134057_69171270_69171452	COM.mm1; BS1.mm1; ALS.mm1
ENSG00000250048_40052290_40052476	COM.mm1; BS1.mm1; ALS.mm1
ENSG00000150712_32271833_32271905	COM.mm1; BS2.mm1
ENSG00000288003_169912705_169913068	COM.mm1; BS1.mm1; ALS.mm1
ENSG00000145414_163137199_163137250	COM.mm1; BS2.mm2
ENSG00000171560_154587512_154587657	COM.mm1; BS2.mm1
ENSG00000109436_140676894_140677101	COM.mm1; BS2.mm1
ENSG00000145348_106095482_106095641	COM.mm1; BS2.mm1
ENSG00000246090_99157491_99157579	COM.mm1; BS1.mm1; ALS.mm1
ENSG00000246090_99154545_99157579	COM.mm1; BS1.mm1; ALS.mm1
ENSG00000138756_78833582_78833687	COM.mm1; BS1.mm1; BS2.mm1; ALS.mm1
ENSG00000138750_76145555_76145820	COM.mm1; BS2.mm1
ENSG00000138750_76145555_76145691	COM.mm1; BS2.mm1
ENSG00000138750_76145555_76145577	COM.mm1; BS2.mm1
ENSG00000169359_155829688_155829755	COM.mm1; BS2.mm1
ENSG00000169359_155829688_155829903	COM.mm1; BS2.mm1
ENSG00000284952_155829688_155829903	COM.mm1; BS2.mm1
ENSG00000034533_131024005_131024238	COM.mm1; BS1.mm1; BS2.mm1; ALS.mm1
ENSG00000034533_131024005_131025331	COM.mm1; BS1.mm1; BS2.mm1; ALS.mm1
ENSG00000172139_112286704_112286879	COM.mm1
ENSG00000172139_112286704_112286878	COM.mm1
ENSG00000181555_47126648_47126663	COM.mm1; BS2.mm2
ENSG00000151092_25778574_25778688	COM.mm1; BS2.mm1
ENSG00000144566_19975516_19975752	COM.mm1
ENSG00000144566_19975643_19975752	COM.mm1
ENSG00000144566_19975587_19975752	COM.mm1
ENSG00000144566_19975601_19975752	COM.mm1
ENSG00000268279_14137848_14137968	COM.mm1; BS1.mm1; ALS.mm1
ENSG00000237035_198191245_198191517	COM.mm1
ENSG00000144306_174410344_174410503	COM.mm1; BS1.mm1; ALS.mm1
ENSG00000144306_174410082_174410503	COM.mm1; BS1.mm1; ALS.mm1
ENSG00000117020_243683197_243683310	COM.mm1; BS1.mm1; ALS.mm1
ENSG00000143748_224275339_224275458	COM.mm1
ENSG00000122176_203351033_203351086	COM.mm1; BS2.mm2
ENSG00000122176_203351033_203351088	COM.mm1; BS2.mm2
ENSG00000122176_203351033_203351122	COM.mm1; BS2.mm2
ENSG00000285280_192489797_192489945	COM.mm1
ENSG00000228309_185622727_185622839	COM.mm1; BS2.mm2
ENSG00000143171_165444845_165445172	COM.mm1; BS2.mm1
ENSG00000143171_165444845_165445355	COM.mm1; BS2.mm1
ENSG00000143171_165444845_165445126	COM.mm1; BS2.mm1
ENSG00000163216_153041670_153041931	COM.mm1; BS1.mm1; ALS.mm1
ENSG00000198160_66971655_66971736	COM.mm1; BS2.mm2
ENSG00000234917_42678735_42678869	COM.mm1; BS1.mm1; ALS.mm1
ENSG00000116288_7977652_7977738	COM.mm1; BS2.mm1
ENSG00000154654_21418473_21418569	COM.mm1; BS2.mm2
ENSG00000100191_32238985_32239090	COM.mm1; BS2.mm1
ENSG00000088298_35144979_35145018	COM.mm1; BS2.mm1
ENSG00000134490_23399566_23399647	COM.mm1; BS1.mm1; ALS.mm1
ENSG00000007202_28642275_28642481	COM.mm1
ENSG00000007202_28642275_28642335	COM.mm1
ENSG00000183604_30301222_30301358	COM.mm1; BS2.mm2
ENSG00000205534_29561515_29561651	COM.mm1; BS2.mm2
ENSG00000288632_29561515_29561651	COM.mm1; BS2.mm2
ENSG00000237296_22459355_22459491	COM.mm1; BS2.mm2
ENSG00000185710_21911235_21911372	COM.mm1; BS2.mm2
ENSG00000185710_21911235_21911371	COM.mm1; BS2.mm2
ENSG00000180747_21479442_21479578	COM.mm1; BS2.mm2
ENSG00000157106_18892218_18892354	COM.mm1; BS2.mm2
ENSG00000166819_89669500_89669672	COM.mm1; BS2.mm1
ENSG00000170776_85521428_85521575	COM.mm1; BS1.mm1; BS2.mm1; ALS.mm1
ENSG00000067369_43408897_43409096	COM.mm1; BS1.mm1; BS2.mm1; ALS.mm1
ENSG00000224078_25082672_25082705	COM.mm1; BS2.mm1
ENSG00000224078_25082663_25082705	COM.mm1; BS2.mm1
ENSG00000224078_25082606_25082705	COM.mm1; BS2.mm1
ENSG00000224078_25082647_25082705	COM.mm1; BS2.mm1
ENSG00000224078_25082589_25082705	COM.mm1; BS2.mm1
ENSG00000066739_96328347_96328535	COM.mm1; BS1.mm1; ALS.mm1
ENSG00000119698_94227286_94227378	COM.mm1; BS1.mm1; ALS.mm1
ENSG00000119698_94227275_94227378	COM.mm1; BS1.mm1; ALS.mm1
ENSG00000133943_91199757_91199905	COM.mm1
ENSG00000100650_69771194_69771544	COM.mm1; BS2.mm1
ENSG00000070367_57222308_57222416	COM.mm1; BS2.mm1
ENSG00000087301_52543398_52543630	COM.mm1; BS1.mm1; BS2.mm1; ALS.mm1
ENSG00000129493_31326163_31326342	COM.mm1; BS1.mm1; ALS.mm1
ENSG00000196943_24300677_24300857	COM.mm1; BS1.mm1; ALS.mm1
ENSG00000196943_24300408_24300857	COM.mm1; BS1.mm1; ALS.mm1
ENSG00000005810_77090106_77090263	COM.mm1
ENSG00000281883_43883800_43883936	COM.mm1; BS2.mm2
ENSG00000179630_43883771_43883936	COM.mm1; BS2.mm2
ENSG00000172766_41372815_41372830	COM.mm1; BS2.mm2
ENSG00000172766_41372732_41372830	COM.mm1; BS2.mm2
ENSG00000247213_108461630_108461694	COM.mm1; BS1.mm1; BS2.mm1; ALS.mm1
ENSG00000179088_103305974_103306345	COM.mm1
ENSG00000102189_92879247_92879363	COM.mm1
ENSG00000167553_49269786_49269976	COM.mm1; BS2.mm2
ENSG00000167553_49269828_49269976	COM.mm1; BS2.mm2
ENSG00000177119_45335549_45335628	COM.mm1; BS2.mm2
ENSG00000134538_21196946_21197188	COM.mm1; BS1.mm1; BS2.mm1; ALS.mm1
ENSG00000205754_21043334_21043576	COM.mm1; BS1.mm1; BS2.mm1; ALS.mm1
ENSG00000257046_21043334_21043576	COM.mm1; BS1.mm1; BS2.mm1; ALS.mm1
ENSG00000047621_4505306_4505380	COM.mm1; BS1.mm1; BS2.mm1; ALS.mm1
ENSG00000165637_75229310_75229701	COM.mm1; BS1.mm1; ALS.mm1
ENSG00000165637_75229644_75229701	COM.mm1; BS1.mm1; ALS.mm1
ENSG00000166348_73591278_73591540	COM.mm1; BS1.mm1; ALS.mm1
ENSG00000166348_73591278_73591342	COM.mm1; BS1.mm1; ALS.mm1
ENSG00000166348_73591278_73591338	COM.mm1; BS1.mm1; ALS.mm1
ENSG00000166348_73591278_73591339	COM.mm1; BS1.mm1; ALS.mm1
ENSG00000171988_63194286_63194694	COM.mm1; BS2.mm1
ENSG00000171988_63194286_63194375	COM.mm1; BS2.mm1
ENSG00000223581_7097126_7097353	COM.mm1; BS1.mm1; ALS.mm1
ENSG00000171053_125747376_125747411	COM.mm1
ENSG00000110367_118756260_118756323	COM.mm1; BS1.mm1; BS2.mm1; ALS.mm1
ENSG00000110318_101992778_101992842	COM.mm1; BS1.mm1; BS2.mm1; ALS.mm1
ENSG00000178795_77229150_77229232	COM.mm1; BS2.mm1
ENSG00000186124_55850347_55850525	COM.mm1; BS1.mm1; BS2.mm1; ALS.mm1
ENSG00000109919_47631036_47631087	COM.mm1; BS1.mm1; BS2.mm1; ALS.mm1
ENSG00000165188_113301672_113301751	COM.mm1; BS1.mm1; ALS.mm1
ENSG00000165188_113301672_113301888	COM.mm1; BS1.mm1; ALS.mm1
ENSG00000165188_113301672_113302313	COM.mm1; BS1.mm1; ALS.mm1
ENSG00000122705_36265421_36265574	COM.mm1; BS2.mm1
ENSG00000122735_34500722_34500839	COM.mm1; BS2.mm2
ENSG00000137055_26923178_26923233	COM.mm1; BS1.mm1; BS2.mm1; ALS.mm1
ENSG00000137055_26923178_26923347	COM.mm1; BS1.mm1; BS2.mm1; ALS.mm1
ENSG00000153707_9414752_9414823	COM.mm1; BS1.mm1; BS2.mm1; ALS.mm1
ENSG00000172167_120446433_120446513	COM.mm1; BS2.mm2
ENSG00000104408_108234998_108235097	COM.mm1; BS2.mm2
ENSG00000104408_108234998_108235102	COM.mm1; BS2.mm2
ENSG00000104320_89984917_89984973	COM.mm1; BS1.mm1; BS2.mm1; ALS.mm1
ENSG00000272138_79777339_79777399	COM.mm1
ENSG00000104755_39749312_39749450	COM.mm1; BS1.mm1; ALS.mm1
ENSG00000156504_134793815_134793893	COM.mm1; BS2.mm2
ENSG00000123496_115013769_115013889	COM.mm1; BS1.mm1; BS2.mm1; ALS.mm1
ENSG00000196970_102565729_102565765	COM.mm1; BS1.mm1; BS2.mm1; ALS.mm1
ENSG00000269437_102366054_102366090	COM.mm1; BS2.mm1
ENSG00000284800_102366054_102366090	COM.mm1; BS2.mm1
ENSG00000269405_102321025_102321061	COM.mm1; BS2.mm1
ENSG00000126952_101838790_101838826	COM.mm1; BS2.mm1
ENSG00000204946_149267097_149267222	COM.mm1; BS2.mm2
ENSG00000135249_105551570_105551707	COM.mm1; BS2.mm1
ENSG00000189056_103728111_103728207	COM.mm1; BS2.mm1
ENSG00000287651_35352291_35352391	COM.mm1; BS1.mm1; ALS.mm1
ENSG00000164440_139291921_139291998	COM.mm1
ENSG00000047932_117577448_117577471	COM.mm1; BS2.mm1
ENSG00000197498_110991747_110991786	COM.mm1; BS2.mm2
ENSG00000079691_25284812_25284909	COM.mm1; BS1.mm1; ALS.mm1
ENSG00000124789_17628655_17629539	COM.mm1; BS1.mm1; ALS.mm1
ENSG00000253959_173642519_173642657	COM.mm1
ENSG00000064692_122422868_122423739	COM.mm1; BS2.mm2
ENSG00000186952_110734903_110735015	COM.mm1; BS1.mm1; BS2.mm1; ALS.mm1
ENSG00000251273_25167162_25167191	COM.mm1
ENSG00000247950_109362752_109362786	COM.mm1
ENSG00000138698_98436940_98437068	COM.mm1; BS1.mm1; ALS.mm1
ENSG00000152208_93395607_93395708	COM.mm1; BS1.mm1; ALS.mm1
ENSG00000173040_5694335_5694501	COM.mm1; BS1.mm1; ALS.mm1
ENSG00000186001_197829564_197829673	COM.mm1; BS2.mm1
ENSG00000239922_147959788_147959841	COM.mm1; BS1.mm1; ALS.mm1
ENSG00000242816_117790673_117790847	COM.mm1
ENSG00000242816_117790350_117790847	COM.mm1
ENSG00000242816_117790623_117790847	COM.mm1
ENSG00000011376_45541594_45541956	COM.mm1; BS2.mm1
ENSG00000011376_45541829_45541956	COM.mm1; BS2.mm1
ENSG00000168036_41227258_41227352	COM.mm1; BS2.mm1
ENSG00000168036_41227208_41227352	COM.mm1; BS2.mm1
ENSG00000169031_227276385_227276477	COM.mm1
ENSG00000213160_169695215_169695247	COM.mm1
ENSG00000144362_169695214_169695247	COM.mm1
ENSG00000144362_169695215_169695247	COM.mm1
ENSG00000080345_151440027_151440127	COM.mm1; BS2.mm2
ENSG00000088179_119920069_119920241	COM.mm1; BS1.mm1; ALS.mm1
ENSG00000153214_112059977_112060037	COM.mm1; BS2.mm2
ENSG00000153107_111847725_111847865	COM.mm1; BS2.mm2
ENSG00000225889_64228525_64229288	COM.mm1; BS1.mm1; BS2.mm1; ALS.mm1
ENSG00000225889_64229171_64229288	COM.mm1; BS1.mm1; BS2.mm1; ALS.mm1
ENSG00000225889_64228450_64229288	COM.mm1; BS1.mm1; BS2.mm1; ALS.mm1
ENSG00000115355_55374814_55374883	COM.mm1; BS1.mm1; ALS.mm1
ENSG00000011566_39272482_39272542	COM.mm1; BS2.mm1
ENSG00000115816_37216140_37216208	COM.mm1; BS2.mm2
ENSG00000143669_235833578_235833667	COM.mm1; BS2.mm1
ENSG00000234741_173865857_173866206	COM.mm1; BS1.mm1; ALS.mm1
ENSG00000234741_173865857_173865894	COM.mm1; BS1.mm1; ALS.mm1
ENSG00000185966_152566738_152566780	COM.mm1; BS1.mm1; ALS.mm1
ENSG00000227733_148227988_148228032	COM.mm1
ENSG00000227733_148227988_148228070	COM.mm1
ENSG00000227733_148227988_148228069	COM.mm1
ENSG00000276975_146505331_146505412	COM.mm1
ENSG00000134255_111183462_111183587	COM.mm1; BS1.mm1; ALS.mm1
ENSG00000134215_107609931_107609965	COM.mm1; BS1.mm1; ALS.mm1
ENSG00000137992_100240761_100240884	COM.mm1
ENSG00000142892_77210436_77210489	COM.mm1; BS2.mm2
ENSG00000168528_31428978_31429068	COM.mm1
ENSG00000204178_25454259_25454382	COM.mm1; BS1.mm1; ALS.mm1
ENSG00000162441_9935492_9935627	COM.mm1; BS2.mm2
ENSG00000162441_9935492_9935620	COM.mm1; BS2.mm2
ENSG00000136436_48862276_48862304	COM.mm1; BS1.mm1; BS2.mm1; ALS.mm1
ENSG00000126804_64504726_64504946	COM.mm1; BS1.mm1; BS2.mm1; ALS.mm1
ENSG00000126804_64504574_64504946	COM.mm1; BS1.mm1; BS2.mm1; ALS.mm1
ENSG00000126804_64504777_64504946	COM.mm1; BS1.mm1; BS2.mm1; ALS.mm1
ENSG00000164500_50151450_50151557	COM.mm1
ENSG00000135535_109377900_109377971	COM.mm1; BS1.mm1; ALS.mm1
ENSG00000014123_96528502_96528632	COM.mm1; BS2.mm1
ENSG00000275052_55577315_55577356	COM.mm1
ENSG00000117586_173188521_173188569	COM.mm1; BS1.mm1; ALS.mm1
ENSG00000172339_95072763_95072874	COM.mm1
ENSG00000172339_95072763_95072951	COM.mm1
ENSG00000049246_7793957_7794008	COM.mm1; BS2.mm2
ENSG00000049246_7793960_7794008	COM.mm1; BS2.mm2
ENSG00000188511_49440876_49441212	COM.mm1; BS1.mm1; ALS.mm1
ENSG00000105447_48446681_48446843	COM.mm1
ENSG00000126838_9194077_9194238	COM.mm1; BS2.mm2
ENSG00000243316_112341637_112341746	COM.mm1
ENSG00000243316_112341637_112341757	COM.mm1
ENSG00000214787_60228594_60228627	COM.mm1
ENSG00000187955_120341325_120341360	COM.mm1
ENSG00000164941_94867173_94867196	COM.mm1; BS1.mm1; BS2.mm1; ALS.mm1
ENSG00000164941_94867031_94867196	COM.mm1; BS1.mm1; BS2.mm1; ALS.mm1
ENSG00000164941_94866737_94867196	COM.mm1; BS1.mm1; BS2.mm1; ALS.mm1
ENSG00000164941_94867140_94867196	COM.mm1; BS1.mm1; BS2.mm1; ALS.mm1
ENSG00000198223_1282686_1282779	COM.mm1
ENSG00000198223_1282678_1282779	COM.mm1
ENSG00000146574_6822281_6822429	COM.mm1; BS1.mm1; BS2.mm1; ALS.mm1
ENSG00000146574_6822281_6822364	COM.mm1; BS1.mm1; BS2.mm1; ALS.mm1
ENSG00000122674_5902596_5902744	COM.mm1; BS1.mm1; BS2.mm1; ALS.mm1
ENSG00000122674_5902661_5902744	COM.mm1; BS1.mm1; BS2.mm1; ALS.mm1
ENSG00000232234_8284451_8284522	COM.mm1; BS1.mm1; ALS.mm1
ENSG00000074054_121458840_121458975	COM.mm1; BS2.mm1
ENSG00000186976_43782180_43782325	COM.mm1; BS1.mm1; ALS.mm1
ENSG00000100351_39926649_39926853	COM.mm1; BS2.mm2
ENSG00000100351_39926603_39926853	COM.mm1; BS2.mm2
ENSG00000100351_39926591_39926853	COM.mm1; BS2.mm2
ENSG00000100351_39955819_39955910	COM.mm1; BS2.mm1
ENSG00000181143_8913458_8913523	COM.mm1
ENSG00000025293_35899370_35899648	COM.mm1; BS2.mm1
ENSG00000089091_18448984_18448988	COM.mm1
ENSG00000089091_18448984_18449069	COM.mm1
ENSG00000227279_27959515_27959543	COM.mm1; BS1.mm1; ALS.mm1
ENSG00000134265_10533536_10533553	COM.mm1; BS1.mm1; ALS.mm1
ENSG00000264235_3256242_3256322	COM.mm1; BS1.mm1; BS2.mm1; ALS.mm1
ENSG00000101605_3100159_3100203	COM.mm1
ENSG00000177885_75325898_75326020	COM.mm1; BS1.mm1; BS2.mm1; ALS.mm1
ENSG00000087995_62427788_62427837	COM.mm1; BS2.mm1
ENSG00000166263_55047089_55047154	COM.mm1; BS2.mm1
ENSG00000008294_51007269_51007326	COM.mm1; BS2.mm1
ENSG00000004897_47141853_47142022	COM.mm1; BS2.mm2
ENSG00000004897_47141853_47142025	COM.mm1; BS2.mm2
ENSG00000125686_39434249_39434320	COM.mm1; BS1.mm1; BS2.mm1; ALS.mm1
ENSG00000125149_67134168_67134265	COM.mm1; BS2.mm2
ENSG00000103544_19626177_19626223	COM.mm1; BS1.mm1; BS2.mm1; ALS.mm1
ENSG00000140470_100199318_100199423	COM.mm1
ENSG00000174444_66500949_66501504	COM.mm1; BS2.mm1
ENSG00000174444_66500949_66501105	COM.mm1; BS2.mm1
ENSG00000260392_56603840_56603871	COM.mm1; BS1.mm1; ALS.mm1
ENSG00000128833_52272580_52272723	COM.mm1; BS1.mm1; ALS.mm1
ENSG00000128951_48341463_48341585	COM.mm1; BS1.mm1; ALS.mm1
ENSG00000128951_48341515_48341585	COM.mm1; BS1.mm1; ALS.mm1
ENSG00000166963_43521324_43529508	COM.mm1; BS2.mm1
ENSG00000103978_42236320_42236419	COM.mm1; BS1.mm1; ALS.mm1
ENSG00000171723_67122256_67122377	COM.mm1; BS1.mm1; BS2.mm1; ALS.mm1
ENSG00000100592_59355161_59355333	COM.mm1
ENSG00000100592_59355233_59355333	COM.mm1
ENSG00000100592_59355165_59355333	COM.mm1
ENSG00000139921_51249693_51249765	COM.mm1; BS2.mm1
ENSG00000100485_50129961_50130002	COM.mm1; BS2.mm2
ENSG00000100852_32149902_32150033	COM.mm1; BS2.mm2
ENSG00000102753_49710891_49711022	COM.mm1; BS1.mm1; BS2.mm1; ALS.mm1
ENSG00000102445_46359486_46359631	COM.mm1
ENSG00000257476_114241728_114241770	COM.mm1; BS1.mm1; ALS.mm1
ENSG00000179295_112482074_112482205	COM.mm1; BS2.mm1
ENSG00000067715_79103014_79103055	COM.mm1; BS1.mm1; ALS.mm1
ENSG00000184575_64425619_64425909	COM.mm1; BS2.mm2
ENSG00000184575_64425815_64425909	COM.mm1; BS2.mm2
ENSG00000123374_55967462_55967934	COM.mm1
ENSG00000123374_55966834_55967934	COM.mm1
ENSG00000123374_55966831_55967934	COM.mm1
ENSG00000123374_55966800_55967934	COM.mm1
ENSG00000123374_55967857_55967934	COM.mm1
ENSG00000167588_50108024_50108130	COM.mm1; BS1.mm1; ALS.mm1
ENSG00000134283_42332660_42332702	COM.mm1; BS2.mm2
ENSG00000139117_38874471_38874511	COM.mm1; BS2.mm1
ENSG00000123104_26724656_26724742	COM.mm1; BS1.mm1; BS2.mm1; ALS.mm1
ENSG00000120008_120873839_120873923	COM.mm1; BS2.mm1
ENSG00000119953_110303468_110304131	COM.mm1
ENSG00000119953_110303468_110303587	COM.mm1
ENSG00000107443_96050256_96050466	COM.mm1
ENSG00000107796_88943797_88943907	COM.mm1
ENSG00000231748_69268101_69268148	COM.mm1; BS1.mm1; BS2.mm1; ALS.mm1
ENSG00000099250_33185628_33185655	COM.mm1
ENSG00000099250_33185628_33185724	COM.mm1
ENSG00000241058_18609845_18609926	COM.mm1; BS2.mm1
ENSG00000065665_12157019_12157067	COM.mm1; BS2.mm2
ENSG00000065665_12156907_12157067	COM.mm1; BS2.mm2
ENSG00000254830_98945042_98945079	COM.mm1; BS2.mm1
ENSG00000074266_86277098_86277991	COM.mm1; BS1.mm1; BS2.mm1; ALS.mm1
ENSG00000074266_86277918_86277991	COM.mm1; BS1.mm1; BS2.mm1; ALS.mm1
ENSG00000156599_57698559_57699418	COM.mm1; BS1.mm1; ALS.mm1
ENSG00000109920_47725737_47725836	COM.mm1; BS2.mm1
ENSG00000152270_14771937_14771987	COM.mm1; BS2.mm2
ENSG00000184014_9144995_9147151	COM.mm1; BS2.mm2
ENSG00000184014_9144995_9145225	COM.mm1; BS2.mm2
ENSG00000184014_9144995_9147787	COM.mm1; BS2.mm2
ENSG00000184014_9144995_9145460	COM.mm1; BS2.mm2
ENSG00000184014_9144995_9145113	COM.mm1; BS2.mm2
ENSG00000136854_127666166_127666296	COM.mm1; BS2.mm2
ENSG00000119509_100272864_100273076	COM.mm1
ENSG00000090054_92038248_92038458	COM.mm1
ENSG00000090054_92038248_92038365	COM.mm1
ENSG00000135040_86007358_86007464	COM.mm1; BS1.mm1; ALS.mm1
ENSG00000178031_18775743_18775896	COM.mm1; BS2.mm1
ENSG00000064313_119791324_119791874	COM.mm1; BS1.mm1; ALS.mm1
ENSG00000064313_119791324_119791459	COM.mm1; BS1.mm1; ALS.mm1
ENSG00000164796_112281174_112281350	COM.mm1; BS2.mm1
ENSG00000155096_102838744_102838916	COM.mm1; BS2.mm2
ENSG00000279847_93166731_93166850	COM.mm1
ENSG00000254251_90812905_90813160	COM.mm1; BS2.mm1
ENSG00000085719_86529063_86529124	COM.mm1; BS2.mm2
ENSG00000085719_86528945_86529124	COM.mm1; BS2.mm2
ENSG00000164879_85439712_85439909	COM.mm1
ENSG00000104427_78711990_78712106	COM.mm1; BS1.mm1; BS2.mm1; ALS.mm1
ENSG00000042980_24309894_24309970	COM.mm1; BS2.mm1
ENSG00000155970_17081693_17081740	COM.mm1; BS2.mm2
ENSG00000036448_2129127_2129232	COM.mm1
ENSG00000188153_108573574_108573654	COM.mm1
ENSG00000007952_100848630_100848754	COM.mm1; BS2.mm1
ENSG00000278530_80289664_80289771	COM.mm1; BS2.mm2
ENSG00000184083_54080232_54080289	COM.mm1; BS1.mm1; BS2.mm1; ALS.mm1
ENSG00000124486_41189309_41189475	COM.mm1; BS2.mm1
ENSG00000180182_40664307_40664451	COM.mm1
ENSG00000180182_40664307_40664489	COM.mm1
ENSG00000130150_14918680_14918782	COM.mm1; BS2.mm2
ENSG00000013374_151351328_151351482	COM.mm1; BS2.mm1
ENSG00000013374_151351120_151351482	COM.mm1; BS2.mm1
ENSG00000013374_151351424_151351482	COM.mm1; BS2.mm1
ENSG00000131558_133475328_133475473	COM.mm1; BS1.mm1; ALS.mm1
ENSG00000165055_128480647_128480696	COM.mm1; BS2.mm1
ENSG00000273184_128480647_128480696	COM.mm1; BS2.mm1
ENSG00000161040_102822040_102822228	COM.mm1; BS2.mm1
ENSG00000161040_102822040_102822203	COM.mm1; BS2.mm1
ENSG00000004948_93438210_93438270	COM.mm1; BS1.mm1; ALS.mm1
ENSG00000127914_91994621_91994776	COM.mm1; BS1.mm1; ALS.mm1
ENSG00000006715_38741985_38742121	COM.mm1
ENSG00000106069_29288881_29289140	COM.mm1; BS1.mm1; ALS.mm1
ENSG00000122550_23123777_23123879	COM.mm1; BS2.mm1
ENSG00000106012_2568954_2568999	COM.mm1
ENSG00000131018_152510193_152510371	COM.mm1
ENSG00000055211_149582440_149582603	COM.mm1; BS1.mm1; BS2.mm1; ALS.mm1
ENSG00000164506_147314596_147314636	COM.mm1; BS1.mm1; BS2.mm1; ALS.mm1
ENSG00000196634_147158925_147158984	COM.mm1; BS2.mm2
ENSG00000111834_116630435_116630552	COM.mm1; BS2.mm1
ENSG00000132423_99371428_99371587	COM.mm1; BS1.mm1; ALS.mm1
ENSG00000226089_81534574_81534644	COM.mm1; BS1.mm1; BS2.mm1; ALS.mm1
ENSG00000226089_81534574_81534913	COM.mm1; BS1.mm1; BS2.mm1; ALS.mm1
ENSG00000112701_75663221_75663518	COM.mm1; BS1.mm1; BS2.mm1; ALS.mm1
ENSG00000156535_73820461_73820563	COM.mm1
ENSG00000204622_30009145_30009177	COM.mm1
ENSG00000204622_30009038_30009177	COM.mm1
ENSG00000206503_29945063_29945091	COM.mm1
ENSG00000206503_29944500_29945091	COM.mm1
ENSG00000206503_29945059_29945091	COM.mm1
ENSG00000206341_29890264_29890296	COM.mm1
ENSG00000204632_29830378_29830410	COM.mm1
ENSG00000091009_146233450_146233743	COM.mm1; BS2.mm1
ENSG00000275740_146233450_146233743	COM.mm1; BS2.mm1
ENSG00000133706_146153734_146153810	COM.mm1; BS2.mm1
ENSG00000134987_111100589_111100721	COM.mm1; BS1.mm1; BS2.mm1; ALS.mm1
ENSG00000249476_109322996_109326369	COM.mm1
ENSG00000153922_98897193_98897320	COM.mm1; BS2.mm1
ENSG00000164199_90683586_90684195	COM.mm1
ENSG00000153044_69191795_69191850	COM.mm1; BS1.mm1; BS2.mm1; ALS.mm1
ENSG00000151883_50822335_50822400	COM.mm1; BS2.mm1
ENSG00000248779_44762086_44762162	COM.mm1; BS2.mm1
ENSG00000164327_38942833_38943247	COM.mm1
ENSG00000164327_38942833_38942971	COM.mm1
ENSG00000113360_31424427_31424471	COM.mm1
ENSG00000145536_5232368_5232516	COM.mm1
ENSG00000145428_153723351_153723458	COM.mm1; BS2.mm1
ENSG00000164164_145143365_145143445	COM.mm1; BS2.mm1
ENSG00000109452_142431169_142431259	COM.mm1; BS2.mm1
ENSG00000109452_142431169_142431385	COM.mm1; BS2.mm1
ENSG00000118777_88131803_88131917	COM.mm1; BS1.mm1; ALS.mm1
ENSG00000152583_87490760_87490878	COM.mm1; BS1.mm1; ALS.mm1
ENSG00000173083_83302150_83302268	COM.mm1
ENSG00000189308_82939889_82939962	COM.mm1
ENSG00000074966_48113207_48113309	COM.mm1
ENSG00000197057_36308204_36308493	COM.mm1; BS2.mm2
ENSG00000048342_15473222_15473255	COM.mm1; BS2.mm1
ENSG00000085276_169112787_169112874	COM.mm1; BS1.mm1; BS2.mm1; ALS.mm1
ENSG00000114850_156553655_156553781	COM.mm1; BS2.mm1
ENSG00000138246_132456294_132456401	COM.mm1; BS1.mm1; ALS.mm1
ENSG00000138246_132456235_132456401	COM.mm1; BS1.mm1; ALS.mm1
ENSG00000173706_125020792_125021130	COM.mm1; BS1.mm1; ALS.mm1
ENSG00000138463_122845763_122845871	COM.mm1; BS1.mm1; BS2.mm1; ALS.mm1
ENSG00000163687_58205471_58205560	COM.mm1
ENSG00000162267_52796739_52796843	COM.mm1
ENSG00000088538_51310232_51310326	COM.mm1
ENSG00000224318_131196_131345	COM.mm1
ENSG00000138413_208239071_208239233	COM.mm1; BS2.mm2
ENSG00000243478_200756523_200756656	COM.mm1
ENSG00000138386_190670326_190670459	COM.mm1; BS1.mm1; BS2.mm1; ALS.mm1
ENSG00000061676_182957457_182957596	COM.mm1
ENSG00000234663_181095713_181095954	COM.mm1; BS2.mm2
ENSG00000082438_164722425_164722491	COM.mm1; BS1.mm1; BS2.mm1; ALS.mm1
ENSG00000082438_164722425_164725007	COM.mm1; BS1.mm1; BS2.mm1; ALS.mm1
ENSG00000082438_164722425_164722522	COM.mm1; BS1.mm1; BS2.mm1; ALS.mm1
ENSG00000177917_152734994_152735126	COM.mm1; BS1.mm1; ALS.mm1
ENSG00000281162_101983764_101983821	COM.mm1
ENSG00000281162_101983692_101983821	COM.mm1
ENSG00000068654_86088785_86088870	COM.mm1
ENSG00000087338_69837547_69837670	COM.mm1; BS1.mm1; BS2.mm1; ALS.mm1
ENSG00000162869_48474683_48474819	COM.mm1; BS2.mm1
ENSG00000143924_42263178_42263306	COM.mm1; BS1.mm1; ALS.mm1
ENSG00000091106_32256775_32256893	COM.mm1; BS2.mm1
ENSG00000143797_8943187_8943264	COM.mm1; BS1.mm1; ALS.mm1
ENSG00000143669_235741422_235741628	COM.mm1; BS2.mm1
ENSG00000162923_224433684_224433850	COM.mm1
ENSG00000162923_224433684_224433838	COM.mm1
ENSG00000162923_224433684_224433856	COM.mm1
ENSG00000162923_224433684_224434013	COM.mm1
ENSG00000162923_224433684_224434081	COM.mm1
ENSG00000162923_224433684_224433888	COM.mm1
ENSG00000162923_224433684_224433995	COM.mm1
ENSG00000162923_224433684_224434797	COM.mm1
ENSG00000136628_220022347_220022518	COM.mm1; BS2.mm1
ENSG00000224462_207166595_207166774	COM.mm1
ENSG00000266028_206458371_206458409	COM.mm1
ENSG00000162687_196273468_196273488	COM.mm1; BS1.mm1; BS2.mm1; ALS.mm1
ENSG00000047410_186345580_186345696	COM.mm1; BS2.mm2
ENSG00000116679_185301434_185301563	COM.mm1; BS2.mm1
ENSG00000143194_166994028_166994069	COM.mm1; BS2.mm2
ENSG00000117569_96770708_96770851	COM.mm1; BS2.mm1
ENSG00000162599_61406672_61406727	COM.mm1
ENSG00000162599_61406562_61406727	COM.mm1
ENSG00000117748_27894012_27894106	COM.mm1; BS1.mm1; BS2.mm1; ALS.mm1
ENSG00000142188_33467010_33467135	COM.mm1
ENSG00000142188_33467010_33467122	COM.mm1
ENSG00000156239_28882985_28883071	COM.mm1; BS2.mm1
ENSG00000183765_28710006_28710059	COM.mm1; BS1.mm1; ALS.mm1
ENSG00000100077_25661576_25661677	COM.mm1; BS1.mm1; BS2.mm1; ALS.mm1
ENSG00000089057_4873936_4874092	COM.mm1; BS1.mm1; ALS.mm1
ENSG00000125779_3901552_3901617	COM.mm1; BS1.mm1; BS2.mm1; ALS.mm1
ENSG00000125779_3901548_3901617	COM.mm1; BS1.mm1; BS2.mm1; ALS.mm1
ENSG00000141424_36123495_36123664	COM.mm1; BS2.mm2
ENSG00000090863_74532121_74532153	COM.mm1
ENSG00000103544_19647847_19647882	COM.mm1; BS1.mm1; BS2.mm1; ALS.mm1
ENSG00000103544_19647784_19647882	COM.mm1; BS1.mm1; BS2.mm1; ALS.mm1
ENSG00000166839_64934113_64934234	COM.mm1
ENSG00000166839_64934136_64934234	COM.mm1
ENSG00000248975_29980149_29980267	COM.mm1; BS2.mm1
ENSG00000248975_29980149_29980254	COM.mm1; BS2.mm1
ENSG00000130177_114238990_114239028	COM.mm1
ENSG00000126231_113170413_113170530	COM.mm1; BS1.mm1; BS2.mm1; ALS.mm1
ENSG00000285643_106961232_106961392	COM.mm1
ENSG00000102595_95877698_95877856	COM.mm1; BS1.mm1; ALS.mm1
ENSG00000080618_46073873_46073977	COM.mm1; BS1.mm1; ALS.mm1
ENSG00000102780_42140395_42140843	COM.mm1; BS2.mm1
ENSG00000122966_119758591_119758700	COM.mm1; BS1.mm1; ALS.mm1
ENSG00000165899_80318546_80318713	COM.mm1; BS2.mm2
ENSG00000067715_78926597_78926720	COM.mm1
ENSG00000139154_19512398_19512465	COM.mm1; BS1.mm1; BS2.mm1; ALS.mm1
ENSG00000197771_119859041_119859181	COM.mm1; BS1.mm1; ALS.mm1
ENSG00000180628_91222689_91222983	COM.mm1; BS1.mm1; ALS.mm1
ENSG00000107779_86890062_86890224	COM.mm1; BS1.mm1; BS2.mm1; ALS.mm1
ENSG00000236671_52309400_52309537	COM.mm1; BS1.mm1; ALS.mm1
ENSG00000277757_45135275_45135640	COM.mm1
ENSG00000223834_31604600_31604727	COM.mm1; BS2.mm1
ENSG00000223834_31604631_31604727	COM.mm1; BS2.mm1
ENSG00000225948_6620918_6621173	COM.mm1; BS2.mm2
ENSG00000110756_18297559_18297717	COM.mm1; BS1.mm1; ALS.mm1
ENSG00000166478_9512497_9512596	COM.mm1
ENSG00000166478_9512448_9512596	COM.mm1
ENSG00000106804_120971930_120971992	COM.mm1; BS1.mm1; BS2.mm1; ALS.mm1
ENSG00000230185_112409922_112410013	COM.mm1; BS1.mm1; BS2.mm1; ALS.mm1
ENSG00000165029_104884427_104884568	COM.mm1
ENSG00000229613_90507258_90507340	COM.mm1
ENSG00000165113_83792951_83793017	COM.mm1; BS2.mm1
ENSG00000135048_71712083_71712443	COM.mm1; BS2.mm1
ENSG00000135048_71712083_71712154	COM.mm1; BS2.mm1
ENSG00000135048_71712083_71712260	COM.mm1; BS2.mm1
ENSG00000169427_139654244_139654350	COM.mm1; BS1.mm1; ALS.mm1
ENSG00000169427_139654244_139654330	COM.mm1; BS1.mm1; ALS.mm1
ENSG00000253582_106522721_106522833	COM.mm1; BS1.mm1; ALS.mm1
ENSG00000155096_102858013_102858044	COM.mm1; BS1.mm1; BS2.mm1; ALS.mm1
ENSG00000155096_102858013_102858102	COM.mm1; BS1.mm1; BS2.mm1; ALS.mm1
ENSG00000155096_102858013_102858150	COM.mm1; BS1.mm1; BS2.mm1; ALS.mm1
ENSG00000157168_32616835_32616885	COM.mm1; BS2.mm2
ENSG00000123562_103684681_103684729	COM.mm1; BS1.mm1; BS2.mm1; ALS.mm1
ENSG00000147202_96916438_96916574	COM.mm1; BS1.mm1; ALS.mm1
ENSG00000072133_84164328_84164387	COM.mm1; BS1.mm1; BS2.mm1; ALS.mm1
ENSG00000196632_54248697_54249634	COM.mm1
ENSG00000198947_31172348_31177752	COM.mm1
ENSG00000198947_31172348_31172413	COM.mm1
ENSG00000182158_137908252_137908436	COM.mm1
ENSG00000236861_93969448_93969666	COM.mm1; BS1.mm1; BS2.mm1; ALS.mm1
ENSG00000236861_93969442_93969666	COM.mm1; BS1.mm1; BS2.mm1; ALS.mm1
ENSG00000153956_81974455_81974552	COM.mm1
ENSG00000086300_26360975_26361061	COM.mm1; BS2.mm1
ENSG00000197594_131869358_131869489	COM.mm1; BS2.mm1
ENSG00000188580_124818399_124818468	COM.mm1; BS1.mm1; BS2.mm1; ALS.mm1
ENSG00000188580_124818387_124818468	COM.mm1; BS1.mm1; BS2.mm1; ALS.mm1
ENSG00000183137_109159218_109159462	COM.mm1; BS1.mm1; BS2.mm1; ALS.mm1
ENSG00000183137_109159269_109159462	COM.mm1; BS1.mm1; BS2.mm1; ALS.mm1
ENSG00000183137_109159341_109159462	COM.mm1; BS1.mm1; BS2.mm1; ALS.mm1
ENSG00000112237_99551840_99551895	COM.mm1; BS2.mm1
ENSG00000235357_79833155_79833386	COM.mm1; BS2.mm1
ENSG00000124491_6224686_6224808	COM.mm1
ENSG00000124491_6224686_6224860	COM.mm1
ENSG00000123643_151469246_151469271	COM.mm1; BS2.mm1
ENSG00000164190_36955472_36955637	COM.mm1
ENSG00000182552_183646351_183646353	COM.mm1; BS1.mm1; BS2.mm1; ALS.mm1
ENSG00000137601_169406596_169406747	COM.mm1; BS2.mm2
ENSG00000287239_89998548_89998766	COM.mm1; BS2.mm1
ENSG00000153802_67838172_67838258	COM.mm1; BS2.mm2
ENSG00000153802_67838172_67838329	COM.mm1; BS2.mm2
ENSG00000224406_186455722_186455773	COM.mm1
ENSG00000069849_141921948_141922063	COM.mm1; BS1.mm1; ALS.mm1
ENSG00000069849_141921977_141922063	COM.mm1; BS1.mm1; ALS.mm1
ENSG00000240682_129159154_129159176	COM.mm1
ENSG00000261796_129159154_129159176	COM.mm1
ENSG00000286329_80677683_80677898	COM.mm1; BS2.mm1
ENSG00000285738_66794041_66794144	COM.mm1; BS2.mm2
ENSG00000114268_48556086_48556222	COM.mm1
ENSG00000114268_48556086_48556233	COM.mm1
ENSG00000114742_39065791_39065889	COM.mm1; BS1.mm1; BS2.mm1; ALS.mm1
ENSG00000114742_39065811_39065889	COM.mm1; BS1.mm1; BS2.mm1; ALS.mm1
ENSG00000286579_4271005_4271044	COM.mm1; BS1.mm1; ALS.mm1
ENSG00000006607_241431679_241431774	COM.mm1; BS1.mm1; ALS.mm1
ENSG00000198612_237087127_237087197	COM.mm1; BS2.mm1
ENSG00000198925_219226869_219226935	COM.mm1; BS2.mm2
ENSG00000198925_219226869_219226933	COM.mm1; BS2.mm2
ENSG00000064989_187387666_187387756	COM.mm1; BS1.mm1; ALS.mm1
ENSG00000234172_183934373_183934501	COM.mm1; BS1.mm1; BS2.mm1; ALS.mm1
ENSG00000138398_169608671_169608758	COM.mm1; BS1.mm1; BS2.mm1; ALS.mm1
ENSG00000135972_105079983_105080062	COM.mm1; BS2.mm1
ENSG00000115758_10445155_10445264	COM.mm1; BS1.mm1; ALS.mm1
ENSG00000151693_9368425_9368519	COM.mm1
ENSG00000226828_244010697_244010920	COM.mm1
ENSG00000228215_191975971_191976084	COM.mm1
ENSG00000116191_178897664_178897756	COM.mm1; BS1.mm1; BS2.mm1; ALS.mm1
ENSG00000143156_169235131_169235199	COM.mm1; BS2.mm2
ENSG00000081026_113549515_113549631	COM.mm1; BS2.mm1
ENSG00000162620_74109394_74109553	COM.mm1; BS2.mm2
ENSG00000024526_68479144_68479320	COM.mm1; BS1.mm1; ALS.mm1
ENSG00000226476_60588037_60588162	COM.mm1
ENSG00000127603_39442412_39442567	COM.mm1; BS1.mm1; BS2.mm1; ALS.mm1
ENSG00000100345_36327461_36327488	COM.mm1; BS1.mm1; BS2.mm1; ALS.mm1
ENSG00000049759_58365999_58366228	COM.mm1; BS2.mm1
ENSG00000109063_10650374_10650401	COM.mm1
ENSG00000153060_10681993_10682136	COM.mm1
ENSG00000260003_8289435_8289570	COM.mm1; BS2.mm1
ENSG00000197535_52383091_52383188	COM.mm1; BS1.mm1; BS2.mm1; ALS.mm1
ENSG00000165533_88839452_88839572	COM.mm1; BS1.mm1; ALS.mm1
ENSG00000238185_30974808_30974887	COM.mm1; BS1.mm1; BS2.mm1; ALS.mm1
ENSG00000198825_119819447_119819539	COM.mm1
ENSG00000198825_119819296_119819539	COM.mm1
ENSG00000198825_119818727_119819539	COM.mm1
ENSG00000198825_119819520_119819539	COM.mm1
ENSG00000198105_37856435_37856532	COM.mm1; BS2.mm1
ENSG00000074319_18514678_18514843	COM.mm1; BS1.mm1; ALS.mm1
ENSG00000074319_18514678_18514850	COM.mm1; BS1.mm1; ALS.mm1
ENSG00000074319_18514678_18514841	COM.mm1; BS1.mm1; ALS.mm1
ENSG00000131089_63697125_63697304	COM.mm1; BS2.mm1
ENSG00000112297_106530176_106530315	COM.mm1; BS1.mm1; BS2.mm1; ALS.mm1
ENSG00000138829_128540487_128540585	COM.mm1; BS1.mm1; ALS.mm1
ENSG00000249782_8528511_8528678	COM.mm1; BS1.mm1; BS2.mm1; ALS.mm1
ENSG00000249782_8528477_8528678	COM.mm1; BS1.mm1; BS2.mm1; ALS.mm1
ENSG00000163104_94274890_94274965	COM.mm1; BS1.mm1; ALS.mm1
ENSG00000251412_14385186_14385356	COM.mm1
ENSG00000143815_225404626_225404706	COM.mm1; BS1.mm1; ALS.mm1
ENSG00000228140_15409070_15409171	COM.mm1; BS2.mm1
ENSG00000239998_54577465_54577723	COM.mm1; BS1.mm1; ALS.mm1
ENSG00000267092_1508375_1508761	COM.mm1
ENSG00000124151_47625381_47625481	COM.mm1; BS2.mm2
ENSG00000125814_23390209_23390264	COM.mm1; BS1.mm1; ALS.mm1
ENSG00000108375_58415326_58415759	COM.mm1; BS2.mm2
ENSG00000108375_58415326_58417533	COM.mm1; BS2.mm2
ENSG00000108375_58415326_58415641	COM.mm1; BS2.mm2
ENSG00000108375_58415326_58415962	COM.mm1; BS2.mm2
ENSG00000285897_58415326_58417595	COM.mm1; BS2.mm2
ENSG00000265148_58394906_58395010	COM.mm1; BS2.mm1
ENSG00000186073_36591783_36591896	COM.mm1
ENSG00000198838_33813505_33813579	COM.mm1; BS1.mm1; BS2.mm1; ALS.mm1
ENSG00000198838_33813467_33813579	COM.mm1; BS1.mm1; BS2.mm1; ALS.mm1
ENSG00000066739_96334405_96334501	COM.mm1; BS2.mm2
ENSG00000139990_69075345_69075411	COM.mm1; BS2.mm1
ENSG00000100504_50916962_50917105	COM.mm1; BS1.mm1; BS2.mm1; ALS.mm1
ENSG00000184304_29599027_29599125	COM.mm1; BS2.mm2
ENSG00000256546_122064357_122064682	COM.mm1; BS2.mm1
ENSG00000256546_122064277_122064682	COM.mm1; BS2.mm1
ENSG00000256546_122064550_122064682	COM.mm1; BS2.mm1
ENSG00000089169_112875679_112875741	COM.mm1; BS2.mm1
ENSG00000138185_95845357_95845596	COM.mm1; BS2.mm2
ENSG00000196914_120479960_120480430	COM.mm1; BS2.mm1
ENSG00000196914_120475340_120475507	COM.mm1; BS2.mm1
ENSG00000044459_17273733_17273866	COM.mm1; BS2.mm1
ENSG00000164946_14775789_14775905	COM.mm1
ENSG00000164946_14775789_14776203	COM.mm1
ENSG00000164946_14775789_14776256	COM.mm1
ENSG00000147251_118683103_118683217	COM.mm1; BS1.mm1; ALS.mm1
ENSG00000147251_118683079_118683217	COM.mm1; BS1.mm1; ALS.mm1
ENSG00000101846_7147291_7147602	COM.mm1
ENSG00000101846_7147237_7147602	COM.mm1
ENSG00000135185_87202964_87203043	COM.mm1; BS2.mm2
ENSG00000236039_17456682_17456762	COM.mm1; BS2.mm1
ENSG00000168843_161500016_161500074	COM.mm1; BS2.mm1
ENSG00000168843_161500016_161500134	COM.mm1; BS2.mm1
ENSG00000184178_52920725_52920870	COM.mm1; BS2.mm1
ENSG00000160145_124094103_124094149	COM.mm1; BS1.mm1; ALS.mm1
ENSG00000223587_14771_14831	COM.mm1; BS1.mm1; ALS.mm1
ENSG00000157827_152636427_152636590	COM.mm1; BS1.mm1; ALS.mm1
ENSG00000136731_128157252_128157346	COM.mm1; BS2.mm1
ENSG00000285754_34201711_34201780	COM.mm1; BS2.mm1
ENSG00000230090_5635416_5635610	COM.mm1
ENSG00000066279_197139767_197139848	COM.mm1; BS1.mm1; BS2.mm1; ALS.mm1
ENSG00000066279_197139767_197139871	COM.mm1; BS1.mm1; BS2.mm1; ALS.mm1
ENSG00000143437_150829904_150830382	COM.mm1
ENSG00000143437_150829904_150829965	COM.mm1
ENSG00000143437_150829904_150829980	COM.mm1
ENSG00000197106_110173973_110174099	COM.mm1
ENSG00000033122_70138284_70140614	COM.mm1; BS2.mm2
ENSG00000033122_70140349_70140614	COM.mm1; BS2.mm2
ENSG00000033122_70140543_70140614	COM.mm1; BS2.mm2
ENSG00000172456_59553918_59553957	COM.mm1
ENSG00000203995_52866503_52866567	COM.mm1; BS2.mm2
ENSG00000226312_201149331_201149443	COM.mm1
ENSG00000078747_34470048_34470120	COM.mm1; BS1.mm1; ALS.mm1
ENSG00000088854_3290129_3290217	COM.mm1
ENSG00000150477_36835234_36835376	COM.mm1; BS1.mm1; BS2.mm1; ALS.mm1
ENSG00000167881_76070378_76070436	COM.mm1
ENSG00000167881_76070378_76070444	COM.mm1
ENSG00000069956_52049993_52050137	COM.mm1; BS1.mm1; BS2.mm1; ALS.mm1
ENSG00000132938_29492646_29492719	COM.mm1; BS1.mm1; BS2.mm1; ALS.mm1
ENSG00000179626_55549602_55550118	COM.mm1; BS2.mm2
ENSG00000079387_48089163_48089293	COM.mm1
ENSG00000087470_32740154_32740518	COM.mm1; BS1.mm1; ALS.mm1
ENSG00000087470_32740409_32740518	COM.mm1; BS1.mm1; ALS.mm1
ENSG00000111728_22287149_22287293	COM.mm1; BS2.mm2
ENSG00000111728_22287149_22287194	COM.mm1; BS2.mm2
ENSG00000188316_116860794_116860963	COM.mm1; BS2.mm1
ENSG00000148459_26735240_26735320	COM.mm1
ENSG00000255087_127035475_127035676	COM.mm1
ENSG00000125482_132379059_132379205	COM.mm1; BS1.mm1; ALS.mm1
ENSG00000125482_132379059_132379144	COM.mm1; BS1.mm1; ALS.mm1
ENSG00000165219_125330078_125330218	COM.mm1
ENSG00000122741_37819294_37819401	COM.mm1; BS1.mm1; ALS.mm1
ENSG00000122741_37819288_37819401	COM.mm1; BS1.mm1; ALS.mm1
ENSG00000104412_108479006_108479110	COM.mm1; BS1.mm1; BS2.mm1; ALS.mm1
ENSG00000180964_103255078_103255192	COM.mm1; BS2.mm2
ENSG00000180964_103255078_103255155	COM.mm1; BS2.mm2
ENSG00000180964_103255078_103255185	COM.mm1; BS2.mm2
ENSG00000120498_70879988_70880109	COM.mm1; BS2.mm2
ENSG00000102098_18241013_18241225	COM.mm1; BS1.mm1; ALS.mm1
ENSG00000102098_18241013_18241379	COM.mm1; BS1.mm1; ALS.mm1
ENSG00000105926_24663474_24663721	COM.mm1
ENSG00000105926_24663590_24663721	COM.mm1
ENSG00000136237_22309969_22310090	COM.mm1; BS1.mm1; ALS.mm1
ENSG00000229618_13731480_13731552	COM.mm1
ENSG00000135541_135438375_135438498	COM.mm1
ENSG00000151914_56629250_56629443	COM.mm1
ENSG00000137411_30915355_30915455	COM.mm1; BS2.mm1
ENSG00000288473_30915355_30915455	COM.mm1; BS2.mm1
ENSG00000134987_111102345_111102399	COM.mm1; BS1.mm1; BS2.mm1; ALS.mm1
ENSG00000184349_107387235_107387315	COM.mm1
ENSG00000152359_75689012_75689165	COM.mm1; BS1.mm1; BS2.mm1; ALS.mm1
ENSG00000152939_69432922_69433093	COM.mm1; BS2.mm1
ENSG00000113569_37349172_37349245	COM.mm1; BS1.mm1; ALS.mm1
ENSG00000047315_57020899_57020995	COM.mm1; BS1.mm1; BS2.mm1; ALS.mm1
ENSG00000163697_41142987_41143142	COM.mm1; BS2.mm2
ENSG00000119231_196900039_196900062	COM.mm1; BS2.mm1
ENSG00000119231_196899924_196900062	COM.mm1; BS2.mm1
ENSG00000172765_129654968_129655103	COM.mm1
ENSG00000168032_40387997_40388097	COM.mm1; BS2.mm1
ENSG00000168032_40388046_40388097	COM.mm1; BS2.mm1
ENSG00000144559_11829714_11829910	COM.mm1
ENSG00000144559_11829714_11829864	COM.mm1
ENSG00000115233_161318822_161318873	COM.mm1; BS2.mm1
ENSG00000115947_147975902_147975975	COM.mm1; BS2.mm1
ENSG00000143324_180806474_180806557	COM.mm1; BS1.mm1; BS2.mm1; ALS.mm1
ENSG00000203601_169056184_169056233	COM.mm1
ENSG00000285622_169056184_169056233	COM.mm1
ENSG00000099995_30337690_30337897	COM.mm1; BS2.mm1
ENSG00000076928_41923094_41923233	COM.mm1
ENSG00000076928_41923092_41923233	COM.mm1
ENSG00000080845_36442727_36442777	COM.mm1; BS2.mm1
ENSG00000266844_76982137_76982314	COM.mm1; BS2.mm2
ENSG00000266844_76982183_76982314	COM.mm1; BS2.mm2
ENSG00000266844_76982178_76982314	COM.mm1; BS2.mm2
ENSG00000152223_45855573_45855687	COM.mm1; BS2.mm1
ENSG00000101680_6982497_6982590	COM.mm1; BS2.mm1
ENSG00000161533_75949217_75949359	COM.mm1; BS1.mm1; BS2.mm1; ALS.mm1
ENSG00000161533_75949217_75949360	COM.mm1; BS1.mm1; BS2.mm1; ALS.mm1
ENSG00000167863_75042529_75042661	COM.mm1; BS2.mm1
ENSG00000167863_75042529_75042659	COM.mm1; BS2.mm1
ENSG00000262031_46911444_46911512	COM.mm1; BS1.mm1; ALS.mm1
ENSG00000126581_42811655_42812086	COM.mm1; BS2.mm2
ENSG00000126581_42811655_42812866	COM.mm1; BS2.mm2
ENSG00000126581_42811655_42811797	COM.mm1; BS2.mm2
ENSG00000183914_7778280_7778469	COM.mm1
ENSG00000173575_92978148_92978383	COM.mm1
ENSG00000173575_92904473_92905008	COM.mm1; BS2.mm1
ENSG00000173575_92978234_92978383	COM.mm1
ENSG00000172379_80513911_80513976	COM.mm1; BS2.mm1
ENSG00000140451_64821367_64821419	COM.mm1; BS2.mm1
ENSG00000140451_64821367_64821457	COM.mm1; BS2.mm1
ENSG00000140451_64821367_64821520	COM.mm1; BS2.mm1
ENSG00000287500_52688913_52689024	COM.mm1
ENSG00000131323_102889560_102889634	COM.mm1
ENSG00000133962_91639096_91639250	COM.mm1; BS2.mm1
ENSG00000134901_102787834_102787923	COM.mm1; BS1.mm1; BS2.mm1; ALS.mm1
ENSG00000205592_40561562_40561609	COM.mm1; BS2.mm2
ENSG00000205592_40458731_40458769	COM.mm1; BS2.mm1
ENSG00000205592_40397879_40397911	COM.mm1; BS2.mm1
ENSG00000119950_110260999_110261145	COM.mm1; BS2.mm1
ENSG00000122870_58798399_58798560	COM.mm1
ENSG00000285803_49988733_49988899	COM.mm1; BS2.mm1
ENSG00000245573_27592880_27592981	COM.mm1; BS1.mm1; BS2.mm1; ALS.mm1
ENSG00000148399_137574208_137575369	COM.mm1; BS1.mm1; ALS.mm1
ENSG00000148399_137574208_137574380	COM.mm1; BS1.mm1; ALS.mm1
ENSG00000156103_88056128_88056278	COM.mm1; BS2.mm2
ENSG00000182916_103330923_103331040	COM.mm1
ENSG00000182916_103330977_103331040	COM.mm1
ENSG00000102383_75379120_75379198	COM.mm1; BS1.mm1; ALS.mm1
ENSG00000165349_70927798_70928020	COM.mm1
ENSG00000008311_122098450_122098862	COM.mm1; BS2.mm1
ENSG00000008311_122098450_122098579	COM.mm1; BS2.mm1
ENSG00000008311_122098450_122098844	COM.mm1; BS2.mm1
ENSG00000008311_122098450_122098872	COM.mm1; BS2.mm1
ENSG00000008311_122098450_122098576	COM.mm1; BS2.mm1
ENSG00000106034_121125820_121125892	COM.mm1
ENSG00000186472_82951856_82956935	COM.mm1
ENSG00000231427_54339130_54339220	COM.mm1; BS1.mm1; BS2.mm1; ALS.mm1
ENSG00000106536_39204235_39204326	COM.mm1; BS2.mm1
ENSG00000122507_33387992_33388144	COM.mm1; BS2.mm2
ENSG00000264520_30532667_30532729	COM.mm1
ENSG00000231690_169795184_169795362	COM.mm1; BS1.mm1; BS2.mm1; ALS.mm1
ENSG00000047936_117394616_117394738	COM.mm1
ENSG00000188107_64813378_64813577	COM.mm1; BS1.mm1; BS2.mm1; ALS.mm1
ENSG00000188107_63984383_63984603	COM.mm1; BS1.mm1; ALS.mm1
ENSG00000226803_57151823_57151906	COM.mm1; BS2.mm1
ENSG00000055147_154033791_154033877	COM.mm1; BS2.mm1
ENSG00000055147_154033791_154033883	COM.mm1; BS2.mm1
ENSG00000196159_125414884_125415806	COM.mm1; BS2.mm1
ENSG00000075539_48570827_48570918	COM.mm1; BS1.mm1; ALS.mm1
ENSG00000163694_40436441_40436885	COM.mm1
ENSG00000163694_40436441_40436647	COM.mm1
ENSG00000113790_185229432_185229543	COM.mm1; BS2.mm2
ENSG00000174963_147395852_147397186	COM.mm1; BS1.mm1; ALS.mm1
ENSG00000174963_147395852_147396469	COM.mm1; BS1.mm1; ALS.mm1
ENSG00000177311_141431723_141432243	COM.mm1
ENSG00000014257_132332192_132332344	COM.mm1; BS2.mm2
ENSG00000157388_53719755_53719781	COM.mm1; BS2.mm1
ENSG00000168032_40423291_40423401	COM.mm1; BS1.mm1; BS2.mm1; ALS.mm1
ENSG00000066248_232974623_232974796	COM.mm1
ENSG00000066248_232974623_232974964	COM.mm1
ENSG00000119042_199380364_199380487	COM.mm1; BS2.mm1
ENSG00000071967_171541585_171541793	COM.mm1; BS1.mm1; BS2.mm1; ALS.mm1
ENSG00000121964_144141882_144142055	COM.mm1; BS2.mm1
ENSG00000235885_67309215_67309323	COM.mm1; BS1.mm1; BS2.mm1; ALS.mm1
ENSG00000228262_34190249_34190281	COM.mm1; BS1.mm1; BS2.mm1; ALS.mm1
ENSG00000163798_27669248_27669387	COM.mm1; BS2.mm1
ENSG00000151779_15427711_15427794	COM.mm1
ENSG00000172554_1137622_1137665	COM.mm1; BS1.mm1; ALS.mm1
ENSG00000091483_241511967_241512143	COM.mm1; BS2.mm1
ENSG00000116574_228737673_228737731	COM.mm1
ENSG00000116128_147618816_147621057	COM.mm1
ENSG00000143079_112412194_112412317	COM.mm1
ENSG00000228971_95625433_95625565	COM.mm1
ENSG00000048707_12329829_12329918	COM.mm1; BS2.mm2
ENSG00000280018_6995222_6995324	COM.mm1
ENSG00000280018_6995222_6995313	COM.mm1
ENSG00000278878_6668152_6668243	COM.mm1
ENSG00000280145_6668152_6668254	COM.mm1
ENSG00000280145_6668152_6668243	COM.mm1
ENSG00000278903_6320872_6320974	COM.mm1
ENSG00000279094_5499999_5500101	COM.mm1
ENSG00000229673_32783177_32783237	COM.mm1
ENSG00000212856_6450493_6450660	COM.mm1; BS2.mm2
ENSG00000240225_56373531_56373623	COM.mm1
ENSG00000130844_53555487_53555908	COM.mm1; BS2.mm1
ENSG00000130844_53555845_53555908	COM.mm1; BS2.mm1
ENSG00000130844_53539216_53539282	COM.mm1
ENSG00000130529_49188868_49189091	COM.mm1; BS2.mm1
ENSG00000130529_49188641_49189091	COM.mm1; BS2.mm1
ENSG00000130529_49188946_49189091	COM.mm1; BS2.mm1
ENSG00000126261_34466878_34467014	COM.mm1
ENSG00000287526_34066105_34066283	COM.mm1
ENSG00000284797_18252064_18252431	COM.mm1; BS1.mm1; ALS.mm1
ENSG00000284797_18252064_18252471	COM.mm1; BS1.mm1; ALS.mm1
ENSG00000284797_18252064_18252161	COM.mm1; BS1.mm1; ALS.mm1
ENSG00000285188_18252064_18252161	COM.mm1; BS1.mm1; ALS.mm1
ENSG00000172264_15196858_15197032	COM.mm1; BS1.mm1; BS2.mm1; ALS.mm1
ENSG00000171791_63158073_63158238	COM.mm1; BS2.mm2
ENSG00000167210_46559074_46559289	COM.mm1
ENSG00000141429_35702897_35702995	COM.mm1; BS2.mm1
ENSG00000141429_35702805_35702995	COM.mm1; BS2.mm1
ENSG00000265933_6928120_6928219	COM.mm1
ENSG00000228768_31572085_31572174	COM.mm1
ENSG00000004142_28355795_28355876	COM.mm1; BS1.mm1; ALS.mm1
ENSG00000236088_13898609_13898732	COM.mm1
ENSG00000131153_85689796_85690073	COM.mm1; BS1.mm1; BS2.mm1; ALS.mm1
ENSG00000064270_84410568_84410603	COM.mm1; BS1.mm1; BS2.mm1; ALS.mm1
ENSG00000103043_70783033_70783139	COM.mm1; BS1.mm1; ALS.mm1
ENSG00000183921_22172256_22172331	COM.mm1
ENSG00000127564_2977214_2977526	COM.mm1
ENSG00000138834_1758148_1758159	COM.mm1; BS2.mm1
ENSG00000259332_79889093_79889354	COM.mm1; BS1.mm1; ALS.mm1
ENSG00000136371_79889093_79889354	COM.mm1; BS1.mm1; ALS.mm1
ENSG00000259354_45476402_45476552	COM.mm1
ENSG00000137877_41893282_41893546	COM.mm1; BS2.mm2
ENSG00000042088_89966147_89966190	COM.mm1; BS2.mm2
ENSG00000258616_45707836_45707898	COM.mm1; BS1.mm1; ALS.mm1
ENSG00000258998_44782555_44782829	COM.mm1; BS1.mm1; ALS.mm1
ENSG00000005810_77059523_77059626	COM.mm1; BS2.mm1
ENSG00000139656_44161145_44161257	COM.mm1; BS1.mm1; ALS.mm1
ENSG00000072609_132877555_132877654	COM.mm1; BS2.mm1
ENSG00000139719_122238587_122238724	COM.mm1; BS2.mm1
ENSG00000256861_122238587_122238724	COM.mm1; BS2.mm1
ENSG00000186815_113260302_113260492	COM.mm1; BS2.mm1
ENSG00000186815_113260368_113260492	COM.mm1; BS2.mm1
ENSG00000177425_79621076_79621207	COM.mm1; BS1.mm1; BS2.mm1; ALS.mm1
ENSG00000110955_56639980_56640150	COM.mm1; BS2.mm1
ENSG00000110955_56639980_56640192	COM.mm1; BS2.mm1
ENSG00000161791_49651382_49651450	COM.mm1
ENSG00000139219_47983385_47983438	COM.mm1
ENSG00000139219_47977102_47977155	COM.mm1
ENSG00000205592_40561004_40561054	COM.mm1; BS1.mm1; ALS.mm1
ENSG00000187950_29475061_29475189	COM.mm1; BS2.mm2
ENSG00000087502_29371528_29371612	COM.mm1
ENSG00000087502_29371528_29371670	COM.mm1
ENSG00000205846_8455962_8456142	COM.mm1; BS1.mm1; BS2.mm1; ALS.mm1
ENSG00000226699_133350587_133350726	COM.mm1
ENSG00000065618_104041485_104041538	COM.mm1; BS2.mm1
ENSG00000138279_73383175_73383345	COM.mm1; BS2.mm2
ENSG00000148572_63146209_63146293	COM.mm1; BS1.mm1; ALS.mm1
ENSG00000120616_32273014_32273281	COM.mm1
ENSG00000120616_32273014_32273082	COM.mm1
ENSG00000057608_5766241_5766638	COM.mm1
ENSG00000057608_5766241_5766295	COM.mm1
ENSG00000110367_118757171_118757287	COM.mm1; BS2.mm2
ENSG00000095110_114530175_114530908	COM.mm1; BS2.mm2
ENSG00000204403_104897217_104897468	COM.mm1; BS1.mm1; ALS.mm1
ENSG00000110237_73364214_73364239	COM.mm1; BS2.mm1
ENSG00000110237_73364172_73364239	COM.mm1; BS2.mm1
ENSG00000260679_69926734_69926813	COM.mm1; BS1.mm1; ALS.mm1
ENSG00000254828_55305029_55305060	COM.mm1; BS1.mm1; BS2.mm1; ALS.mm1
ENSG00000150244_55268350_55268372	COM.mm1; BS2.mm1
ENSG00000169519_28290206_28290397	COM.mm1; BS1.mm1; ALS.mm1
ENSG00000148154_111926384_111926496	COM.mm1
ENSG00000235494_97233201_97233351	COM.mm1; BS1.mm1; BS2.mm1; ALS.mm1
ENSG00000235494_97233202_97233351	COM.mm1; BS1.mm1; BS2.mm1; ALS.mm1
ENSG00000148110_94451456_94451527	COM.mm1
ENSG00000171843_20363476_20363569	COM.mm1; BS2.mm1
ENSG00000171843_20363476_20363605	COM.mm1; BS2.mm1
ENSG00000155926_133039998_133040341	COM.mm1
ENSG00000155926_133039998_133040130	COM.mm1
ENSG00000178538_60224537_60224585	COM.mm1; BS1.mm1; BS2.mm1; ALS.mm1
ENSG00000253100_25685826_25685912	COM.mm1; BS1.mm1; ALS.mm1
ENSG00000253100_25685807_25685912	COM.mm1; BS1.mm1; ALS.mm1
ENSG00000253100_25685798_25685912	COM.mm1; BS1.mm1; ALS.mm1
ENSG00000253100_25685754_25685912	COM.mm1; BS1.mm1; ALS.mm1
ENSG00000120910_22532921_22533018	COM.mm1
ENSG00000130227_22003903_22004030	COM.mm1; BS2.mm2
ENSG00000254575_14162583_14162669	COM.mm1; BS1.mm1; ALS.mm1
ENSG00000185973_155506898_155507134	COM.mm1
ENSG00000009694_124523364_124523625	COM.mm1; BS2.mm1
ENSG00000250423_119104992_119105147	COM.mm1; BS2.mm1
ENSG00000223546_102816992_102817082	COM.mm1; BS2.mm2
ENSG00000012174_21878497_21878692	COM.mm1; BS1.mm1; BS2.mm1; ALS.mm1
ENSG00000102104_18656653_18656758	COM.mm1
ENSG00000155561_135615916_135616065	COM.mm1; BS1.mm1; ALS.mm1
ENSG00000164692_94413709_94413743	COM.mm1; BS1.mm1; BS2.mm1; ALS.mm1
ENSG00000164692_94413690_94413743	COM.mm1; BS1.mm1; BS2.mm1; ALS.mm1
ENSG00000285772_92118520_92118615	COM.mm1; BS2.mm1
ENSG00000001630_92118520_92118615	COM.mm1; BS2.mm1
ENSG00000233834_20217586_20217622	COM.mm1; BS2.mm1
ENSG00000233834_20217577_20217622	COM.mm1; BS2.mm1
ENSG00000151914_56557319_56557518	COM.mm1; BS1.mm1; ALS.mm1
ENSG00000001084_53516109_53516217	COM.mm1
ENSG00000001084_53516109_53516240	COM.mm1
ENSG00000001084_53516109_53516222	COM.mm1
ENSG00000170927_51836404_51836469	COM.mm1; BS1.mm1; ALS.mm1
ENSG00000224843_26994447_26994576	COM.mm1
ENSG00000169045_179621843_179621976	COM.mm1; BS1.mm1; ALS.mm1
ENSG00000134516_169996086_169996164	COM.mm1; BS2.mm2
ENSG00000183111_149628809_149628966	COM.mm1; BS2.mm2
ENSG00000113555_141963091_141963214	COM.mm1
ENSG00000168944_123393300_123393497	COM.mm1; BS1.mm1; ALS.mm1
ENSG00000170571_50411197_50411221	COM.mm1; BS2.mm2
ENSG00000170571_50411197_50411998	COM.mm1; BS2.mm2
ENSG00000170571_50411197_50411383	COM.mm1; BS2.mm2
ENSG00000231171_177975822_177975943	COM.mm1
ENSG00000231171_177975804_177975943	COM.mm1
ENSG00000288692_111117150_111117272	COM.mm1
ENSG00000138759_78333272_78333412	COM.mm1; BS2.mm1
ENSG00000053900_25390911_25391015	COM.mm1; BS1.mm1; ALS.mm1
ENSG00000175054_142485140_142485215	COM.mm1
ENSG00000175054_142485140_142485195	COM.mm1
ENSG00000175054_142485140_142486203	COM.mm1
ENSG00000175054_142485140_142485282	COM.mm1
ENSG00000114107_138593709_138594129	COM.mm1; BS2.mm1
ENSG00000174640_133953663_133953761	COM.mm1; BS2.mm1
ENSG00000067560_49375434_49375591	COM.mm1; BS2.mm2
ENSG00000093217_38372655_38372736	COM.mm1; BS2.mm1
ENSG00000157985_235740963_235741048	COM.mm1; BS2.mm2
ENSG00000135905_224844753_224844839	COM.mm1; BS2.mm1
ENSG00000123983_222933166_222934687	COM.mm1; BS1.mm1; ALS.mm1
ENSG00000123983_222934530_222934687	COM.mm1; BS1.mm1; ALS.mm1
ENSG00000222017_197698810_197698864	COM.mm1; BS2.mm1
ENSG00000155657_178780000_178780205	COM.mm1; BS2.mm2
ENSG00000228043_138446248_138446467	COM.mm1
ENSG00000158050_96144761_96144882	COM.mm1; BS1.mm1; ALS.mm1
ENSG00000068784_45418365_45418541	COM.mm1; BS2.mm2
ENSG00000182901_240814716_240814777	COM.mm1; BS1.mm1; BS2.mm1; ALS.mm1
ENSG00000136628_219984206_219984258	COM.mm1
ENSG00000136628_219984206_219984257	COM.mm1
ENSG00000009790_209775808_209776124	COM.mm1; BS1.mm1; ALS.mm1
ENSG00000075391_178120961_178121087	COM.mm1
ENSG00000160803_156050291_156050359	COM.mm1
ENSG00000160803_156050291_156050553	COM.mm1
ENSG00000231752_121556510_121556696	COM.mm1; BS2.mm2
ENSG00000197323_114408677_114408740	COM.mm1; BS2.mm1
ENSG00000134709_59836873_59836935	COM.mm1; BS1.mm1; BS2.mm1; ALS.mm1
ENSG00000060688_31291913_31292006	COM.mm1; BS1.mm1; ALS.mm1
ENSG00000117713_26775577_26775707	COM.mm1
ENSG00000117318_23558935_23559075	COM.mm1; BS2.mm1
ENSG00000117318_23558935_23559019	COM.mm1; BS2.mm1
ENSG00000198793_11232436_11232528	COM.mm1; BS1.mm1; ALS.mm1
ENSG00000175262_10954990_10955186	COM.mm1
ENSG00000287446_20354133_20354387	COM.mm1; BS1.mm1; ALS.mm1
ENSG00000232585_23987944_23988052	COM.mm1; BS2.mm1
ENSG00000173809_32731725_32731883	COM.mm1; BS2.mm1
ENSG00000158445_49386863_49387005	COM.mm1; BS2.mm1
ENSG00000263417_70642545_70642723	COM.mm1; BS1.mm1; ALS.mm1
ENSG00000078043_46815312_46815349	COM.mm1
ENSG00000101680_7034479_7034690	COM.mm1; BS1.mm1; ALS.mm1
ENSG00000131747_40392068_40392111	COM.mm1; BS1.mm1; BS2.mm1; ALS.mm1
ENSG00000133026_8512451_8512657	COM.mm1; BS2.mm2
ENSG00000176715_89154090_89157450	COM.mm1; BS2.mm1
ENSG00000159459_42984887_42984942	COM.mm1; BS2.mm1
ENSG00000235706_95177483_95179378	COM.mm1; BS2.mm2
ENSG00000012983_50440013_50440073	COM.mm1; BS2.mm1
ENSG00000165525_49831299_49831361	COM.mm1; BS1.mm1; ALS.mm1
ENSG00000129566_20395450_20395627	COM.mm1
ENSG00000088386_98702480_98702529	COM.mm1; BS2.mm1
ENSG00000136111_75359769_75359858	COM.mm1
ENSG00000027001_23809850_23809924	COM.mm1; BS2.mm1
ENSG00000008405_107049771_107049852	COM.mm1; BS2.mm2
ENSG00000136021_100298031_100298175	COM.mm1; BS1.mm1; BS2.mm1; ALS.mm1
ENSG00000257252_93339639_93339736	COM.mm1
ENSG00000257228_41473365_41473510	COM.mm1
ENSG00000214279_133491222_133491319	COM.mm1
ENSG00000076685_103101045_103101102	COM.mm1; BS2.mm1
ENSG00000173145_94340276_94340347	COM.mm1; BS2.mm1
ENSG00000204020_88770845_88770991	COM.mm1
ENSG00000151303_86992406_86992469	COM.mm1; BS2.mm2
ENSG00000240089_86992253_86992469	COM.mm1; BS2.mm2
ENSG00000271880_86992247_86992469	COM.mm1; BS2.mm2
ENSG00000138336_68681399_68681488	COM.mm1; BS1.mm1; ALS.mm1
ENSG00000198964_50460673_50460814	COM.mm1; BS1.mm1; ALS.mm1
ENSG00000078114_20959924_20960012	COM.mm1; BS1.mm1; ALS.mm1
ENSG00000078114_20959924_20959999	COM.mm1; BS1.mm1; ALS.mm1
ENSG00000170325_129935101_129935218	COM.mm1
ENSG00000287006_112710352_112710454	COM.mm1; BS1.mm1; BS2.mm1; ALS.mm1
ENSG00000187240_103243693_103243791	COM.mm1; BS1.mm1; ALS.mm1
ENSG00000254599_98680072_98680202	COM.mm1; BS2.mm1
ENSG00000078124_76926566_76926667	COM.mm1; BS2.mm2
ENSG00000078124_76926557_76926667	COM.mm1; BS2.mm2
ENSG00000149380_74259923_74260136	COM.mm1; BS2.mm1
ENSG00000168014_74138720_74138967	COM.mm1; BS2.mm1
ENSG00000121621_28091409_28091513	COM.mm1; BS2.mm1
ENSG00000133818_14356686_14356769	COM.mm1
ENSG00000205339_9408486_9408639	COM.mm1; BS1.mm1; BS2.mm1; ALS.mm1
ENSG00000148358_130086420_130086476	COM.mm1
ENSG00000173611_125026812_125026910	COM.mm1; BS2.mm1
ENSG00000119471_112418860_112418958	COM.mm1; BS1.mm1; BS2.mm1; ALS.mm1
ENSG00000059769_111647045_111647259	COM.mm1
ENSG00000059769_111647107_111647259	COM.mm1
ENSG00000165124_110446900_110447057	COM.mm1
ENSG00000135002_76388183_76388286	COM.mm1; BS1.mm1; ALS.mm1
ENSG00000236849_72873027_72873156	COM.mm1
ENSG00000236849_72873027_72873151	COM.mm1
ENSG00000236849_72873027_72873155	COM.mm1
ENSG00000107242_68965589_68965648	COM.mm1
ENSG00000221829_35074927_35075082	COM.mm1; BS2.mm2
ENSG00000096968_5080533_5080683	COM.mm1; BS1.mm1; BS2.mm1; ALS.mm1
ENSG00000184156_132321445_132321545	COM.mm1; BS1.mm1; ALS.mm1
ENSG00000184156_132321445_132321522	COM.mm1; BS1.mm1; ALS.mm1
ENSG00000147654_109563397_109563535	COM.mm1; BS1.mm1; BS2.mm1; ALS.mm1
ENSG00000156170_94895837_94895927	COM.mm1
ENSG00000156170_94895813_94895927	COM.mm1
ENSG00000156170_94895767_94895927	COM.mm1
ENSG00000104695_30797581_30797754	COM.mm1; BS2.mm1
ENSG00000120899_27322402_27322499	COM.mm1; BS2.mm1
ENSG00000166049_151620930_151621029	COM.mm1; BS2.mm1
ENSG00000102239_136490133_136490484	COM.mm1; BS1.mm1; ALS.mm1
ENSG00000158290_120557924_120558039	COM.mm1; BS1.mm1; ALS.mm1
ENSG00000184788_85093185_85093225	COM.mm1; BS1.mm1; ALS.mm1
ENSG00000147044_41745524_41745593	COM.mm1; BS1.mm1; ALS.mm1
ENSG00000147044_41745524_41745601	COM.mm1; BS1.mm1; ALS.mm1
ENSG00000165164_36031253_36031347	COM.mm1; BS2.mm2
ENSG00000157741_139283024_139284574	COM.mm1; BS2.mm1
ENSG00000106278_121983967_121984117	COM.mm1; BS1.mm1; BS2.mm1; ALS.mm1
ENSG00000002745_121331678_121331964	COM.mm1; BS1.mm1; ALS.mm1
ENSG00000128512_111742013_111742132	COM.mm1; BS2.mm2
ENSG00000105835_106253017_106257477	COM.mm1; BS2.mm1
ENSG00000105835_106253017_106253151	COM.mm1; BS2.mm1
ENSG00000157214_90225050_90225574	COM.mm1; BS1.mm1; BS2.mm1; ALS.mm1
ENSG00000008277_88125589_88125659	COM.mm1; BS1.mm1; ALS.mm1
ENSG00000127951_77199181_77199819	COM.mm1; BS2.mm2
ENSG00000106571_42040038_42040239	COM.mm1; BS1.mm1; BS2.mm1; ALS.mm1
ENSG00000233854_38984877_38984921	COM.mm1; BS1.mm1; ALS.mm1
ENSG00000105855_20394896_20394985	COM.mm1; BS2.mm1
ENSG00000029363_136273082_136273550	COM.mm1
ENSG00000029363_136273082_136273144	COM.mm1
ENSG00000029363_136273082_136273166	COM.mm1
ENSG00000029363_136273082_136273187	COM.mm1
ENSG00000186439_123278318_123278347	COM.mm1; BS2.mm1
ENSG00000112159_89718366_89718627	COM.mm1; BS2.mm1
ENSG00000112701_75702645_75703072	COM.mm1; BS2.mm1
ENSG00000146085_49453585_49453756	COM.mm1; BS2.mm1
ENSG00000253348_170757861_170758179	COM.mm1; BS1.mm1; BS2.mm1; ALS.mm1
ENSG00000113312_160036506_160036803	COM.mm1; BS2.mm1
ENSG00000113312_160036691_160036803	COM.mm1; BS2.mm1
ENSG00000243232_140978949_140979007	COM.mm1; BS1.mm1; BS2.mm1; ALS.mm1
ENSG00000248383_140978949_140979007	COM.mm1; BS1.mm1; BS2.mm1; ALS.mm1
ENSG00000239389_140978949_140979007	COM.mm1; BS1.mm1; BS2.mm1; ALS.mm1
ENSG00000251664_140978949_140979007	COM.mm1; BS1.mm1; BS2.mm1; ALS.mm1
ENSG00000249158_140978949_140979007	COM.mm1; BS1.mm1; BS2.mm1; ALS.mm1
ENSG00000250120_140978949_140979007	COM.mm1; BS1.mm1; BS2.mm1; ALS.mm1
ENSG00000204961_140978949_140979007	COM.mm1; BS1.mm1; BS2.mm1; ALS.mm1
ENSG00000204962_140978949_140979007	COM.mm1; BS1.mm1; BS2.mm1; ALS.mm1
ENSG00000204963_140978949_140979007	COM.mm1; BS1.mm1; BS2.mm1; ALS.mm1
ENSG00000081842_140978949_140979007	COM.mm1; BS1.mm1; BS2.mm1; ALS.mm1
ENSG00000204965_140978949_140979007	COM.mm1; BS1.mm1; BS2.mm1; ALS.mm1
ENSG00000204967_140978949_140979007	COM.mm1; BS1.mm1; BS2.mm1; ALS.mm1
ENSG00000255408_140978949_140979007	COM.mm1; BS1.mm1; BS2.mm1; ALS.mm1
ENSG00000204969_140978949_140979007	COM.mm1; BS1.mm1; BS2.mm1; ALS.mm1
ENSG00000204970_140978949_140979007	COM.mm1; BS1.mm1; BS2.mm1; ALS.mm1
ENSG00000145734_71509465_71511151	COM.mm1; BS1.mm1; BS2.mm1; ALS.mm1
ENSG00000049167_60922054_60922155	COM.mm1; BS1.mm1; BS2.mm1; ALS.mm1
ENSG00000164318_38412504_38412648	COM.mm1
ENSG00000112941_6743712_6743840	COM.mm1
ENSG00000250252_149149549_149149777	COM.mm1; BS1.mm1; ALS.mm1
ENSG00000250252_149149549_149149782	COM.mm1; BS1.mm1; ALS.mm1
ENSG00000138642_88424595_88424702	COM.mm1; BS2.mm1
ENSG00000272414_76278069_76278224	COM.mm1; BS1.mm1; BS2.mm1; ALS.mm1
ENSG00000189157_76278119_76278224	COM.mm1; BS1.mm1; BS2.mm1; ALS.mm1
ENSG00000189157_76278069_76278224	COM.mm1; BS1.mm1; BS2.mm1; ALS.mm1
ENSG00000156136_71022367_71022560	COM.mm1; BS2.mm2
ENSG00000033178_67624126_67624253	COM.mm1
ENSG00000187527_193314972_193315096	COM.mm1; BS1.mm1; BS2.mm1; ALS.mm1
ENSG00000171109_179378341_179378814	COM.mm1; BS2.mm1
ENSG00000171109_179378585_179378814	COM.mm1; BS2.mm1
ENSG00000171757_169800659_169800754	COM.mm1; BS1.mm1; ALS.mm1
ENSG00000175066_142177482_142177509	COM.mm1; BS1.mm1; BS2.mm1; ALS.mm1
ENSG00000175066_142177482_142177605	COM.mm1; BS1.mm1; BS2.mm1; ALS.mm1
ENSG00000175066_142177482_142177576	COM.mm1; BS1.mm1; BS2.mm1; ALS.mm1
ENSG00000051382_138737707_138737886	COM.mm1; BS2.mm1
ENSG00000181722_114900304_114900342	COM.mm1; BS2.mm1
ENSG00000176542_113674832_113674896	COM.mm1
ENSG00000064225_98788326_98788463	COM.mm1; BS1.mm1; BS2.mm1; ALS.mm1
ENSG00000241593_81288079_81288224	COM.mm1; BS2.mm1
ENSG00000077097_25630312_25630469	COM.mm1; BS2.mm1
ENSG00000198612_237096678_237096869	COM.mm1; BS1.mm1; BS2.mm1; ALS.mm1
ENSG00000198612_237096822_237096869	COM.mm1; BS1.mm1; BS2.mm1; ALS.mm1
ENSG00000204120_232816871_232817032	COM.mm1; BS2.mm1
ENSG00000163481_218668605_218668679	COM.mm1; BS1.mm1; ALS.mm1
ENSG00000155754_201582095_201582217	COM.mm1; BS2.mm2
ENSG00000144290_161894679_161894825	COM.mm1; BS2.mm1
ENSG00000115963_150471627_150471960	COM.mm1; BS2.mm1
ENSG00000115963_150471627_150471761	COM.mm1; BS2.mm1
ENSG00000115594_102171801_102171918	COM.mm1
ENSG00000163541_84449649_84449752	COM.mm1; BS2.mm1
ENSG00000153187_244860761_244861034	COM.mm1; BS1.mm1; ALS.mm1
ENSG00000170498_204192774_204192876	COM.mm1
ENSG00000170498_204192774_204192914	COM.mm1
ENSG00000157181_186379767_186379884	COM.mm1; BS2.mm1
ENSG00000047410_186347292_186347458	COM.mm1; BS2.mm2
ENSG00000231407_170517594_170517703	COM.mm1; BS2.mm2
ENSG00000231407_170517594_170517706	COM.mm1; BS2.mm2
ENSG00000143252_161340594_161340655	COM.mm1; BS2.mm1
ENSG00000026751_160739512_160739750	COM.mm1; BS1.mm1; BS2.mm1; ALS.mm1
ENSG00000065183_117951976_117952076	COM.mm1; BS2.mm2
ENSG00000007341_112597971_112598086	COM.mm1
ENSG00000122483_93270347_93270814	COM.mm1; BS1.mm1; BS2.mm1; ALS.mm1
ENSG00000077254_77740877_77740934	COM.mm1; BS2.mm1
ENSG00000077254_77740877_77740939	COM.mm1; BS2.mm1
ENSG00000184588_66257647_66257683	COM.mm1; BS1.mm1; ALS.mm1
ENSG00000162437_64778066_64778092	COM.mm1; BS1.mm1; BS2.mm1; ALS.mm1
ENSG00000162437_64777623_64778092	COM.mm1; BS1.mm1; BS2.mm1; ALS.mm1
ENSG00000260971_56382745_56383219	COM.mm1; BS2.mm1
ENSG00000163867_34992234_34992387	COM.mm1
ENSG00000271741_34992234_34992387	COM.mm1
ENSG00000162419_28710520_28710642	COM.mm1; BS2.mm2
ENSG00000154654_21280576_21280652	COM.mm1; BS1.mm1; BS2.mm1; ALS.mm1
ENSG00000154654_21280578_21280652	COM.mm1; BS1.mm1; BS2.mm1; ALS.mm1
ENSG00000104147_41331915_41331981	COM.mm1; BS1.mm1; ALS.mm1
ENSG00000255628_34149839_34150170	COM.mm1
ENSG00000080007_73409248_73409348	COM.mm1; BS2.mm1
ENSG00000113296_80082004_80082312	COM.mm1; BS2.mm2
ENSG00000145736_71060120_71060170	COM.mm1; BS2.mm1
ENSG00000226259_70422873_70422923	COM.mm1; BS2.mm1
ENSG00000183474_69567727_69567777	COM.mm1; BS2.mm1
ENSG00000145649_55107794_55107935	COM.mm1; BS2.mm1
ENSG00000243069_154084682_154085263	COM.mm1; BS1.mm1; BS2.mm1; ALS.mm1
ENSG00000242440_148398679_148398776	COM.mm1; BS2.mm2
ENSG00000168137_9453739_9453868	COM.mm1; BS2.mm1
ENSG00000196504_152693038_152693111	COM.mm1; BS2.mm2
ENSG00000196504_152693038_152693068	COM.mm1; BS2.mm2
ENSG00000153093_110987198_110987217	COM.mm1; BS1.mm1; ALS.mm1
ENSG00000153093_110987108_110987217	COM.mm1; BS1.mm1; ALS.mm1
ENSG00000223519_246820678_246820880	COM.mm1; BS1.mm1; ALS.mm1
ENSG00000160200_43056058_43056099	COM.mm1
ENSG00000274276_6447736_6447777	COM.mm1
ENSG00000161031_15498931_15498956	COM.mm1; BS2.mm1
ENSG00000132024_13927893_13928188	COM.mm1; BS2.mm1
ENSG00000132024_13928127_13928188	COM.mm1; BS2.mm1
ENSG00000132024_13928124_13928188	COM.mm1; BS2.mm1
ENSG00000141458_23561360_23561527	COM.mm1; BS2.mm2
ENSG00000101773_22911600_22911685	COM.mm1
ENSG00000131747_40402906_40403054	COM.mm1
ENSG00000278540_37155683_37155780	COM.mm1; BS2.mm1
ENSG00000103811_78935680_78935750	COM.mm1; BS2.mm2
ENSG00000137764_67592926_67592974	COM.mm1; BS1.mm1; ALS.mm1
ENSG00000129003_61981342_61981478	COM.mm1; BS2.mm1
ENSG00000166887_42169724_42169866	COM.mm1; BS2.mm2
ENSG00000166073_39860820_39860922	COM.mm1
ENSG00000100697_95108324_95108503	COM.mm1; BS1.mm1; BS2.mm1; ALS.mm1
ENSG00000012963_93215176_93215281	COM.mm1; BS2.mm1
ENSG00000259066_93215176_93215281	COM.mm1; BS2.mm1
ENSG00000126777_55658546_55658614	COM.mm1; BS1.mm1; ALS.mm1
ENSG00000100526_54408745_54408789	COM.mm1; BS2.mm2
ENSG00000102763_41721370_41721575	COM.mm1
ENSG00000111530_67305543_67306597	COM.mm1; BS2.mm1
ENSG00000111530_67305104_67306597	COM.mm1; BS2.mm1
ENSG00000029153_27401257_27401363	COM.mm1
ENSG00000107581_119059602_119059718	COM.mm1; BS2.mm1
ENSG00000204147_50749343_50749402	COM.mm1
ENSG00000188611_50192653_50192712	COM.mm1
ENSG00000231422_25158369_25158498	COM.mm1; BS2.mm2
ENSG00000285859_25158369_25158498	COM.mm1; BS2.mm2
ENSG00000107614_17169310_17169419	COM.mm1; BS1.mm1; BS2.mm1; ALS.mm1
ENSG00000107614_17169310_17169539	COM.mm1; BS1.mm1; BS2.mm1; ALS.mm1
ENSG00000285751_39161525_39161638	COM.mm1
ENSG00000119514_98844096_98844209	COM.mm1
ENSG00000047249_53829444_53829533	COM.mm1; BS2.mm1
ENSG00000248538_9151800_9151916	COM.mm1; BS2.mm2
ENSG00000248538_9151792_9151916	COM.mm1; BS2.mm2
ENSG00000248538_9151784_9151916	COM.mm1; BS2.mm2
ENSG00000248538_9151772_9151916	COM.mm1; BS2.mm2
ENSG00000248538_9151767_9151916	COM.mm1; BS2.mm2
ENSG00000248538_9151742_9151916	COM.mm1; BS2.mm2
ENSG00000248538_9151695_9151916	COM.mm1; BS2.mm2
ENSG00000196632_54333137_54333673	COM.mm1; BS2.mm1
ENSG00000196632_54333137_54333792	COM.mm1; BS2.mm1
ENSG00000102225_47228204_47228644	COM.mm1; BS2.mm2
ENSG00000102225_47228567_47228644	COM.mm1; BS2.mm2
ENSG00000101955_38160017_38160098	COM.mm1
ENSG00000101955_38160017_38160196	COM.mm1
ENSG00000165164_36350038_36350132	COM.mm1; BS2.mm2
ENSG00000224897_125089690_125089776	COM.mm1; BS2.mm2
ENSG00000105793_90374302_90374354	COM.mm1; BS1.mm1; BS2.mm1; ALS.mm1
ENSG00000025156_122431430_122431514	COM.mm1; BS2.mm2
ENSG00000188107_63999075_63999183	COM.mm1
ENSG00000118985_95889086_95889130	COM.mm1
ENSG00000189045_75625647_75625745	COM.mm1; BS2.mm1
ENSG00000164144_152883245_152883316	COM.mm1; BS1.mm1; ALS.mm1
ENSG00000145362_113313684_113313695	COM.mm1; BS1.mm1; ALS.mm1
ENSG00000164022_106336869_106337037	COM.mm1; BS1.mm1; BS2.mm1; ALS.mm1
ENSG00000163291_78923857_78923947	COM.mm1; BS2.mm1
ENSG00000109184_51877456_51877854	COM.mm1; BS1.mm1; ALS.mm1
ENSG00000109184_51877763_51877854	COM.mm1; BS1.mm1; ALS.mm1
ENSG00000196549_155141991_155142127	COM.mm1; BS2.mm1
ENSG00000274810_132578796_132579558	COM.mm1
ENSG00000240303_132578796_132579056	COM.mm1
ENSG00000240303_132578796_132578881	COM.mm1
ENSG00000240303_132578796_132579558	COM.mm1
ENSG00000285943_113427187_113427339	COM.mm1; BS1.mm1; ALS.mm1
ENSG00000206530_113427187_113427339	COM.mm1; BS1.mm1; ALS.mm1
ENSG00000182504_101726594_101726736	COM.mm1; BS1.mm1; ALS.mm1
ENSG00000114853_42653697_42653883	COM.mm1
ENSG00000130294_240723975_240724849	COM.mm1; BS2.mm1
ENSG00000130294_240723975_240724036	COM.mm1; BS2.mm1
ENSG00000138380_202981555_202981685	COM.mm1
ENSG00000144283_158642520_158642699	COM.mm1; BS2.mm2
ENSG00000144283_158642486_158642699	COM.mm1; BS2.mm2
ENSG00000144218_100112386_100112524	COM.mm1; BS2.mm1
ENSG00000158411_99173414_99173502	COM.mm1; BS1.mm1; ALS.mm1
ENSG00000134326_6861184_6861385	COM.mm1; BS2.mm2
ENSG00000236230_222385641_222385692	COM.mm1; BS2.mm1
ENSG00000047410_186343326_186343473	COM.mm1; BS2.mm2
ENSG00000064703_111754832_111754876	COM.mm1; BS2.mm2
ENSG00000286125_56702325_56702339	COM.mm1; BS1.mm1; BS2.mm1; BA2; ALS.mm1
ENSG00000286125_56702270_56702339	COM.mm1; BS1.mm1; BS2.mm1; BA2; ALS.mm1
ENSG00000181143_8969775_8969879	COM.mm1; BS2.mm2; BA2
ENSG00000198900_41095022_41097013	COM.mm1; BS2.mm1; BA2
ENSG00000198900_41096826_41097013	COM.mm1; BS2.mm1; BA2
ENSG00000230010_18345490_18345546	COM.mm1; BS2.mm1; BA2
ENSG00000101251_13956076_13956131	COM.mm1; BS1.mm1; BS2.mm1; BA2; ALS.mm1
ENSG00000089012_1651224_1651377	COM.mm1; BA2
ENSG00000141627_49257010_49257104	COM.mm1; BA2
ENSG00000154265_69308280_69308368	COM.mm1; BA2
ENSG00000177369_49252854_49252918	COM.mm1; BS2.mm1; BA2
ENSG00000177369_49252246_49252918	COM.mm1; BS2.mm1; BA2
ENSG00000167258_39492751_39492890	COM.mm1; BS1.mm1; BA2; ALS.mm1
ENSG00000141027_16087172_16087345	COM.mm1; BA2
ENSG00000005187_20783264_20783591	COM.mm1; BS2.mm1; BA2
ENSG00000048471_12002991_12003043	COM.mm1; BS2.mm1; BA2
ENSG00000162086_3315991_3317022	COM.mm1; BS2.mm2; BA2
ENSG00000162086_3316912_3317022	COM.mm1; BS2.mm2; BA2
ENSG00000103657_63630466_63630697	COM.mm1; BS1.mm1; BS2.mm1; BA2; ALS.mm1
ENSG00000103657_63630466_63630551	COM.mm1; BS1.mm1; BS2.mm1; BA2; ALS.mm1
ENSG00000103657_63630466_63630635	COM.mm1; BS1.mm1; BS2.mm1; BA2; ALS.mm1
ENSG00000104093_51498552_51500231	COM.mm1; BS1.mm1; BA2; ALS.mm1
ENSG00000285942_42530915_42531069	COM.mm1; BS2.mm2; BA2
ENSG00000261684_42530915_42532081	COM.mm1; BS2.mm2; BA2
ENSG00000166912_30967920_30968211	COM.mm1; BA2
ENSG00000166912_30967920_30968010	COM.mm1; BA2
ENSG00000125954_64926007_64926080	COM.mm1; BS2.mm2; BA2
ENSG00000125954_64926010_64926080	COM.mm1; BS2.mm2; BA2
ENSG00000258289_64926010_64926080	COM.mm1; BS2.mm2; BA2
ENSG00000258289_64926007_64926080	COM.mm1; BS2.mm2; BA2
ENSG00000092108_30707817_30707914	COM.mm1; BS1.mm1; BS2.mm1; BA2; ALS.mm1
ENSG00000278184_19613520_19613767	COM.mm1; BA2
ENSG00000126216_112548108_112548172	COM.mm1; BS1.mm1; BS2.mm1; BA2; ALS.mm1
ENSG00000126216_112548108_112548176	COM.mm1; BS1.mm1; BS2.mm1; BA2; ALS.mm1
ENSG00000088387_98920954_98921088	COM.mm1; BA2
ENSG00000134873_95433604_95434047	COM.mm1; BS2.mm2; BA2
ENSG00000157837_120784474_120784593	COM.mm1; BA2
ENSG00000135108_117174205_117174341	COM.mm1; BS2.mm2; BA2
ENSG00000174437_110322992_110323072	COM.mm1; BA2
ENSG00000111666_101719490_101719516	COM.mm1; BS2.mm1; BA2
ENSG00000165899_80132473_80132789	COM.mm1; BS1.mm1; BA2; ALS.mm1
ENSG00000257948_78801098_78801156	COM.mm1; BS2.mm2; BA2
ENSG00000173401_75343693_75343938	COM.mm1; BS1.mm1; BS2.mm1; BA2; ALS.mm1
ENSG00000111602_56420569_56420881	COM.mm1; BS2.mm1; BA2
ENSG00000111602_56420569_56420687	COM.mm1; BS2.mm1; BA2
ENSG00000205592_40545956_40546003	COM.mm1; BS2.mm1; BA2
ENSG00000205592_40538794_40538847	COM.mm1; BS1.mm1; BS2.mm1; BA2; ALS.mm1
ENSG00000188906_40278091_40278261	COM.mm1; BS1.mm1; BA2; ALS.mm1
ENSG00000111728_22068863_22069020	COM.mm1; BA2
ENSG00000151065_1952416_1953288	COM.mm1; BS2.mm1; BA2
ENSG00000232985_128959612_128959678	COM.mm1; BS1.mm1; BS2.mm1; BA2; ALS.mm1
ENSG00000065613_104019734_104019922	COM.mm1; BA2
ENSG00000119969_94562691_94562727	COM.mm1; BA2
ENSG00000095564_91959978_91960154	COM.mm1; BS1.mm1; BS2.mm1; BA2; ALS.mm1
ENSG00000122376_87170478_87170672	COM.mm1; BS1.mm1; BS2.mm1; BA2; ALS.mm1
ENSG00000138346_68444921_68445083	COM.mm1; BS1.mm1; BA2; ALS.mm1
ENSG00000165757_30115367_30115494	COM.mm1; BS1.mm1; BS2.mm1; BA2; ALS.mm1
ENSG00000120549_24239195_24239337	COM.mm1; BA2
ENSG00000197580_112216109_112216330	COM.mm1; BS2.mm1; BA2
ENSG00000197580_112216220_112216330	COM.mm1; BS2.mm1; BA2
ENSG00000149311_108312411_108312498	COM.mm1; BS1.mm1; BA2; ALS.mm1
ENSG00000204403_104886693_104886812	COM.mm1; BS2.mm1; BA2
ENSG00000137509_82839261_82840843	COM.mm1; BS2.mm1; BA2
ENSG00000137509_82839261_82839425	COM.mm1; BS2.mm1; BA2
ENSG00000110075_68544838_68545024	COM.mm1; BA2
ENSG00000204007_135639117_135639193	COM.mm1; BS2.mm2; BA2
ENSG00000126883_131201647_131201717	COM.mm1; BA2
ENSG00000081377_96551796_96551872	COM.mm1; BS2.mm2; BA2
ENSG00000182150_95955914_95956013	COM.mm1; BS2.mm1; BA2
ENSG00000147862_14179727_14179780	COM.mm1; BS2.mm1; BA2
ENSG00000176406_103989305_103989421	COM.mm1; BA2
ENSG00000104312_89789321_89789482	COM.mm1; BS1.mm1; BS2.mm1; BA2; ALS.mm1
ENSG00000205189_80499494_80500382	COM.mm1; BS1.mm1; BA2; ALS.mm1
ENSG00000137563_63027181_63030217	COM.mm1; BA2
ENSG00000137563_63027181_63027265	COM.mm1; BA2
ENSG00000147548_38315912_38316042	COM.mm1; BS2.mm1; BA2
ENSG00000078674_17957658_17957775	COM.mm1; BS1.mm1; BA2; ALS.mm1
ENSG00000078674_17957537_17957775	COM.mm1; BS1.mm1; BA2; ALS.mm1
ENSG00000078674_17957540_17957775	COM.mm1; BS1.mm1; BA2; ALS.mm1
ENSG00000274775_130485571_130485631	COM.mm1; BS1.mm1; BA2; ALS.mm1
ENSG00000182220_40603337_40603439	COM.mm1; BA2
ENSG00000123130_23721881_23721984	COM.mm1; BA2
ENSG00000157764_140749287_140749418	COM.mm1; BS1.mm1; BS2.mm1; BA2; ALS.mm1
ENSG00000077063_117784251_117784454	COM.mm1; BA2
ENSG00000091128_108047908_108048111	COM.mm1; BS2.mm1; BA2
ENSG00000164597_107362308_107362420	COM.mm1; BS1.mm1; BS2.mm1; BA2; ALS.mm1
ENSG00000075223_80789306_80789528	COM.mm1; BS1.mm1; BS2.mm1; BA2; ALS.mm1
ENSG00000106443_10974835_10974945	COM.mm1; BS1.mm1; BS2.mm1; BA2; ALS.mm1
ENSG00000197081_160079580_160079787	COM.mm1; BS1.mm1; BS2.mm1; BA2; ALS.mm1
ENSG00000135597_138947790_138947913	COM.mm1; BS2.mm2; BA2
ENSG00000112379_138317251_138317379	COM.mm1; BS1.mm1; BS2.mm1; BA2; ALS.mm1
ENSG00000236548_124945299_124945439	COM.mm1; BS2.mm2; BA2
ENSG00000186439_123260612_123260638	COM.mm1; BS1.mm1; BS2.mm1; BA2; ALS.mm1
ENSG00000010810_111759845_111759917	COM.mm1; BS1.mm1; BS2.mm1; BA2; ALS.mm1
ENSG00000010810_111759845_111759925	COM.mm1; BS1.mm1; BS2.mm1; BA2; ALS.mm1
ENSG00000112394_111218814_111219042	COM.mm1; BS2.mm2; BA2
ENSG00000124721_38848648_38848801	COM.mm1; BA2
ENSG00000281398_139278327_139278408	COM.mm1; BA2
ENSG00000280987_139278327_139278408	COM.mm1; BA2
ENSG00000168944_123382986_123383082	COM.mm1; BS2.mm2; BA2
ENSG00000168944_123382986_123383399	COM.mm1; BS2.mm2; BA2
ENSG00000145725_103167179_103167320	COM.mm1; BS2.mm1; BA2
ENSG00000249169_92654848_92654936	COM.mm1; BS2.mm1; BA2
ENSG00000145700_75112513_75112600	COM.mm1; BS2.mm2; BA2
ENSG00000157107_73058421_73058524	COM.mm1; BS2.mm1; BA2
ENSG00000157107_73058433_73058524	COM.mm1; BS2.mm1; BA2
ENSG00000095015_56883527_56883679	COM.mm1; BS2.mm1; BA2
ENSG00000248969_35683980_35684042	COM.mm1; BA2
ENSG00000113460_34923001_34923051	COM.mm1; BS2.mm1; BA2
ENSG00000205838_34880181_34880308	COM.mm1; BA2
ENSG00000150712_32268701_32268794	COM.mm1; BS2.mm1; BA2
ENSG00000154122_14755861_14755888	COM.mm1; BA2
ENSG00000154122_14755861_14755944	COM.mm1; BA2
ENSG00000083857_186706563_186709845	COM.mm1; BS2.mm1; BA2
ENSG00000181381_168406602_168406706	COM.mm1; BS2.mm2; BA2
ENSG00000248810_141332159_141332703	COM.mm1; BA2
ENSG00000248810_141332159_141332504	COM.mm1; BA2
ENSG00000248810_141332159_141332618	COM.mm1; BA2
ENSG00000248810_141332159_141332617	COM.mm1; BA2
ENSG00000029559_87802654_87802731	COM.mm1; BS2.mm2; BA2
ENSG00000126545_69934212_69934244	COM.mm1; BS1.mm1; BA2; ALS.mm1
ENSG00000198515_47940763_47940869	COM.mm1; BS2.mm1; BA2
ENSG00000014824_42067085_42067192	COM.mm1; BS1.mm1; BA2; ALS.mm1
ENSG00000038219_13623390_13626312	COM.mm1; BA2
ENSG00000224855_193619601_193619686	COM.mm1; BS2.mm1; BA2
ENSG00000114796_183663458_183663642	COM.mm1; BS2.mm2; BA2
ENSG00000286695_170733683_170733921	COM.mm1; BS1.mm1; BA2; ALS.mm1
ENSG00000244358_145946404_145946621	COM.mm1; BA2
ENSG00000120756_142694469_142694547	COM.mm1; BS1.mm1; BS2.mm1; BA2; ALS.mm1
ENSG00000155903_141529708_141529802	COM.mm1; BS1.mm1; BA2; ALS.mm1
ENSG00000113971_132705740_132705814	COM.mm1; BA2
ENSG00000274810_132705740_132705814	COM.mm1; BA2
ENSG00000154175_100808161_100808235	COM.mm1; BS2.mm1; BA2
ENSG00000179152_44400522_44400587	COM.mm1; BS2.mm1; BA2
ENSG00000179152_44400355_44400587	COM.mm1; BS2.mm1; BA2
ENSG00000189229_6732271_6732495	COM.mm1; BA2
ENSG00000085982_233556855_233557019	COM.mm1; BA2
ENSG00000054356_219299305_219299572	COM.mm1; BS2.mm1; BA2
ENSG00000054356_219299305_219299384	COM.mm1; BS2.mm1; BA2
ENSG00000144452_214953854_214954107	COM.mm1; BS2.mm2; BA2
ENSG00000230173_194730595_194730703	COM.mm1; BA2
ENSG00000188738_185764502_185764565	COM.mm1; BA2
ENSG00000077232_182752549_182752623	COM.mm1; BS1.mm1; BA2; ALS.mm1
ENSG00000128654_176297849_176297895	COM.mm1; BS2.mm1; BA2
ENSG00000236107_166012841_166012966	COM.mm1; BS2.mm1; BA2
ENSG00000115109_120164836_120164910	COM.mm1; BA2
ENSG00000234781_104489631_104489791	COM.mm1; BS2.mm1; BA2
ENSG00000068654_86039998_86040200	COM.mm1; BS2.mm1; BA2
ENSG00000143971_67399550_67399626	COM.mm1; BA2
ENSG00000115761_10659172_10659250	COM.mm1; BS2.mm1; BA2
ENSG00000171853_3477715_3477795	COM.mm1; BS1.mm1; BS2.mm1; BA2; ALS.mm1
ENSG00000171853_3477692_3477795	COM.mm1; BS1.mm1; BS2.mm1; BA2; ALS.mm1
ENSG00000171853_3477695_3477795	COM.mm1; BS1.mm1; BS2.mm1; BA2; ALS.mm1
ENSG00000186487_2324171_2324985	COM.mm1; BS2.mm1; BA2
ENSG00000186487_2324171_2324234	COM.mm1; BS2.mm1; BA2
ENSG00000186487_2324171_2324345	COM.mm1; BS2.mm1; BA2
ENSG00000223751_742488_742912	COM.mm1; BS1.mm1; BS2.mm1; BA2; ALS.mm1
ENSG00000143776_227129109_227129231	COM.mm1; BS2.mm1; BA2
ENSG00000162814_217651097_217651178	COM.mm1; BS2.mm2; BA2
ENSG00000081237_198706734_198706952	COM.mm1; BA2
ENSG00000116698_183544353_183544497	COM.mm1; BS2.mm1; BA2
ENSG00000010932_171280786_171280985	COM.mm1; BS2.mm2; BA2
ENSG00000116580_155813634_155813804	COM.mm1; BS1.mm1; BA2; ALS.mm1
ENSG00000162669_91316101_91316184	COM.mm1; BS1.mm1; BS2.mm1; BA2; ALS.mm1
ENSG00000116641_62688227_62688282	COM.mm1; BA2
ENSG00000116641_62688227_62688368	COM.mm1; BA2
ENSG00000116641_62688227_62688344	COM.mm1; BA2
ENSG00000116641_62688227_62688275	COM.mm1; BA2
ENSG00000116641_62688227_62688386	COM.mm1; BA2
ENSG00000116641_62688227_62688264	COM.mm1; BA2
ENSG00000226133_48053545_48053747	COM.mm1; BA2
ENSG00000226133_48053546_48053747	COM.mm1; BA2
ENSG00000100354_40315942_40316012	COM.mm1
ENSG00000100330_29978087_29978531	COM.mm1; BS2.mm2
ENSG00000100330_29978425_29978531	COM.mm1; BS2.mm2
ENSG00000100330_29978442_29978531	COM.mm1; BS2.mm2
ENSG00000187323_53459232_53459458	COM.mm1; BS2.mm1
ENSG00000154864_10736604_10736710	COM.mm1
ENSG00000198265_67135970_67136198	COM.mm1; BS2.mm1
ENSG00000154240_65902152_65902334	COM.mm1
ENSG00000062716_59811670_59811786	COM.mm1; BS2.mm2
ENSG00000276234_37471094_37471137	COM.mm1; BS1.mm1; BS2.mm1; ALS.mm1
ENSG00000172716_35360243_35360371	COM.mm1
ENSG00000187870_20745059_20745160	COM.mm1; BS2.mm1
ENSG00000109061_10508363_10508672	COM.mm1
ENSG00000167699_775775_775919	COM.mm1; BS2.mm2
ENSG00000058600_22305156_22305206	COM.mm1
ENSG00000154227_100521667_100521756	COM.mm1; BS2.mm1
ENSG00000259727_62895812_62896143	COM.mm1; BS1.mm1; ALS.mm1
ENSG00000129003_61991000_61991094	COM.mm1; BS1.mm1; BS2.mm1; ALS.mm1
ENSG00000140297_59599677_59599711	COM.mm1; BS2.mm1
ENSG00000140297_59599653_59599711	COM.mm1; BS2.mm1
ENSG00000140297_59599643_59599711	COM.mm1; BS2.mm1
ENSG00000100888_21400413_21401071	COM.mm1
ENSG00000100888_21400413_21400612	COM.mm1
ENSG00000285742_84065335_84065420	COM.mm1; BS2.mm2
ENSG00000172915_35550930_35551032	COM.mm1; BS2.mm1
ENSG00000180881_75282251_75282347	COM.mm1; BS1.mm1; ALS.mm1
ENSG00000245651_57872349_57872870	COM.mm1; BS2.mm1
ENSG00000151233_42097910_42098033	COM.mm1; BS1.mm1; BS2.mm1; ALS.mm1
ENSG00000095564_92011286_92011415	COM.mm1; BS1.mm1; BS2.mm1; ALS.mm1
ENSG00000095564_91964077_91964201	COM.mm1; BS1.mm1; BS2.mm1; ALS.mm1
ENSG00000166321_73125118_73125243	COM.mm1; BS1.mm1; ALS.mm1
ENSG00000095777_26201265_26201305	COM.mm1; BS1.mm1; ALS.mm1
ENSG00000250519_94276957_94277109	COM.mm1; BS1.mm1; ALS.mm1
ENSG00000168003_62871577_62871669	COM.mm1; BS1.mm1; ALS.mm1
ENSG00000255717_62854888_62855216	COM.mm1
ENSG00000255717_62854888_62855885	COM.mm1
ENSG00000255717_62854888_62855083	COM.mm1
ENSG00000255717_62854888_62854938	COM.mm1
ENSG00000204136_121467843_121467922	COM.mm1
ENSG00000204136_121467843_121467931	COM.mm1
ENSG00000104537_123727669_123727923	COM.mm1; BS1.mm1; BS2.mm1; ALS.mm1
ENSG00000104537_123727669_123728511	COM.mm1; BS1.mm1; BS2.mm1; ALS.mm1
ENSG00000205038_109496919_109497067	COM.mm1
ENSG00000104320_89971173_89971290	COM.mm1; BS2.mm1
ENSG00000104313_71299047_71299108	COM.mm1; BS2.mm1
ENSG00000104313_71299047_71299233	COM.mm1; BS2.mm1
ENSG00000078674_17960315_17960444	COM.mm1
ENSG00000198010_1250373_1250572	COM.mm1; BS2.mm1
ENSG00000126016_112778997_112779680	COM.mm1; BS1.mm1; ALS.mm1
ENSG00000165288_80733456_80733496	COM.mm1; BS2.mm1
ENSG00000165240_77989233_77989958	COM.mm1
ENSG00000131828_19354491_19354583	COM.mm1; BS2.mm1
ENSG00000205755_1212556_1212634	COM.mm1; BS1.mm1; BS2.mm1; ALS.mm1
ENSG00000205755_1212556_1212723	COM.mm1; BS1.mm1; BS2.mm1; ALS.mm1
ENSG00000205755_1212556_1212649	COM.mm1; BS1.mm1; BS2.mm1; ALS.mm1
ENSG00000205755_1212556_1212637	COM.mm1; BS1.mm1; BS2.mm1; ALS.mm1
ENSG00000157800_140295985_140296137	COM.mm1
ENSG00000158516_130269669_130269803	COM.mm1
ENSG00000135241_108497483_108497577	COM.mm1; BS1.mm1; ALS.mm1
ENSG00000231764_97012181_97012303	COM.mm1; BS2.mm1
ENSG00000008277_88155887_88156006	COM.mm1; BS2.mm1
ENSG00000019991_81710147_81710243	COM.mm1; BS1.mm1; ALS.mm1
ENSG00000136247_6584903_6585260	COM.mm1
ENSG00000136247_6585016_6585260	COM.mm1
ENSG00000111912_125878263_125878370	COM.mm1; BS2.mm2
ENSG00000123552_99445797_99446463	COM.mm1; BS1.mm1; BS2.mm1; ALS.mm1
ENSG00000188107_64626121_64626245	COM.mm1; BS1.mm1; BS2.mm1; ALS.mm1
ENSG00000031691_49488352_49488471	COM.mm1; BS1.mm1; BS2.mm1; ALS.mm1
ENSG00000287390_130811576_130811692	COM.mm1; BS1.mm1; BS2.mm1; ALS.mm1
ENSG00000164219_115216865_115216973	COM.mm1; BS1.mm1; BS2.mm1; ALS.mm1
ENSG00000153044_69195717_69195791	COM.mm1; BS1.mm1; ALS.mm1
ENSG00000086200_62506241_62506357	COM.mm1; BS2.mm1
ENSG00000113569_37331685_37331795	COM.mm1; BS2.mm1
ENSG00000151611_145650919_145651147	COM.mm1; BS1.mm1; BS2.mm1; ALS.mm1
ENSG00000151611_145651128_145651147	COM.mm1; BS1.mm1; BS2.mm1; ALS.mm1
ENSG00000151611_145651062_145651147	COM.mm1; BS1.mm1; BS2.mm1; ALS.mm1
ENSG00000151475_127744672_127744799	COM.mm1; BS2.mm1
ENSG00000150961_118740941_118741037	COM.mm1
ENSG00000171109_179351900_179352035	COM.mm1; BS1.mm1; BS2.mm1; ALS.mm1
ENSG00000152952_146071042_146071170	COM.mm1
ENSG00000152952_146071042_146071167	COM.mm1
ENSG00000069849_141903728_141903748	COM.mm1; BS2.mm1
ENSG00000069849_141903620_141903748	COM.mm1; BS2.mm1
ENSG00000058262_128060102_128060211	COM.mm1; BS1.mm1; ALS.mm1
ENSG00000248787_125908437_125908560	COM.mm1; BS1.mm1; BS2.mm1; ALS.mm1
ENSG00000248787_125908437_125908565	COM.mm1; BS1.mm1; BS2.mm1; ALS.mm1
ENSG00000241288_125908437_125908560	COM.mm1; BS1.mm1; BS2.mm1; ALS.mm1
ENSG00000240893_112738678_112738825	COM.mm1; BS1.mm1; ALS.mm1
ENSG00000077097_25645300_25645455	COM.mm1; BS1.mm1; ALS.mm1
ENSG00000077097_25645300_25645470	COM.mm1; BS1.mm1; ALS.mm1
ENSG00000079263_230269532_230269618	COM.mm1
ENSG00000085449_223905947_223906001	COM.mm1; BS2.mm2
ENSG00000286239_223905947_223906001	COM.mm1; BS2.mm2
ENSG00000198586_171006474_171006643	COM.mm1
ENSG00000115183_159199018_159199053	COM.mm1; BS2.mm2
ENSG00000115183_159198975_159199053	COM.mm1; BS2.mm2
ENSG00000153237_158176521_158176661	COM.mm1
ENSG00000155052_124527285_124527456	COM.mm1; BS1.mm1; ALS.mm1
ENSG00000143952_63947383_63947490	COM.mm1
ENSG00000231815_59434552_59435088	COM.mm1; BS2.mm2
ENSG00000273269_47130196_47130260	COM.mm1; BS2.mm1
ENSG00000239605_47130196_47130260	COM.mm1; BS2.mm1
ENSG00000115756_10408562_10408734	COM.mm1
ENSG00000117791_220756278_220756422	COM.mm1; BS2.mm1
ENSG00000118217_161781912_161781999	COM.mm1; BS2.mm1
ENSG00000134256_117011550_117011966	COM.mm1; BS2.mm1
ENSG00000043514_39844531_39844640	COM.mm1
ENSG00000126261_34430576_34430659	COM.mm1; BS2.mm1
ENSG00000225563_53801143_53801318	COM.mm1; BS1.mm1; ALS.mm1
ENSG00000286235_5955102_5955251	COM.mm1; BS1.mm1; BS2.mm1; ALS.mm1
ENSG00000125885_5955102_5955251	COM.mm1; BS1.mm1; BS2.mm1; ALS.mm1
ENSG00000154263_69222533_69222613	COM.mm1; BS2.mm2
ENSG00000154263_69222533_69222697	COM.mm1; BS2.mm2
ENSG00000142494_19571478_19571572	COM.mm1; BS2.mm1
ENSG00000077235_27545314_27545523	COM.mm1; BS1.mm1; BS2.mm1; ALS.mm1
ENSG00000261147_90250620_90250887	COM.mm1; BS1.mm1; ALS.mm1
ENSG00000213471_90250631_90250887	COM.mm1; BS1.mm1; ALS.mm1
ENSG00000213471_90250620_90250887	COM.mm1; BS1.mm1; ALS.mm1
ENSG00000174373_35672867_35673022	COM.mm1; BS2.mm1
ENSG00000139684_46791346_46791420	COM.mm1; BS1.mm1; ALS.mm1
ENSG00000123200_45965280_45965432	COM.mm1; BS1.mm1; BS2.mm1; ALS.mm1
ENSG00000123200_45965280_45965429	COM.mm1; BS1.mm1; BS2.mm1; ALS.mm1
ENSG00000256870_101161974_101162077	COM.mm1; BS2.mm1
ENSG00000185046_99782022_99782097	COM.mm1; BS1.mm1; ALS.mm1
ENSG00000165805_87983103_87983195	COM.mm1; BS1.mm1; BS2.mm1; ALS.mm1
ENSG00000095587_96413192_96413316	COM.mm1
ENSG00000280719_35796606_35797049	COM.mm1; BS1.mm1; BS2.mm1; ALS.mm1
ENSG00000253729_47888518_47888650	COM.mm1; BS2.mm2
ENSG00000166432_101894454_101894904	COM.mm1
ENSG00000228933_27265748_27265811	COM.mm1; BS2.mm2
ENSG00000198742_99081075_99081427	COM.mm1
ENSG00000112562_168543625_168543672	COM.mm1; BS2.mm1
ENSG00000118491_143898552_143898691	COM.mm1; BS2.mm1
ENSG00000280148_143898552_143898691	COM.mm1; BS2.mm1
ENSG00000173626_116540363_116540462	COM.mm1; BS2.mm1
ENSG00000112742_80010814_80010957	COM.mm1; BS1.mm1; ALS.mm1
ENSG00000170927_52065976_52066077	COM.mm1
ENSG00000135077_157104666_157104749	COM.mm1
ENSG00000164904_126580047_126580090	COM.mm1; BS1.mm1; BS2.mm1; ALS.mm1
ENSG00000172869_119175261_119175337	COM.mm1; BS2.mm1
ENSG00000214944_73904358_73904405	COM.mm1
ENSG00000163631_73420254_73420321	COM.mm1; BS2.mm1
ENSG00000187533_70165758_70165798	COM.mm1; BS1.mm1; ALS.mm1
ENSG00000075539_48580865_48580951	COM.mm1; BS2.mm2
ENSG00000163959_196230005_196230061	COM.mm1; BS2.mm2
ENSG00000163959_196229915_196230061	COM.mm1; BS2.mm2
ENSG00000198398_190449735_190449901	COM.mm1; BS2.mm1
ENSG00000057019_98800579_98800758	COM.mm1; BS2.mm1
ENSG00000057019_98800579_98800716	COM.mm1; BS2.mm1
ENSG00000157985_235718381_235718392	COM.mm1; BS1.mm1; ALS.mm1
ENSG00000169031_227310776_227310948	COM.mm1; BS1.mm1; ALS.mm1
ENSG00000233842_145917480_145917568	COM.mm1; BS1.mm1; BS2.mm1; ALS.mm1
ENSG00000032389_3354550_3354633	COM.mm1; BS1.mm1; BS2.mm1; ALS.mm1
ENSG00000271425_146115999_146116050	COM.mm1
ENSG00000271425_146111281_146111332	COM.mm1
ENSG00000283761_100007034_100007156	COM.mm1; BS1.mm1; ALS.mm1
ENSG00000117620_100007034_100007156	COM.mm1; BS1.mm1; ALS.mm1
[truncated: 91,915 more rows]
