# Supplementary material for: Utargetome: A targetome prediction tool for modified U1-snRNAs to identify distal-target positions with improved selectivity
Source: PLoS Comput Biol. 2025 Sep 23;21(9):e1013534. doi: 10.1371/journal.pcbi.1013534 (PMC12527174; doi:10.1371/journal.pcbi.1013534)
Supplement: S3 Table — (XLSX) [file pcbi.1013534.s017.xlsx]

## Sheet: S3 Table
S3 Table. Predicted targetome for the 54 modified U1s validated in literature.
ID	query	target position	snRNA sequence	mutation (gene_exon_variant)	reference	counts_total_COM	counts_total_9 MABs	counts_exons_COM	counts_exons_9 MABs	counts_introns_COM	counts_introns_9 MABs	counts_splicing junctions_COM	counts_splicing junctions_9 MABs	counts_overlapping with 5'-SSs_COM	counts_overlapping with 5'-SSs_9 MABs	counts_overlapping with 3'-SSs_COM	counts_overlapping with 3'-SSs_9 MABs	counts_5'-SSs from -10 to +25_COM	counts_5'-SSs from -10 to +25_9 MABs
RNU1-1	>RNU1-1	na	ATACTTACCTG	na	na	2180	14903925	47	422151	1726	13928293	407	552983	405	507381	2	46100	406	535314
U1-1	>SMN1_10b+1GC_5	from -8 to +3	CGACTTAGTCG	SMN1_10b_+1G>C	doi: 10.1093/nar/gkx824	15	2314404	0	128220	15	2173249	0	12935	0	10570	0	2365	0	15770
U1-2	>SMN1_10b+1GC_7	from -8 to +3	ATACTTAGTCG	SMN1_10b_+1G>C	doi: 10.1093/nar/gkx824	55	6782974	12	219888	43	6514306	0	48780	0	44394	0	4386	6	58512
U1-3	>SMN1_10b+1GC_8	from -8 to +3	ATGCTTAGTCG	SMN1_10b_+1G>C	doi: 10.1093/nar/gkx824	68	6334074	9	271149	59	6047440	0	15485	0	10553	0	4932	0	23870
U1-4	>SMN1_10b+1GC_9	from -8 to +3	CGACTTAGTAG	SMN1_10b_+1G>C	doi: 10.1093/nar/gkx824	74	5087448	6	204501	68	4863763	0	19184	0	13392	0	5792	0	23946
U1-5	>SMN1_10b+1GC_12	from -8 to +3	ATCCTTAGTCG	SMN1_10b_+1G>C	doi: 10.1093/nar/gkx824	85	5870136	5	285653	80	5561317	0	23166	0	14680	0	8486	0	28014
U1-6	>SMN1_10b+1GC_2	from -8 to +3	AGACTTAGTCG	SMN1_10b_+1G>C	doi: 10.1093/nar/gkx824	103	6784613	27	253774	76	6506373	0	24466	0	18987	0	5479	0	34211
U1-7	>SMN1_10b+1GC_10	from -8 to +3	AGACTTAGCCG	SMN1_10b_+1G>C	doi: 10.1093/nar/gkx824	106	7946308	5	292338	101	7605475	0	48495	0	40214	0	8281	0	60764
U1-8	>F7_9+5GA_+17	from +17 to +27	ATTCGGACAGG	F7_9_+5G>A	DOI 10.1182/blood-2009-03-207613	205	8057002	32	400215	173	7637822	0	18965	0	5202	0	13763	2	24732
U1-9	>CTSA_3g+3AG_4	from -8 to +3	ACCCACACGTC	CTSA_3g_+3A>G	doi.org/10.1016/j.gene.2018.07.030	465	9215752	20	420718	444	8723742	1	71292	1	64685	0	6607	1	122548
U1-10	>CTSA_3g+3AG_9	from -8 to +3	ATTCACACGTC	CTSA_3g_+3A>G	doi.org/10.1016/j.gene.2018.07.030	492	10131462	18	426672	474	9661174	0	43616	0	35011	0	8605	13	65455
U1-11	>BBS1_4a-1GA_1	from -8 to +3	ATTCTCACCGG	BBS1_4a_-1G>A	DOI 10.1002/humu.21509	522	7970524	30	407915	465	7413972	27	148637	27	128813	0	19824	27	147554
U1-12	>CTSA_3g+3AG_5	from -8 to +3	AACCACACGTC	CTSA_3g_+3A>G	doi.org/10.1016/j.gene.2018.07.030	526	10018285	84	391712	442	9588582	0	37991	0	30986	0	7005	2	72230
U1-13	>CTSA_3g+3AG_1	from -8 to +3	TCCCACACGTC	CTSA_3g_+3A>G	doi.org/10.1016/j.gene.2018.07.030	527	10644737	46	543492	481	10055816	0	45429	0	35699	0	9730	3	102089
U1-14	>F7_9+5GA_-10	from -10 to +1	ATCAGCACCGC	F7_9_+5G>A	DOI 10.1182/blood-2007-10-117440	576	9214389	70	561232	506	8619972	0	33185	0	17233	0	15952	1	53991
U1-15	>CTSA_3g+3AG_6	from -8 to +3	AGCCACACGTC	CTSA_3g_+3A>G	doi.org/10.1016/j.gene.2018.07.030	589	10014378	69	546561	520	9427723	0	40094	0	31091	0	9003	2	84096
U1-16	>CTSA_3g+3AG_8	from -8 to +3	ATGCACACGTC	CTSA_3g_+3A>G	doi.org/10.1016/j.gene.2018.07.030	631	9166103	17	424945	614	8710746	0	30412	0	23208	0	7204	6	55672
U1-17	>CTSA_3g+3AG_7	from -8 to +3	ATCCACACGTC	CTSA_3g_+3A>G	doi.org/10.1016/j.gene.2018.07.030	679	9691340	43	482666	636	9174832	0	33842	0	24324	0	9518	0	61607
U1-18	>CTSA_3g+3AG_3	from -8 to +3	GCCCACACGTC	CTSA_3g_+3A>G	doi.org/10.1016/j.gene.2018.07.030	747	8074669	103	520548	644	7506319	0	47802	0	40295	0	7507	4	111810
U1-19	>CTSA_3g+3AG_2	from -8 to +3	CCCCACACGTC	CTSA_3g_+3A>G	doi.org/10.1016/j.gene.2018.07.030	774	9288995	39	531143	735	8699190	0	58662	0	51126	0	7536	13	146888
U1-20	>SMN1_10b+1GC_4	from -8 to +3	CTACTTAGTCC	SMN1_10b_+1G>C	doi: 10.1093/nar/gkx824	885	10760212	25	404995	859	10293254	1	61963	1	53807	0	8156	6	79684
U1-21	>SMN1_10b+1GC_1	from -8 to +3	AGACTTAGTCC	SMN1_10b_+1G>C	doi: 10.1093/nar/gkx824	1035	12824544	53	447857	982	12334951	0	41736	0	30711	0	11025	17	61629
U1-22	>SMN1_10b+1GC_3	from -8 to +3	AGACTTAGTTG	SMN1_10b_+1G>C	doi: 10.1093/nar/gkx824	1064	13509968	52	461933	1012	12997217	0	50818	0	42241	0	8577	10	70823
U1-23	>SMN1_10b+1GC_6	from -8 to +3	AGACTTAGTAG	SMN1_10b_+1G>C	doi: 10.1093/nar/gkx824	1405	14137192	39	421966	1366	13677498	0	37728	0	23583	0	14145	0	55054
U1-24	>F9_7b-2AG	from -8 to +3	ATTATGACCTG	F9_7b_-2A>G	doi:10.1038/mtna.2016.77	1591	14515995	28	455967	1552	13942726	11	117302	3	67513	8	49789	3	95129
U1-25	>SMN1_10b+1GC_11	from -8 to +3	AGACTTAGCTG	SMN1_10b_+1G>C	doi: 10.1093/nar/gkx824	1740	14580938	64	546048	1676	13911476	0	123414	0	97348	0	26066	5	130017
U1-26	>HGSNAT_2+1GA_2	from -8 to +3	ATACATACGTG	HGSNAT_2_+1G>A	DOI 10.1186/s13023-014-0180-y	1775	11612495	33	310236	1699	11200950	43	101309	43	89931	0	11378	43	114206
U1-27	>NF1_4a+5GC	from -8 to +3	ATAGTTACCTG	NF1_4a_+5G>C	doi.10.1136/jmg.40.3.220	1815	13055390	23	402461	1588	12400705	204	252224	154	204617	50	47607	175	231801
U1-28	>SMN1_10b-16TC	from -8 to +3	AGACTTACTCC	SMN1_10b_-16T>C	doi:10.1093/nar/gkl1050	1892	13939949	36	503563	1806	13275214	50	161172	50	149598	0	11574	51	198393
U1-29	>F8_6-2AT_+1	from +1 to +11	ATCTCACTAAC	F8_6_-2A>T	doi: 10.3389/fgene.2019.00974	1973	19996522	22	495722	1951	19437777	0	63023	0	41085	0	21938	26	126248
U1-30	>RHO_4-1GA_3	from -8 to +3	ATAGGCACTTG	RHO_4_-1G>A	DOI 10.1002/humu.20861	2098	12468323	52	514300	2045	11923835	1	30188	0	14812	1	15376	0	49052
U1-31	>CFTR_16TG12T5	from -8 to +3	AGAACTACCTT	CFTR_16_TG12T5	DOI: 10.1002/humu.24116	2450	17712894	43	540282	2375	16984524	32	188088	32	167322	0	20766	37	223399
U1-32	>HGSNAT_2+1GA_1	from -8 to +3	ATACTTATGTG	HGSNAT_2_+1G>A	DOI 10.1186/s13023-014-0180-y	2521	19153612	53	498220	2467	18563647	1	91745	1	77506	0	14239	7	111575
U1-33	>TCIRG1_3a+4AT	from -8 to +3	ATACACACGTG	TCIRG1_3a_+4A>T	DOI 10.1002/humu.20076	2548	11397644	60	368342	2477	10961250	11	68052	11	56303	0	11749	11	84344
U1-34	>HGSNAT_7+1GA	from -8 to +3	TAACTTATAGA	HGSNAT_7_+1G>A	DOI 10.1186/s13023-014-0180-y	2717	24073083	49	527379	2668	23462482	0	83222	0	54613	0	28609	1	117792
U1-35	>ATP8B1_28-87CA	from -8 to +3	ATTCCTACCTG	ATP8B1_28_-87C>A	doi/10.1002/hep.27620/suppinfo	2737	17004701	92	574642	2355	16148653	290	281406	271	217414	19	63992	289	252162
U1-36	>RHO_4-1GA_1	from -8 to +3	ATACTTACTTG	RHO_4_-1G>A	DOI 10.1002/humu.20861	2830	18469051	45	534357	2048	17625192	737	309502	737	298539	0	10963	737	342894
U1-37	>ATP8B1_6-1GA	from -8 to +3	ATACTCACTGC	ATP8B1_6_-1G>A	doi/10.1002/hep.27620/suppinfo	2871	16506758	77	565216	2599	15758119	195	183423	195	161731	0	21692	196	200645
U1-38	>F8_6-2AT_+7	from +7 to +17	ATTTAAGACTC	F8_6_-2A>T	doi: 10.3389/fgene.2019.00974	3032	20009486	52	551581	2980	19439802	0	18103	0	6846	0	11257	9	76272
U1-39	>CFTR_20+3AG	from -8 to +3	ATACACACCTG	CFTR_20_+3A>G	doi:10.1093/hmg/dds045	3093	16987525	74	524447	2701	16222382	318	240696	252	181628	66	59068	253	225008
U1-40	>DDC_8+4AT_1	from -8 to +3	ATACATACCTG	DDC_8_+4A>T	doi: 10.1093/hmg/ddw323	3181	17031293	68	463235	2518	16249208	595	318850	571	261777	24	57073	572	297576
U1-41	>CFTR_20-1GA	from -8 to +3	ATACATACTTG	CFTR_20_-1G>A	doi:10.1093/hmg/dds045	3478	21151599	124	584327	3161	20412153	193	155119	193	139595	0	15524	194	197610
U1-42	>RPGR_15a+3AT	from -8 to +3	ATTTGAACCCT	RPGR_15a_+3A>T	doi:10.1038/mt.2011.7	3609	15622882	59	473792	3547	15109700	3	39390	0	12464	3	26926	2	49864
U1-43	>BBS1_4a-1GA_2	from -8 to +3	ATTCTCACTGG	BBS1_4a_-1G>A	DOI 10.1002/humu.21509	3877	18025588	161	764794	3705	17142912	11	117882	7	81884	4	35998	16	115385
U1-44	>ATP8B1_24+5GA	from -8 to +3	ATATGTACCAA	ATP8B1_24_+5G>A	doi/10.1002/hep.27620/suppinfo	4145	23204632	86	548961	4057	22599664	2	56007	2	34042	0	21965	2	89859
U1-45	>PCCA_19+3AG_3	from -8 to +3	CATTTCACCTC	PCCA_19_+3A>G	doi:10.1016/j.ymgme.2010.10.013	4489	21082927	175	821492	4305	20118868	9	142567	9	110785	0	31782	9	170716
U1-46	>HGSNAT_18d+4AAA	from -8 to +3	AACTTTACAAG	HGSNAT_18d_+4AAA	DOI 10.1186/s13023-014-0180-y	4530	23056893	123	634228	4400	22347374	7	75291	0	45695	7	29596	0	101914
U1-47	>PCCA_19+3AG_1	from -8 to +3	ATATTCTCCTG	PCCA_19_+3A>G	doi:10.1016/j.ymgme.2010.10.013	4591	20268777	178	806163	4379	19355633	34	106981	0	53090	34	53891	9	87630
U1-48	>RHO_4-1GA_2	from -8 to +3	ATAGGCACCTG	RHO_4_-1G>A	DOI 10.1002/humu.20861	4639	11637172	78	522262	4531	11004089	30	110821	4	51713	26	59108	5	85251
U1-49	>PCCA_19+3AG_2	from -8 to +3	ATTTTCACCTG	PCCA_19_+3A>G	doi:10.1016/j.ymgme.2010.10.013	4734	21166976	168	796757	4349	20178279	217	191940	108	120819	109	71121	120	158683
U1-50	>F7_9+5GA	from -8 to +3	ATATTTACCTG	F7_9_+5G>A	DOI 10.1182/blood-2009-03-207613	5011	20458552	75	547542	4309	19631950	627	279060	590	230017	37	49043	597	271683
U1-51	>ATP8B1_10-3CA	from -8 to +3	ATAATTACTGT	ATP8B1_10_-3C>A	doi/10.1002/hep.27620/suppinfo	5767	28020570	128	679917	5628	27231612	11	109041	4	85128	7	23913	14	153131
U1-52	>F8_6-2AT_+16	from +16 to +26	ATAAATTCAGA	F8_6_-2A>T	doi: 10.3389/fgene.2019.00974	10194	37378453	284	887665	9910	36462806	0	27982	0	11869	0	16113	34	118122
U1-53	>HGSNAT_2+1GA_3	from -8 to +3	ATACATATGTG	HGSNAT_2_+1G>A	DOI 10.1186/s13023-014-0180-y	12159	24255224	190	580458	11967	23617985	2	56781	2	40314	0	16467	26	86044
U1-54	>DDC_8+4AT_2	from -8 to +3	ATACATACAAA	DDC_8_+4A>T	doi: 10.1093/hmg/ddw323	15817	54757018	307	1033246	15481	53596850	29	126922	29	80246	0	46676	67	235140
