# Supplementary material for: Utargetome: A targetome prediction tool for modified U1-snRNAs to identify distal-target positions with improved selectivity
Source: PLoS Comput Biol. 2025 Sep 23;21(9):e1013534. doi: 10.1371/journal.pcbi.1013534 (PMC12527174; doi:10.1371/journal.pcbi.1013534)
Supplement: S4 Table — (XLSX) [file pcbi.1013534.s018.xlsx]

## Sheet: S4 Table
S4 Table. Predicted targetome for 4 selected modified U1s (U1-1, U1-36, U1-49 and U1-54) validated in the literature from perfect complementarity to 7 MABs.
ID	query	target position	snRNA sequence	mutation (gene_exon_variant)	reference	counts_total_COM	counts_total_11 MABs	counts_total_10 MABs	counts_total_9 MABs	counts_total_8 MABs	counts_total_7 MABs	counts_exons_COM	counts_exons_11 MABs	counts_exons_10 MABs	counts_exons_9 MABs	counts_exons_8 MABs	counts_exons_7 MABs	counts_introns_COM	counts_introns_11 MABs	counts_introns_10 MABs	counts_introns_9 MABs	counts_introns_8 MABs	counts_introns_7 MABs	counts_splicing junctions_COM	counts_splicing junctions_11 MABs	counts_splicing junctions_10 MABs	counts_splicing junctions_9 MABs	counts_splicing junctions_8 MABs	counts_splicing junctions_7 MABs	counts_overlapping with 5'-SSs_COM	counts_overlapping with 5'-SSs_11 MABs	counts_overlapping with 5'-SSs_10 MABs	counts_overlapping with 5'-SSs_9 MABs	counts_overlapping with 5'-SSs_8 MABs	counts_overlapping with 5'-SSs_7 MABs	counts_overlapping with 3'-SSs_COM	counts_overlapping with 3'-SSs_11 MABs	counts_overlapping with 3'-SSs_10 MABs	counts_overlapping with 3'-SSs_9 MABs	counts_overlapping with 3'-SSs_8 MABs	counts_overlapping with 3'-SSs_7 MABs	counts_5'-SSs from -10 to +25_COM	counts_5'-SSs from -10 to +25_11 MABs	counts_5'-SSs from -10 to +25_10 MABs	counts_5'-SSs from -10 to +25_9 MABs	counts_5'-SSs from -10 to +25_8 MABs	counts_5'-SSs from -10 to +25_7 MABs
U1-1	>SMN1_10b+1GC_5	from -8 to +3	CGACTTAGTCG	SMN1_10b_+1G>C	doi: 10.1093/nar/gkx824	15	524	55266	2314404	37520214	322842259	0	104	4751	128220	1821562	14522414	15	420	50144	2173249	35512089	306938405	0	0	371	12935	186563	1381440	0	0	293	10570	142123	957777	0	0	78	2365	44440	423663	0	0	392	15770	228922	1748679
U1-36	>RHO_4-1GA_1	from -8 to +3	ATACTTACTTG	RHO_4_-1G>A	DOI 10.1002/humu.20861	2830	43305	1310676	18469051	148544508	721573493	45	960	35775	534357	4500753	22859772	2048	37805	1222795	17625192	142839126	695290460	737	4540	52106	309502	1204629	3423261	737	4538	51668	298539	1079031	2683252	0	2	438	10963	125598	740009	737	4644	54658	342894	1436983	4430042
U1-49	>PCCA_19+3AG_2	from -8 to +3	ATTTTCACCTG	PCCA_19_+3A>G	doi:10.1016/j.ymgme.2010.10.013	4734	74905	1869946	21166976	132887111	559149169	168	2876	71445	796757	5101566	21472515	4349	70254	1768797	20178279	126972424	535210786	217	1775	29704	191940	813121	2465868	108	1076	18350	120819	528009	1603000	109	699	11354	71121	285112	862868	120	1164	21552	158683	805645	2875507
U1-54	>DDC_8+4AT_2	from -8 to +3	ATACATACAAA	DDC_8_+4A>T	doi: 10.1093/hmg/ddw323	15817	184133	4608958	54757018	301792732	1085171299	307	3729	90384	1033246	6344720	25994812	15481	179844	4505829	53596850	294728830	1056460510	29	560	12745	126922	719182	2715977	29	468	9582	80246	397992	1382252	0	92	3163	46676	321190	1333725	67	1057	22504	235140	1276288	4579030
