# Supplementary material for: Utargetome: A targetome prediction tool for modified U1-snRNAs to identify distal-target positions with improved selectivity
Source: PLoS Comput Biol. 2025 Sep 23;21(9):e1013534. doi: 10.1371/journal.pcbi.1013534 (PMC12527174; doi:10.1371/journal.pcbi.1013534)
Supplement: S5 Table — (XLSX) [file pcbi.1013534.s019.xlsx]

## Sheet: S5 Table
S5 Table. Targetome of U1-36 ("RHO_4_-1G>A_1").
ID	query	target position	snRNA sequence	5'-SS off-target position	counts_5'-SSs_COM	counts_5'-SSs_11 MABs	counts_5'-SSs_10 MABs	counts_5'-SSs_9 MABs
U1-36	>RHO_4-1GA_1	from -8 to +3	ATACTTACTTG	from -11 to -1	0	0	16	729
U1-36	>RHO_4-1GA_1	from -8 to +3	ATACTTACTTG	from -10 to +1	0	0	21	370
U1-36	>RHO_4-1GA_1	from -8 to +3	ATACTTACTTG	from -9 to +2	0	6	592	8220
U1-36	>RHO_4-1GA_1	from -8 to +3	ATACTTACTTG	from -8 to +3	0	13	707	8494
U1-36	>RHO_4-1GA_1	from -8 to +3	ATACTTACTTG	from -7 to +4	1	8	228	4912
U1-36	>RHO_4-1GA_1	from -8 to +3	ATACTTACTTG	from -6 to +5	0	0	51	1535
U1-36	>RHO_4-1GA_1	from -8 to +3	ATACTTACTTG	from -5 to +6	0	1065	11395	57784
U1-36	>RHO_4-1GA_1	from -8 to +3	ATACTTACTTG	from -4 to +7	0	1083	13461	73500
U1-36	>RHO_4-1GA_1	from -8 to +3	ATACTTACTTG	from -3 to +8	735	2362	23080	123511
U1-36	>RHO_4-1GA_1	from -8 to +3	ATACTTACTTG	from -2 to +9	0	0	2057	17886
U1-36	>RHO_4-1GA_1	from -8 to +3	ATACTTACTTG	from -1 to +10	1	1	63	1750
U1-36	>RHO_4-1GA_1	from -8 to +3	ATACTTACTTG	from +1 to +11	0	0	0	43
U1-36	>RHO_4-1GA_1	from -8 to +3	ATACTTACTTG	from +2 to +12	0	1	697	11938
U1-36	>RHO_4-1GA_1	from -8 to +3	ATACTTACTTG	from +3 to +13	0	0	20	692
U1-36	>RHO_4-1GA_1	from -8 to +3	ATACTTACTTG	from +4 to +14	0	0	49	443
