# Supplementary material for: Utargetome: A targetome prediction tool for modified U1-snRNAs to identify distal-target positions with improved selectivity
Source: PLoS Comput Biol. 2025 Sep 23;21(9):e1013534. doi: 10.1371/journal.pcbi.1013534 (PMC12527174; doi:10.1371/journal.pcbi.1013534)
Supplement: S6 Table — (XLSX) [file pcbi.1013534.s020.xlsx]

## Sheet: S6 Table
S6 Table. Average PSI of exons expressed in human retina whose 5’-SS was found in the targetome of U1-36 with perfect complementarity.
gene ID	gene name	5'-SS position	average PSI
ENSG00000181143	MUC16	8913458	1
ENSG00000166963	MAP1A	43529508	1
ENSG00000107443	CCNJ	96050466	1
ENSG00000164879	CA3	85439909	1
ENSG00000007952	NOX1	100848630	1
ENSG00000278530	CHMP1B2P	80289664	1
ENSG00000004948	CALCR	93438210	1
ENSG00000111834	RSPH4A	116630552	1
ENSG00000206341	HLA-H	29890296	1
ENSG00000204632	HLA-G	29830410	1
ENSG00000138463	SLC49A4	122845871	1
ENSG00000088538	DOCK3	51310326	1
ENSG00000243478	AOX2P	200756656	1
ENSG00000177917	ARL6IP6	152735126	1
ENSG00000091106	NLRC4	32256775	1
ENSG00000224462	C4BPAP1	207166774	1
ENSG00000102753	KPNA3	49710891	0.997965
ENSG00000091009	RBM27	146233743	0.997623
ENSG00000152583	SPARCL1	87490760	0.996946
ENSG00000143194	MAEL	166994069	0.995821
ENSG00000189308	LIN54	82939889	0.99575
ENSG00000156535	CD109	73820563	0.995735
ENSG00000179295	PTPN11	112482205	0.994482
ENSG00000156599	ZDHHC5	57699418	0.990326
ENSG00000107796	ACTA2	88943797	0.989965
ENSG00000125686	MED1	39434249	0.988252
ENSG00000117748	RPA2	27894012	0.985718
ENSG00000114850	SSR3	156553655	0.984026
ENSG00000173083	HPSE	83302150	0.982233
ENSG00000087995	METTL2A	62427837	0.981944
ENSG00000068654	POLR1A	86088785	0.98086
ENSG00000145428	RNF175	153723351	0.980756
ENSG00000124486	USP9X	41189475	0.98018
ENSG00000155096	AZIN1	102838744	0.979793
ENSG00000134987	WDR36	111100721	0.979179
ENSG00000136628	EPRS1	220022347	0.977196
ENSG00000177885	GRB2	75325898	0.966046
ENSG00000101605	MYOM1	3100159	0.964753
ENSG00000055211	GINM1	149582603	0.964249
ENSG00000006715	VPS41	38741985	0.961
ENSG00000165055	METTL2B	128480696	0.960109
ENSG00000122550	KLHL7	23123879	0.96
ENSG00000153044	CENPH	69191850	0.957131
ENSG00000087338	GMCL1	69837670	0.956212
ENSG00000131558	EXOC4	133475473	0.955202
ENSG00000128833	MYO5C	52272580	0.954396
ENSG00000130150	MOSPD2	14918782	0.951384
ENSG00000061676	NCKAP1	182957457	0.948891
ENSG00000162869	PPP1R21	48474819	0.946272
ENSG00000164164	OTUD4	145143365	0.94351
ENSG00000138386	NAB1	190670459	0.942875
ENSG00000118777	ABCG2	88131803	0.941827
ENSG00000139117	CPNE8	38874471	0.932692
ENSG00000164506	STXBP5	147314636	0.931636
ENSG00000139921	TMX1	51249765	0.926547
ENSG00000171723	GPHN	67122377	0.924765
ENSG00000138413	IDH1	208239071	0.923833
ENSG00000103978	TMEM87A	42236320	0.921951
ENSG00000145536	ADAMTS16	5232516	0.918426
ENSG00000100351	GRAP2	39955910	0.916012
ENSG00000100852	ARHGAP5	32150033	0.914281
ENSG00000152270	PDE3B	14771987	0.912877
ENSG00000036448	MYOM2	2129232	0.912259
ENSG00000116679	IVNS1ABP	185301434	0.911014
ENSG00000103544	VPS35L	19626223	0.909665
ENSG00000151883	PARP8	50822400	0.907397
ENSG00000047410	TPR	186345580	0.906142
ENSG00000143924	EML4	42263306	0.90351
ENSG00000162687	KCNT2	196273468	0.902411
ENSG00000135040	NAA35	86007464	0.901376
ENSG00000117569	PTBP2	96770851	0.900681
ENSG00000100485	SOS2	50129961	0.895871
ENSG00000132423	COQ3	99371428	0.885923
ENSG00000163687	DNASE1L3	58205471	0.885601
ENSG00000113360	DROSHA	31424427	0.882176
ENSG00000134265	NAPG	10533553	0.881294
ENSG00000123104	ITPR2	26724656	0.876862
ENSG00000085276	MECOM	169112787	0.876737
ENSG00000155970	MICU3	17081740	0.866639
ENSG00000173706	HEG1	125020792	0.859277
ENSG00000143797	MBOAT2	8943187	0.856444
ENSG00000008294	SPAG9	51007269	0.849867
ENSG00000074966	TXK	48113207	0.849179
ENSG00000102445	RUBCNL	46359486	0.82848
ENSG00000166263	STXBP4	55047154	0.819232
ENSG00000178031	ADAMTSL1	18775896	0.805717
ENSG00000140470	ADAMTS17	100199318	0.800725
ENSG00000136854	STXBP1	127666296	0.798203
ENSG00000164796	CSMD3	112281174	0.789684
ENSG00000025293	PHF20	35899648	0.777109
ENSG00000042980	ADAM28	24309970	0.764087
ENSG00000112701	SENP6	75663518	0.76066
ENSG00000119509	INVS	100273076	0.758253
ENSG00000186976	EFCAB6	43782180	0.75286
ENSG00000188153	COL4A5	108573654	0.733969
ENSG00000120008	WDR11	120873923	0.71743
ENSG00000241058	NSUN6	18609845	0.707771
ENSG00000127914	AKAP9	91994776	0.70261
ENSG00000153922	CHD1	98897193	0.693939
ENSG00000133706	LARS1	146153734	0.682747
ENSG00000143669	LYST	235741422	0.671088
ENSG00000184083	FAM120C	54080232	0.666849
ENSG00000106012	IQCE	2568999	0.585649
ENSG00000162267	ITIH3	52796843	0.550098
ENSG00000234663	LINC01934	181095954	0.519019
ENSG00000204622	HLA-J	30009177	0.435995
ENSG00000134283	PPHLN1	42332702	0.428966
ENSG00000167588	GPD1	50108130	0.424822
ENSG00000164199	ADGRV1	90684195	0.417357
ENSG00000131018	SYNE1	152510193	0.369129
ENSG00000180182	MED14	40664307	0.20714
ENSG00000174444	RPL4	66500949	0.140116
ENSG00000048342	CC2D2A	15473255	0.104523
ENSG00000082438	COBLL1	164722425	0.102617
ENSG00000074266	EED	86277991	0.101348
ENSG00000004897	CDC27	47141853	0.0947881
ENSG00000104427	ZC2HC1A	78712106	0.0904601
ENSG00000128951	DUT	48341585	0.0400175
ENSG00000184014	DENND5A	9144995	0.0324082
ENSG00000065665	SEC61A2	12157067	0.0280976
ENSG00000090054	SPTLC1	92038248	0.0225363
ENSG00000119953	SMNDC1	110303468	0.0211083
ENSG00000206503	HLA-A	29945091	0.0206714
ENSG00000161040	FBXL13	102822040	0.0187552
ENSG00000164327	RICTOR	38942833	0.0179071
ENSG00000123374	CDK2	55967934	0.0161292
ENSG00000162923	WDR26	224433684	0.0108865
ENSG00000138246	DNAJC13	132456401	0.0095147
ENSG00000184575	XPOT	64425909	0.0089785
ENSG00000100592	DAAM1	59355333	0.0056489
ENSG00000109920	FNBP4	47725737	0.0051996
ENSG00000109452	INPP4B	142431169	0.0051962
ENSG00000067715	SYT1	79103055	0.0042856
ENSG00000085719	CPNE3	86529124	0.0042031
ENSG00000013374	NUB1	151351482	0.0038136
ENSG00000266028	SRGAP2	206458409	0.0033758
ENSG00000064313	TAF2	119791324	0.0028796
ENSG00000162599	NFIA	61406727	0.0009813
ENSG00000099250	NRP1	33185628	0.0005119
ENSG00000089091	DZANK1	18448984	0.0001407
ENSG00000106069	CHN2	29289140	3.85e-05
ENSG00000100351	GRAP2	39926853	0
ENSG00000224318	CHL1-AS2	131196	0
ENSG00000281162	LINC01127	101983821	0
