# Supplementary material for: Utargetome: A targetome prediction tool for modified U1-snRNAs to identify distal-target positions with improved selectivity
Source: PLoS Comput Biol. 2025 Sep 23;21(9):e1013534. doi: 10.1371/journal.pcbi.1013534 (PMC12527174; doi:10.1371/journal.pcbi.1013534)
Supplement: S7 Table — (XLSX) [file pcbi.1013534.s021.xlsx]

## Sheet: S7 Table
S7 Table. Average PSI of exons expressed in human retina whose 5’-SS was found in the targetome of U1-36 with 9 MABs.
gene ID	gene name	5'-SS position	average PSI
ENSG00000143061	IGSF3	116579392	1
ENSG00000181143	MUC16	8913458	1
ENSG00000166963	MAP1A	43529508	1
ENSG00000107443	CCNJ	96050466	1
ENSG00000164879	CA3	85439909	1
ENSG00000007952	NOX1	100848630	1
ENSG00000278530	CHMP1B2P	80289664	1
ENSG00000004948	CALCR	93438210	1
ENSG00000111834	RSPH4A	116630552	1
ENSG00000206341	HLA-H	29890296	1
ENSG00000204632	HLA-G	29830410	1
ENSG00000138463	SLC49A4	122845871	1
ENSG00000088538	DOCK3	51310326	1
ENSG00000243478	AOX2P	200756656	1
ENSG00000177917	ARL6IP6	152735126	1
ENSG00000091106	NLRC4	32256775	1
ENSG00000224462	C4BPAP1	207166774	1
ENSG00000132964	CDK8	26401347	1
ENSG00000132972	RNF17	24789772	1
ENSG00000181333	HEPHL1	94106130	1
ENSG00000091106	NLRC4	32252419	1
ENSG00000115137	DNAJC27	24967211	1
ENSG00000226102	SEPTIN7P3	35958248	1
ENSG00000112290	WASF1	110127469	1
ENSG00000178403	NEUROG2	112515847	1
ENSG00000271723	MROH7-TTC4	54715610	1
ENSG00000057252	SOAT1	179335657	1
ENSG00000277851	LINC02391	92268921	1
ENSG00000146433	TMEM181	158589782	1
ENSG00000118193	KIF14	200592080	1
ENSG00000151233	GXYLT1	42119000	1
ENSG00000197506	SLC28A3	84299581	1
ENSG00000164151	ICE1	5436476	1
ENSG00000165841	CYP2C19	94762873	1
ENSG00000174016	TENT5D	80438732	1
ENSG00000118193	KIF14	200606746	1
ENSG00000228878	SEPTIN7-DT	35793906	1
ENSG00000057468	MSH4	75815136	1
ENSG00000135547	HEY2	125752090	1
ENSG00000134760	DSG1	31330036	1
ENSG00000166068	SPRED1	38324809	1
ENSG00000215277	RNF212B	23264234	1
ENSG00000205858	LRRC72	16580101	1
ENSG00000215784	FAM72D	145096999	1
ENSG00000263513	FAM72C	143970990	1
ENSG00000065135	GNAI3	109582565	1
ENSG00000183571	PGPEP1L	98971036	1
ENSG00000258502	LINC02290	66123824	1
ENSG00000214814	FER1L6	123966061	1
ENSG00000179873	NLRP11	55807853	1
ENSG00000181143	MUC16	8908599	1
ENSG00000074771	NOX3	155453404	1
ENSG00000146411	SLC2A12	134028381	1
ENSG00000226715	LINC01709	101785031	1
ENSG00000181827	RFX7	56142778	1
ENSG00000139144	PIK3C2G	18294015	1
ENSG00000145242	EPHA5	65365017	1
ENSG00000173208	ABCD2	39579535	1
ENSG00000256888	LINC02366	10776801	1
ENSG00000204296	TSBP1	32323117	1
ENSG00000176208	ATAD5	30840781	1
ENSG00000148513	ANKRD30A	37219897	1
ENSG00000283141	LINC02666	129799852	1
ENSG00000239388	ASB14	57277767	1
ENSG00000140015	KCNH5	62987072	1
ENSG00000171560	FGA	154588793	1
ENSG00000115598	IL1RL2	102201715	1
ENSG00000164171	ITGA2	53083453	1
ENSG00000152595	MEPE	87834768	1
ENSG00000143653	SCCPDH	246759151	1
ENSG00000206192	ANKRD20A9P	18835385	1
ENSG00000230872	MFSD13B	22402775	1
ENSG00000100077	GRK3	25678915	1
ENSG00000228669	LINC00448	62742223	1
ENSG00000057468	MSH4	75807141	1
ENSG00000165997	ARL5B	18666635	1
ENSG00000248228	SLIT2-IT1	20392263	1
ENSG00000162924	REL	60901083	1
ENSG00000147246	HTR2C	114613881	1
ENSG00000223647	LINC01946	31802947	1
ENSG00000087589	CASS4	56450679	1
ENSG00000138802	SEC24B	109516640	1
ENSG00000134757	DSG3	31464382	1
ENSG00000185737	NRG3	82951571	1
ENSG00000188316	ENO4	116868706	1
ENSG00000266433	TBC1D3P5	27422666	1
ENSG00000150361	KLHL1	69740394	1
ENSG00000106304	SPAM1	123954524	1
ENSG00000125414	MYH2	10529162	1
ENSG00000158352	SHROOM4	50607381	1
ENSG00000118113	MMP8	102721401	1
ENSG00000153347	FAM81B	95436906	1
ENSG00000137261	KIAA0319	24582249	1
ENSG00000100991	TRPC4AP	35057514	1
ENSG00000101236	RNF24	3934994	1
ENSG00000264424	MYH4	10452787	1
ENSG00000125255	SLC10A2	103052620	1
ENSG00000270181	BIVM-ERCC5	102821132	1
ENSG00000255474	GAU1	4703313	1
ENSG00000095203	EPB41L4B	109264980	1
ENSG00000122707	RECK	36080638	1
ENSG00000165694	FRMD7	132099468	1
ENSG00000056277	ZNF280C	130260419	1
ENSG00000096060	FKBP5	35619096	1
ENSG00000138813	C4orf17	99529958	1
ENSG00000239641	PLS1-AS1	142656558	1
ENSG00000234617	SNRK-AS1	43351331	1
ENSG00000196407	THEM5	151848182	1
ENSG00000137948	BRDT	91980815	1
ENSG00000134538	SLCO1B1	21217303	1
ENSG00000203837	PNLIPRP3	116476819	1
ENSG00000204909	SPINK9	148338605	1
ENSG00000259271	ANKRD62P1	16675123	1
ENSG00000181626	ANKRD62	12126383	1
ENSG00000123201	GUCY1B2	51062821	1
ENSG00000262406	MMP12	102874836	1
ENSG00000268104	SLC6A14	116443790	1
ENSG00000144909	OSBPL11	125576189	1
ENSG00000115540	MOB4	197550386	1
ENSG00000270757	HSPE1-MOB4	197550386	1
ENSG00000116752	BCAS2	114581299	1
ENSG00000137944	KYAT3	88964829	1
ENSG00000276095	FAM230F	18875879	1
ENSG00000274044	FAM230J	18372923	1
ENSG00000187979	FAM230D	18188623	1
ENSG00000128011	LRFN1	39316082	1
ENSG00000204532	ZSCAN5C	56208184	1
ENSG00000102683	SGCG	23203889	1
ENSG00000111536	IL26	68225586	1
ENSG00000146247	PHIP	78954814	1
ENSG00000152591	DSPP	87610959	1
ENSG00000109321	AREG	74450532	1
ENSG00000116745	RPE65	68449895	1
ENSG00000146857	STRA8	135233903	1
ENSG00000126067	PSMB2	35609246	1
ENSG00000156239	N6AMT1	28882985	1
ENSG00000100077	GRK3	25661677	1
ENSG00000080618	CPB2	46073873	1
ENSG00000225948	LINC02648	6621173	1
ENSG00000147202	DIAPH2	96916574	1
ENSG00000261796	ISY1-RAB43	129159154	1
ENSG00000115758	ODC1	10445155	1
ENSG00000226828	LINC02774	244010920	1
ENSG00000228215	LINC02770	191976084	1
ENSG00000153060	TEKT5	10681993	1
ENSG00000249961	TERB1	66767415	1
ENSG00000147118	ZNF182	48002595	1
ENSG00000112562	SMOC2	168664111	1
ENSG00000146070	PLA2G7	46707991	1
ENSG00000081052	COL4A4	227114628	1
ENSG00000070019	GUCY2C	14672873	1
ENSG00000167748	KLK1	50822877	1
ENSG00000006059	KRT33A	41346448	1
ENSG00000158486	DNAH3	21127687	1
ENSG00000152749	GPR180	94605549	1
ENSG00000284873	OOSP1	59945266	1
ENSG00000231952	DPY19L1P2	32827517	1
ENSG00000115593	SMYD1	88091142	1
ENSG00000152147	GEMIN6	38779118	1
ENSG00000077935	SMC1B	45353978	1
ENSG00000259271	ANKRD62P1	16673600	1
ENSG00000189295	ANKRD62P1-PARP4P3	16673600	1
ENSG00000260281	ITFG1-AS1	47157604	1
ENSG00000261239	ANKRD26P1	46498105	1
ENSG00000231674	LINC00410	90901221	1
ENSG00000206192	ANKRD20A9P	18833717	1
ENSG00000165816	VWA2	114261295	1
ENSG00000159712	ANKRD18CP	97178264	1
ENSG00000146453	PNLDC1	159803310	1
ENSG00000065833	ME1	83315310	1
ENSG00000138802	SEC24B	109494856	1
ENSG00000197085	NPSR1-AS1	34728737	1
ENSG00000070019	GUCY2C	14679657	1
ENSG00000174844	DNAH12	57295525	1
ENSG00000181143	MUC16	8934888	1
ENSG00000187676	B3GLCT	31261082	1
ENSG00000120500	ARR3	70269393	1
ENSG00000171115	GIMAP8	150467334	1
ENSG00000164188	RANBP3L	36257454	1
ENSG00000133935	ERG28	75651771	1
ENSG00000056277	ZNF280C	130246859	1
ENSG00000133135	RNF128	106791234	1
ENSG00000133328	PLAAT2	63560085	1
ENSG00000197641	SERPINB13	63592476	1
ENSG00000087995	METTL2A	62440756	1
ENSG00000258628	RHPN2P1	20262833	1
ENSG00000185610	DBX2	45036019	1
ENSG00000133135	RNF128	106788000	1
ENSG00000223586	LINC01312	133868744	1
ENSG00000172197	MBOAT1	20109598	1
ENSG00000286019	NOTCH2NLB	148640016	1
ENSG00000286106	NOTCH2NLR	120763709	1
ENSG00000137948	BRDT	91976438	1
ENSG00000105662	CRTC1	18759591	1
ENSG00000134757	DSG3	31459177	1
ENSG00000075673	ATP12A	24692627	1
ENSG00000154719	MRPL39	25597302	1
ENSG00000125999	BPIFB1	33304891	1
ENSG00000101265	RASSF2	4786231	1
ENSG00000166558	SLC38A8	84013001	1
ENSG00000231130	HLA-T	29897598	1
ENSG00000153347	FAM81B	95396175	1
ENSG00000164303	ENPP6	184124161	1
ENSG00000118017	A4GNT	138130849	1
ENSG00000144452	ABCA12	215000705	1
ENSG00000214711	CAPN14	31186428	1
ENSG00000111404	RERGL	18085620	1
ENSG00000149289	ZC3H12C	110159490	1
ENSG00000164087	POC1A	52125113	1
ENSG00000116711	PLA2G4A	186894211	1
ENSG00000181143	MUC16	8905984	1
ENSG00000181143	MUC16	8899972	1
ENSG00000181143	MUC16	8896811	1
ENSG00000138316	ADAMTS14	70758285	1
ENSG00000151655	ITIH2	7723567	1
ENSG00000132297	HHLA1	132076055	1
ENSG00000101890	GUCY2F	109465142	1
ENSG00000151577	DRD3	114139500	1
ENSG00000088386	SLC15A1	98706134	1
ENSG00000244301	AOX3P	200691922	1
ENSG00000092377	TBL1Y	7071830	1
ENSG00000095627	TDRD1	114206330	1
ENSG00000111845	PAK1IP1	10703457	1
ENSG00000116752	BCAS2	114569992	1
ENSG00000187510	PLEKHG7	92769080	1
ENSG00000143199	ADCY10	167810725	1
ENSG00000049249	TNFRSF9	7937690	1
ENSG00000134760	DSG1	31327005	1
ENSG00000230601	TEX48	114671383	1
ENSG00000162687	KCNT2	196425852	1
ENSG00000145386	CCNA2	121818044	1
ENSG00000257315	ZBED6	203817124	1
ENSG00000102837	OLFM4	53034500	1
ENSG00000095627	TDRD1	114201515	1
ENSG00000137460	FHDC1	152960650	1
ENSG00000077935	SMC1B	45349728	1
ENSG00000124207	CSE1L	49092127	1
ENSG00000088325	TPX2	31771682	1
ENSG00000204889	KRT40	40983046	1
ENSG00000233321	LINC02669	3497653	1
ENSG00000164171	ITGA2	53042221	1
ENSG00000184571	PIWIL3	24754014	1
ENSG00000266992	DHX40P1	59995953	1
ENSG00000267104	TBC1D3P1-DHX40P1	59995953	1
ENSG00000163581	SLC2A2	171005943	1
ENSG00000176040	TMPRSS7	112049974	1
ENSG00000186160	CYP4Z1	47094669	1
ENSG00000154198	CYP4Z2P	46873244	1
ENSG00000206192	ANKRD20A9P	18870668	1
ENSG00000184156	KCNQ3	132180157	1
ENSG00000214814	FER1L6	124023596	1
ENSG00000129675	ARHGEF6	136708675	1
ENSG00000184571	PIWIL3	24727950	1
ENSG00000101367	MAPRE1	32833862	1
ENSG00000132972	RNF17	24802571	1
ENSG00000149124	GLYAT	58712760	1
ENSG00000273696	CT45A7	135831197	1
ENSG00000278289	CT45A6	135796655	1
ENSG00000228836	CT45A5	135779393	1
ENSG00000269096	CT45A3	135762108	1
ENSG00000268940	CT45A1	135721276	1
ENSG00000117533	VAMP4	171709665	1
ENSG00000101079	NDRG3	36680816	1
ENSG00000137558	PI15	74845497	1
ENSG00000181433	SAGE1	135911953	1
ENSG00000204296	TSBP1	32368782	1
ENSG00000113396	SLC27A6	129016079	1
ENSG00000234231	ANAPC1P4	87737852	1
ENSG00000230395	ANAPC1P3	87118792	1
ENSG00000285793	ANAPC1P2	87032069	1
ENSG00000107362	ABHD17B	71870083	1
ENSG00000230162	CT45A11P	135944796	1
ENSG00000270946	CT45A9	135865725	1
ENSG00000278085	CT45A8	135848446	1
ENSG00000271449	CT45A2	135813928	1
ENSG00000224539	SAGE4P	135614487	1
ENSG00000274588	DGKK	50384168	1
ENSG00000173467	AGR3	16860500	1
ENSG00000146409	SLC18B1	132790177	1
ENSG00000187870	RNFT1P3	20753863	1
ENSG00000164414	SLC35A1	87477539	1
ENSG00000175556	LONRF3	119009247	1
ENSG00000273294	C1QTNF3-AMACR	34020587	1
ENSG00000235884	LINC00941	30800601	1
ENSG00000255245	FXYD6-FXYD2	117841791	1
ENSG00000186652	PRG2	57389887	1
ENSG00000225921	NOL7	13616521	1
ENSG00000134538	SLCO1B1	21179020	1
ENSG00000283436	LINC01958	156655348	1
ENSG00000204296	TSBP1	32366167	1
ENSG00000235269	LINC02331	53849722	1
ENSG00000269586	CT45A10	135883008	1
ENSG00000154646	TMPRSS15	18353723	1
ENSG00000156920	ADGRG4	136393580	1
ENSG00000230817	LINC01362	82996776	1
ENSG00000177025	C19orf18	57966530	1
ENSG00000096080	MRPS18A	43681089	1
ENSG00000134365	CFHR4	196914671	1
ENSG00000134365	CFHR4	196907037	1
ENSG00000103472	RRN3P2	29085276	1
ENSG00000148513	ANKRD30A	37232567	1
ENSG00000100346	CACNA1I	39642889	1
ENSG00000267413	LINC01901	39921799	1
ENSG00000065135	GNAI3	109579361	1
ENSG00000259237	LINC02490	53118265	1
ENSG00000073282	TP63	189737868	1
ENSG00000163840	DTX3L	122570024	1
ENSG00000204296	TSBP1	32355649	1
ENSG00000090402	SI	164992177	1
ENSG00000145041	DCAF1	51403143	1
ENSG00000269405	NXF2	102317529	1
ENSG00000126952	NXF5	101842742	1
ENSG00000111911	HINT3	125974973	1
ENSG00000150630	VEGFC	176711499	1
ENSG00000179447	SLC24A3-AS1	19264078	1
ENSG00000139697	SBNO1	123309489	1
ENSG00000172197	MBOAT1	20126517	1
ENSG00000233756	DSCAM-IT1	40629540	1
ENSG00000119004	CYP20A1	203266681	1
ENSG00000248464	FGF10-AS1	44395349	1
ENSG00000181017	OR56B2P	5761239	1
ENSG00000132297	HHLA1	132065886	1
ENSG00000115221	ITGB6	160138065	1
ENSG00000107854	TNKS2	91831014	1
ENSG00000188869	TMC3	81362220	1
ENSG00000080572	DNAAF6	107207422	1
ENSG00000225564	LINC01492	103144311	1
ENSG00000132911	NMUR2	152404388	1
ENSG00000235532	LINC00402	74231752	1
ENSG00000108468	CBX1	48076865	1
ENSG00000109511	ANXA10	168184681	1
ENSG00000170185	USP38	143206226	1
ENSG00000188755	TBC1D3P2	62267133	1
ENSG00000274611	TBC1D3	38184047	1
ENSG00000278599	TBC1D3E	38136480	1
ENSG00000278299	TBC1D3C	38060081	1
ENSG00000274419	TBC1D3D	38012538	1
ENSG00000274512	TBC1D3L	37980543	1
ENSG00000273513	TBC1D3K	37932983	1
ENSG00000275954	TBC1D3F	36431001	1
ENSG00000274226	TBC1D3H	36379919	1
ENSG00000260287	TBC1D3G	36332389	1
ENSG00000253250	C8orf88	90978579	1
ENSG00000216998	CYP2AC1P	49574316	1
ENSG00000163823	CCR1	46208282	1
ENSG00000226876	SMYD3-AS1	246109893	1
ENSG00000283930	PLD5P1	38095804	1
ENSG00000000457	SCYL3	169878634	1
ENSG00000278338	VWA8-AS1	41968472	1
ENSG00000188175	HEPACAM2	93192254	1
ENSG00000226828	LINC02774	244010092	1
ENSG00000261239	ANKRD26P1	46499936	1
ENSG00000132963	POMP	28664569	1
ENSG00000137757	CASP5	104995740	1
ENSG00000189233	NUGGC	28058258	1
ENSG00000214960	CRPPA	16278129	1
ENSG00000001561	ENPP4	46141222	1
ENSG00000231560	CLEC12A-AS1	9950902	1
ENSG00000258766	DIO2-AS1	80373596	1
ENSG00000136110	CNMD	52733219	1
ENSG00000148513	ANKRD30A	37197480	1
ENSG00000148513	ANKRD30A	37162848	1
ENSG00000133317	LGALS12	63509897	1
ENSG00000250686	KHDRBS2-OT1	61659117	1
ENSG00000171495	MROH2B	41067108	1
ENSG00000188342	GTF2F2	45252970	1
ENSG00000188676	IDO2	39986460	1
ENSG00000249481	SPATS1	44368499	1
ENSG00000145649	GZMA	55108394	1
ENSG00000111880	RNGTT	88849755	1
ENSG00000228208	LINC02869	218510187	1
ENSG00000259459	LINC02568	63398467	1
ENSG00000248846	LINC02065	66209835	1
ENSG00000158486	DNAH3	21031045	1
ENSG00000102802	MEDAG	30917512	1
ENSG00000120156	TEK	27228305	1
ENSG00000168078	PBK	27828105	1
ENSG00000135338	LCA5	79493613	1
ENSG00000187569	DPPA3	7716239	1
ENSG00000231009	CUBNP1	42710791	1
ENSG00000163833	FBXO40	121593502	1
ENSG00000126856	PRDM7	90066861	1
ENSG00000164256	PRDM9	23517930	1
ENSG00000163510	CWC22	179978190	1
ENSG00000183090	FREM3	143695491	1
ENSG00000141431	ASXL3	33607676	1
ENSG00000139144	PIK3C2G	18497748	1
ENSG00000143552	NUP210L	154046289	1
ENSG00000260314	MRC1	17866761	1
ENSG00000147596	PRDM14	70058640	1
ENSG00000146666	LINC00525	47763578	1
ENSG00000250420	AACSP1	178818094	1
ENSG00000172399	MYOZ2	119135982	1
ENSG00000172888	ZNF621	40530316	1
ENSG00000134690	CDCA8	37703347	1
ENSG00000165704	HPRT1	134493590	1
ENSG00000067177	PHKA1	72650390	1
ENSG00000123612	ACVR1C	157544445	1
ENSG00000230525	LINC01799	66945474	1
ENSG00000166068	SPRED1	38322409	1
ENSG00000165359	INTS6L	135581143	1
ENSG00000251360	KHDC1P1	73209605	1
ENSG00000267413	LINC01901	39876304	1
ENSG00000238083	LRRC37A2	46553449	1
ENSG00000176681	LRRC37A	46335594	1
ENSG00000125414	MYH2	10524757	1
ENSG00000109061	MYH1	10496241	1
ENSG00000170927	PKHD1	51870504	1
ENSG00000183389	OR56A4	6006249	1
ENSG00000134755	DSC2	31079847	1
ENSG00000108256	NUFIP2	29267498	1
ENSG00000282757	DUXB	75696838	1
ENSG00000165832	TRUB1	114951149	1
ENSG00000223910	ZNF32-AS3	43672078	1
ENSG00000231944	PHKA1-AS1	72709475	1
ENSG00000134757	DSG3	31472423	1
ENSG00000276231	PIK3R6	8823387	1
ENSG00000056558	TRAF1	120914235	1
ENSG00000153989	NUS1	117693167	1
ENSG00000135338	LCA5	79518705	1
ENSG00000168243	GNG4	235583740	1
ENSG00000142619	PADI3	17265720	1
ENSG00000171612	SLC25A33	9567361	1
ENSG00000185608	MRPL40	19434894	1
ENSG00000269118	FAM90A28P	53301360	1
ENSG00000189348	FAM90A27P	53282319	1
ENSG00000004848	ARX	25015542	1
ENSG00000116711	PLA2G4A	186965593	1
ENSG00000227016	LINC02796	72765080	1
ENSG00000124157	SEMG2	45223425	1
ENSG00000266537	SPDYE22P	59178473	1
ENSG00000165841	CYP2C19	94843024	1
ENSG00000204669	C9orf57	72056784	1
ENSG00000164171	ITGA2	53051559	1
ENSG00000145087	STXBP5L	120909767	1
ENSG00000115252	PDE1A	182264301	1
ENSG00000234478	ACBD3-AS1	226148068	1
ENSG00000166863	TAC3	57015684	1
ENSG00000109061	MYH1	10518520	1
ENSG00000258474	LINC02313	31945108	1
ENSG00000095564	BTAF1	91981792	1
ENSG00000177138	FAM9B	9162797	1
ENSG00000001167	NFYA	41090309	1
ENSG00000226272	ARHGAP26-AS1	142860002	1
ENSG00000116824	CD2	116754951	1
ENSG00000117174	ZNHIT6	85657847	1
ENSG00000101162	TUBB1	59019579	1
ENSG00000116962	NID1	235985379	1
ENSG00000265374	LINC01908	27243666	1
ENSG00000143162	CREG1	167548002	1
ENSG00000184368	MAP7D2	20024951	1
ENSG00000175699	CCDC197	93998235	1
ENSG00000187510	PLEKHG7	92745591	1
ENSG00000134602	STK26	132068569	1
ENSG00000227078	LINC02094	19419180	1
ENSG00000132952	USPL1	30621892	1
ENSG00000079257	LXN	158667012	1
ENSG00000226002	GTF2IP14	65091952	1
ENSG00000227016	LINC02796	72783883	1
ENSG00000100191	SLC5A4	32234873	1
ENSG00000162598	C1orf87	59997609	1
ENSG00000257057	C11orf97	94517687	1
ENSG00000163581	SLC2A2	171018531	1
ENSG00000205534	SMG1P2	29561515	1
ENSG00000233867	SLC9B1P3	38651228	1
ENSG00000254418	SPON1-AS1	14273654	1
ENSG00000056277	ZNF280C	130243800	1
ENSG00000047936	ROS1	117366076	1
ENSG00000118412	CASP8AP2	89855544	1
ENSG00000124429	POF1B	85303406	1
ENSG00000258038	LINC02327	28929994	1
ENSG00000189014	SHLD2P3	47696510	1
ENSG00000165182	CXorf58	23915794	1
ENSG00000234828	IQCM	149686378	1
ENSG00000139697	SBNO1	123325502	1
ENSG00000101191	DIDO1	62914210	1
ENSG00000091527	CDV3	133575115	1
ENSG00000196664	TLR7	12867123	1
ENSG00000162630	B3GALT2	193186019	1
ENSG00000084674	APOB	21043513	1
ENSG00000250261	CCDC74BP1	20588807	1
ENSG00000165694	FRMD7	132080006	1
ENSG00000181800	CELF2-AS1	11319794	1
ENSG00000139144	PIK3C2G	18321032	1
ENSG00000254530	LINC02755	29642783	1
ENSG00000179165	PXT1	36425914	1
ENSG00000112799	LY86	6649677	1
ENSG00000184178	SCFD2	53352598	1
ENSG00000138075	ABCG5	43819915	1
ENSG00000145700	ANKRD31	75112513	1
ENSG00000131738	KRT33B	41367908	1
ENSG00000129675	ARHGEF6	136713276	1
ENSG00000170689	HOXB9	48625753	1
ENSG00000103472	RRN3P2	29099213	1
ENSG00000257122	RRN3P3	22432726	1
ENSG00000197977	ELOVL2	10995007	1
ENSG00000197147	LRRC8B	89568307	1
ENSG00000187054	TMPRSS11A	67922755	1
ENSG00000171612	SLC25A33	9573412	1
ENSG00000136122	BORA	72729093	1
ENSG00000177324	BEND2	18175972	1
ENSG00000264424	MYH4	10452416	1
ENSG00000023608	SNAPC1	61778910	1
ENSG00000165325	DEUP1	93370186	1
ENSG00000254776	PRR23D3P	7794666	1
ENSG00000213265	TSGA13	130685188	1
ENSG00000234814	SVIL2P	30691251	1
ENSG00000188263	IL17REL	49997685	1
ENSG00000258555	SPECC1L-ADORA2A	24330431	1
ENSG00000282757	DUXB	75695961	1
ENSG00000135069	PSAT1	78304940	1
ENSG00000176988	FMR1NB	148003320	1
ENSG00000232131	NCOA7-AS1	125818810	1
ENSG00000141384	TAF4B	26267623	1
ENSG00000197506	SLC28A3	84292668	1
ENSG00000134028	ADAMDEC1	24393338	1
ENSG00000166828	SCNN1G	23213163	1
ENSG00000234551	LINC01309	103421272	1
ENSG00000070019	GUCY2C	14676854	1
ENSG00000123975	CKS2	89315297	1
ENSG00000170927	PKHD1	51744385	1
ENSG00000050393	MCUR1	13791878	1
ENSG00000088930	XRN2	21368590	1
ENSG00000198099	ADH4	99144197	1
ENSG00000064419	TNPO3	129016983	1
ENSG00000089234	BRAP	111660600	1
ENSG00000240476	LINC00973	98981386	1
ENSG00000092345	DAZL	16597490	1
ENSG00000112079	STK38	36506583	1
ENSG00000107864	CPEB3	92111076	1
ENSG00000143653	SCCPDH	246727004	1
ENSG00000090402	SI	165021229	1
ENSG00000232474	NCKAP5-IT1	133433496	1
ENSG00000175785	PRIMA1	93779176	1
ENSG00000162188	GNG3	62707915	1
ENSG00000124429	POF1B	85351350	1
ENSG00000124535	WRNIP1	2779492	1
ENSG00000241399	CD302	159777938	1
ENSG00000064419	TNPO3	129001059	1
ENSG00000001167	NFYA	41084192	1
ENSG00000255073	ZFP91-CNTF	58614343	1
ENSG00000186660	ZFP91	58614343	1
ENSG00000233009	NALCN-AS1	101024798	1
ENSG00000181234	TMEM132C	128669560	1
ENSG00000157653	C9orf43	113419165	1
ENSG00000158164	TMSB15A	102515064	1
ENSG00000174500	GCSAM	112126987	1
ENSG00000176040	TMPRSS7	112078878	1
ENSG00000170860	LSM3	14184032	1
ENSG00000132972	RNF17	24789424	1
ENSG00000214814	FER1L6	123966290	1
ENSG00000117501	MROH9	171024547	1
ENSG00000165471	MBL2	52772737	1
ENSG00000121274	TENT4B	50222434	1
ENSG00000260898	ADPGK-AS1	72787593	1
ENSG00000254588	ETS1-AS1	128526315	1
ENSG00000226337	TMEM252-DT	68542642	1
ENSG00000171033	PKIA	78598535	1
ENSG00000282499	TRBV25-1	142670825	1
ENSG00000096654	ZNF184	27456826	1
ENSG00000215203	GRXCR1	42893650	1
ENSG00000084674	APOB	21040938	1
ENSG00000238087	FMO8P	166570740	1
ENSG00000126947	ARMCX1	101551633	1
ENSG00000084674	APOB	21035584	1
ENSG00000187054	TMPRSS11A	67924128	1
ENSG00000227152	OR2T7	248439468	1
ENSG00000000460	C1orf112	169802725	1
ENSG00000171360	KRT38	41440161	1
ENSG00000100078	PLA2G3	31136683	1
ENSG00000107447	DNTT	96322728	1
ENSG00000248167	TRIM39-RPP21	30339930	1
ENSG00000144452	ABCA12	214937510	1
ENSG00000154611	PSMA8	26178949	1
ENSG00000120594	PLXDC2	20147902	1
ENSG00000239893	ZNF736P9Y	8076990	1
ENSG00000176040	TMPRSS7	112057131	1
ENSG00000204403	CASP12	104890374	1
ENSG00000180257	ZNF816	52956027	1
ENSG00000221874	ZNF816-ZNF321P	52956027	1
ENSG00000261742	LINC00922	65363211	1
ENSG00000166947	EPB42	43201844	1
ENSG00000260314	MRC1	17845435	1
ENSG00000182053	TRIM49B	49032010	1
ENSG00000230798	FOXD3-AS1	63321367	1
ENSG00000023572	GLRX2	193101141	1
ENSG00000196476	C20orf96	275968	1
ENSG00000174407	MIR1-1HG	62565100	1
ENSG00000156395	SORCS3	105252906	1
ENSG00000172197	MBOAT1	20128699	1
ENSG00000145626	UGT3A1	35965386	1
ENSG00000121594	CD80	119537137	1
ENSG00000212993	POU5F1B	127415022	1
ENSG00000111981	ULBP1	149969360	1
ENSG00000111837	MAK	10803720	1
ENSG00000205301	MGAT4D	140471775	1
ENSG00000138802	SEC24B	109538596	1
ENSG00000152266	PTH	13492770	1
ENSG00000189108	IL1RAPL2	105755347	1
ENSG00000224468	LAMC1-AS1	183140811	1
ENSG00000184571	PIWIL3	24719748	1
ENSG00000226029	LINC01772	16463287	1
ENSG00000228482	LINC01713	6735039	1
ENSG00000165694	FRMD7	132085920	1
ENSG00000102038	SMARCA1	129515894	1
ENSG00000257093	DENND11	141686559	1
ENSG00000112186	CAP2	17426690	1
ENSG00000145041	DCAF1	51416787	1
ENSG00000147117	ZNF157	47410775	1
ENSG00000259196	HMBOX1-IT1	28949917	1
ENSG00000143107	FNDC7	108719049	1
ENSG00000153292	ADGRF1	47021958	1
ENSG00000163577	EIF5A2	170906989	1
ENSG00000144369	FAM171B	186740461	1
ENSG00000089195	TRMT6	5944162	1
ENSG00000100012	SEC14L3	30464820	1
ENSG00000088930	XRN2	21330539	1
ENSG00000236875	DDX11L5	12340	1
ENSG00000104341	LAPTM4B	97805464	1
ENSG00000253250	C8orf88	90960742	1
ENSG00000227159	DDX11L16	156027830	1
ENSG00000236397	DDX11L2	113601212	1
ENSG00000279928	DDX11L17	182746	1
ENSG00000283141	LINC02666	129792034	1
ENSG00000204025	TRPC5OS	111896495	1
ENSG00000234231	ANAPC1P4	87705970	1
ENSG00000166963	MAP1A	43529870	1
ENSG00000158470	B4GALT5	49642468	1
ENSG00000089289	IGBP1	70148840	1
ENSG00000106723	SPIN1	88448989	1
ENSG00000134612	FOLH1B	89691528	1
ENSG00000230342	FANCD2P2	11884098	1
ENSG00000152193	OBI1	78635110	1
ENSG00000145569	OTULINL	14601244	1
ENSG00000137574	TGS1	55792784	1
ENSG00000235042	SMARCAL1-AS1	216412425	1
ENSG00000170802	FOXN2	48359147	1
ENSG00000157765	SLC34A2	25662612	1
ENSG00000280683	LINC01242	30574383	1
ENSG00000116704	SLC35D1	67047265	1
ENSG00000102271	KLHL4	87614044	1
ENSG00000223487	FRMPD4-AS1	12374944	1
ENSG00000164669	INTS4P1	65209813	1
ENSG00000155959	VBP1	155236367	1
ENSG00000181143	MUC16	8891477	1
ENSG00000130224	LRCH2	115166255	1
ENSG00000250686	KHDRBS2-OT1	61652255	1
ENSG00000153303	FRMD1	168075245	1
ENSG00000126733	DACH2	86813277	1
ENSG00000204334	ERICH2	170784833	1
ENSG00000096401	CDC5L	44426183	1
ENSG00000122574	WIPF3	29889407	1
ENSG00000170509	HSD17B13	87310243	1
ENSG00000183747	ACSM2A	20469719	1
ENSG00000121005	CRISPLD1	75025621	1
ENSG00000154608	CEP170P1	118552290	1
ENSG00000133101	CCNA1	36438191	1
ENSG00000165684	SNAPC4	136394249	1
ENSG00000143469	SYT14	210094593	1
ENSG00000134602	STK26	132072875	1
ENSG00000148488	ST8SIA6	17323065	1
ENSG00000261796	ISY1-RAB43	129140368	1
ENSG00000170500	LONRF2	100298836	1
ENSG00000136842	TMOD1	97562821	1
ENSG00000241717	VWFP1	16694578	1
ENSG00000204361	NXPE2	114704052	1
ENSG00000088298	EDEM2	35118598	1
ENSG00000259142	LINC00644	62139909	1
ENSG00000137634	NXPE4	114581725	1
ENSG00000178522	AMBN	70603010	1
ENSG00000271538	LINC02427	184509237	1
ENSG00000135324	MRAP2	84062992	1
ENSG00000124207	CSE1L	49091022	1
ENSG00000144909	OSBPL11	125560379	1
ENSG00000084674	APOB	21028327	1
ENSG00000164746	C7orf57	48043589	1
ENSG00000226823	SUGT1P1	33508359	1
ENSG00000124490	CRISP2	49712501	1
ENSG00000171724	VAT1L	77879224	1
ENSG00000117533	VAMP4	171706367	1
ENSG00000114487	MORC1	109054728	1
ENSG00000148513	ANKRD30A	37134053	1
ENSG00000113083	LOX	122075404	1
ENSG00000178522	AMBN	70602836	1
ENSG00000088538	DOCK3	51064596	1
ENSG00000189196	LINC00994	64079835	1
ENSG00000090402	SI	164994257	1
ENSG00000163395	IGFN1	201218658	1
ENSG00000166736	HTR3A	113983289	1
ENSG00000249581	CLRN2	17515519	1
ENSG00000181143	MUC16	8916540	1
ENSG00000100991	TRPC4AP	35013008	1
ENSG00000074771	NOX3	155455753	1
ENSG00000133317	LGALS12	63511840	1
ENSG00000206384	COL6A6	130574525	1
ENSG00000181143	MUC16	8927704	1
ENSG00000181143	MUC16	8916864	1
ENSG00000181143	MUC16	8913785	1
ENSG00000181143	MUC16	8908924	1
ENSG00000181143	MUC16	8906305	1
ENSG00000181143	MUC16	8903493	1
ENSG00000181143	MUC16	8900295	1
ENSG00000181143	MUC16	8897133	1
ENSG00000181143	MUC16	8894518	1
ENSG00000181143	MUC16	8885278	1
ENSG00000181143	MUC16	8882331	1
ENSG00000233146	BPIFB5P	33321908	1
ENSG00000255562	UNC93B6	71603534	1
ENSG00000184795	UNC93B5	67715732	1
ENSG00000269437	NXF2B	102365463	1
ENSG00000269405	NXF2	102321652	1
ENSG00000126952	NXF5	101838200	1
ENSG00000155070	UNC93B2	6859554	1
ENSG00000251624	UNC93B7	9494009	1
ENSG00000249272	UNC93B8	8959901	1
ENSG00000250381	UNC93B4	4147521	1
ENSG00000172971	UNC93B3	75623576	1
ENSG00000007866	TEAD3	35478275	1
ENSG00000179571	NBPF17P	143607178	1
ENSG00000233146	BPIFB5P	33320103	1
ENSG00000109684	CLNK	10558407	1
ENSG00000169495	HTRA4	38976739	1
ENSG00000245311	ARNTL2-AS1	27390395	1
ENSG00000248692	ADGRL3-AS1	62120228	1
ENSG00000079112	CDH17	94165761	1
ENSG00000154438	ASZ1	117381011	1
ENSG00000170571	EMB	50410877	1
ENSG00000172985	SH3RF3	109130113	1
ENSG00000173208	ABCD2	39600571	1
ENSG00000137727	ARHGAP20	110586216	1
ENSG00000176584	DMBT1L1	122774940	1
ENSG00000269955	FMC1-LUC7L2	139402247	1
ENSG00000276231	PIK3R6	8822996	1
ENSG00000137675	MMP27	102692938	1
ENSG00000107984	DKK1	52316435	1
ENSG00000227970	NR1H5P	114837692	1
ENSG00000285815	GET1-SH3BGR	39475215	1
ENSG00000197475	ADAM3A	39512578	1
ENSG00000174021	GNG5	84501826	1
ENSG00000249910	TRIM51CP	48950302	1
ENSG00000163394	CCKAR	26490156	1
ENSG00000221986	MYBPHL	109294206	1
ENSG00000181211	HECW1-IT1	43122019	1
ENSG00000139144	PIK3C2G	18640554	1
ENSG00000166211	SPIC	101479694	1
ENSG00000124333	VAMP7	155939793	1
ENSG00000260734	TLE7	71432665	1
ENSG00000170624	SGCD	156344677	1
ENSG00000130167	TSPAN16	11298946	1
ENSG00000256870	SLC5A8	101168096	1
ENSG00000237923	LINC02570	30847968	1
ENSG00000125657	TNFSF9	6532816	1
ENSG00000164304	CAGE1	7385785	1
ENSG00000162664	ZNF326	89998154	1
ENSG00000054796	SPO11	57339026	1
ENSG00000145700	ANKRD31	75118135	1
ENSG00000178248	FAM230I	23482575	1
ENSG00000188280	FAM230G	20341548	1
ENSG00000276095	FAM230F	18886446	1
ENSG00000277870	FAM230A	18425528	1
ENSG00000274044	FAM230J	18383487	1
ENSG00000187979	FAM230D	18199190	1
ENSG00000144354	CDCA7	173363462	1
ENSG00000165623	UCMA	13233538	1
ENSG00000111783	RFX4	106639392	1
ENSG00000215339	ZNF705CP	12357758	1
ENSG00000215343	ZNF705D	12111514	1
ENSG00000215356	ZNF705B	7950747	1
ENSG00000215372	ZNF705G	7359619	1
ENSG00000122707	RECK	36058901	1
ENSG00000276386	CNTNAP3P2	67267395	1
ENSG00000163510	CWC22	179970941	1
ENSG00000204296	TSBP1	32330589	1
ENSG00000086570	FAT2	151521276	1
ENSG00000214102	WEE2	141721056	1
ENSG00000162409	PRKAA2	56674522	1
ENSG00000232837	LINC01700	38977453	1
ENSG00000283554	LINC02341	42435293	1
ENSG00000070831	CDC42	22078583	1
ENSG00000231851	MRPS9-AS1	105098602	1
ENSG00000111713	GYS2	21539258	1
ENSG00000120949	TNFRSF8	12135613	1
ENSG00000146411	SLC2A12	134001997	1
ENSG00000156876	SASS6	100106912	1
ENSG00000066557	LRRC40	70173622	1
ENSG00000185247	MAGEA11	149715677	1
ENSG00000181626	ANKRD62	12097777	1
ENSG00000124171	PARD6B	50738079	1
ENSG00000224563	LPP-AS1	188568375	1
ENSG00000198157	HMGN5	81118432	1
ENSG00000079785	DDX1	15606264	1
ENSG00000155918	RAET1L	150021980	1
ENSG00000131015	ULBP2	149945572	1
ENSG00000203722	RAET1G	149919553	1
ENSG00000091583	APOH	66214453	1
ENSG00000271816	BMS1P4	73719160	1
ENSG00000242288	BMS1P4-AGAP5	73719160	1
ENSG00000251079	BMS1P2	47542167	1
ENSG00000204177	BMS1P1	46798168	1
ENSG00000165733	BMS1	42793991	1
ENSG00000258952	SALRNA1	60640829	1
ENSG00000122692	SMU1	33056113	1
ENSG00000006788	MYH13	10320153	1
ENSG00000171557	FGG	154606705	1
ENSG00000132972	RNF17	24796295	1
ENSG00000173769	TOPAZ1	44245271	1
ENSG00000175395	ZNF25	37953695	1
ENSG00000124789	NUP153	17647807	1
ENSG00000242703	CCT4P1	140999182	1
ENSG00000119900	OGFRL1	71293379	1
ENSG00000198765	SYCP1	114878202	1
ENSG00000165169	DYNLT3	37841782	1
ENSG00000277481	PKD1L3	71949783	1
ENSG00000173208	ABCD2	39604762	1
ENSG00000158571	PFKFB1	54963257	1
ENSG00000134755	DSC2	31074683	1
ENSG00000050393	MCUR1	13800341	1
ENSG00000110958	PTGES3	56664776	1
ENSG00000233893	EZR-AS1	158820593	1
ENSG00000170860	LSM3	14178881	1
ENSG00000111816	FRK	116003877	1
ENSG00000157150	TIMP4	12154327	1
ENSG00000162433	AK4	65218926	1
ENSG00000224462	C4BPAP1	207178857	1
ENSG00000139684	ESD	46781496	1
ENSG00000268223	ARL14EPL	116054153	1
ENSG00000187123	LYPD6	149437826	1
ENSG00000099194	SCD	100356764	1
ENSG00000149212	SESN3	95193457	1
ENSG00000187187	ZNF546	39997915	1
ENSG00000159712	ANKRD18CP	97162565	1
ENSG00000164694	FNDC1	159265004	1
ENSG00000137054	POLR1E	37498224	1
ENSG00000169122	FAM110B	58075623	1
ENSG00000273024	INTS4P2	65706426	1
ENSG00000164669	INTS4P1	65200698	1
ENSG00000138439	FAM117B	202696032	1
ENSG00000162378	ZYG11B	52785053	1
ENSG00000251056	ANKRD20A17P	49505859	1
ENSG00000183206	POTEC	14522254	1
ENSG00000278522	POTEB3	21419464	1
ENSG00000230031	POTEB2	20845833	1
ENSG00000188877	POTEA	43318622	1
ENSG00000064419	TNPO3	128993807	1
ENSG00000188219	POTEE	131239444	1
ENSG00000222038	POTEJ	130646310	1
ENSG00000222038	POTEJ	130632656	1
ENSG00000196834	POTEI	130488032	1
ENSG00000188755	TBC1D3P2	62270917	1
ENSG00000274611	TBC1D3	38187834	1
ENSG00000278599	TBC1D3E	38132691	1
ENSG00000278299	TBC1D3C	38063871	1
ENSG00000274419	TBC1D3D	38008756	1
ENSG00000274512	TBC1D3L	37984325	1
ENSG00000273513	TBC1D3K	37929195	1
ENSG00000275954	TBC1D3F	36434786	1
ENSG00000274226	TBC1D3H	36383701	1
ENSG00000260287	TBC1D3G	36328607	1
ENSG00000274933	TBC1D3I	36259790	1
ENSG00000275356	C7orf77	124782003	1
ENSG00000227367	SLC9B1P4	16474088	1
ENSG00000233867	SLC9B1P3	38686263	1
ENSG00000095627	TDRD1	114222703	1
ENSG00000117501	MROH9	170945581	1
ENSG00000224294	PINCR	43223397	1
ENSG00000238133	MAP3K20-AS1	173281682	1
ENSG00000163125	RPRD2	150417725	1
ENSG00000230872	MFSD13B	22399457	1
ENSG00000170860	LSM3	14181670	1
ENSG00000257315	ZBED6	203840374	1
ENSG00000140284	SLC27A2	50223159	1
ENSG00000167080	B4GALNT2	49152906	1
ENSG00000286140	DERPC	69121436	1
ENSG00000094796	KRT31	41394848	1
ENSG00000232002	LINC01880	242084096	1
ENSG00000118777	ABCG2	88139793	1
ENSG00000125414	MYH2	10544100	1
ENSG00000138347	MYPN	68158627	1
ENSG00000169306	IL1RAPL1	29954692	1
ENSG00000198900	TOP1	41114155	1
ENSG00000264424	MYH4	10463338	1
ENSG00000169836	TACR3	103658215	1
ENSG00000263327	TAPT1-AS1	16238871	1
ENSG00000251336	TEMN3-AS1	181821556	1
ENSG00000205269	TMEM170B	11565836	1
ENSG00000088538	DOCK3	51358077	1
ENSG00000237917	PARP4P1	26621773	1
ENSG00000224976	PARP4P2	19387865	1
ENSG00000196600	SLC22A25	63217581	1
ENSG00000255958	GABARAPL1-AS1	10214642	1
ENSG00000238133	MAP3K20-AS1	173214280	1
ENSG00000255247	NECTIN1-AS1	119713012	1
ENSG00000015520	NPC1L1	44538817	1
ENSG00000188334	BSPH1	47979570	1
ENSG00000250814	LINC02221	9859884	1
ENSG00000145284	SCD5	82680707	1
ENSG00000125046	SSUH2	8632049	1
ENSG00000174429	ABRA	106769523	1
ENSG00000139209	SLC38A4	46788528	1
ENSG00000107854	TNKS2	91842391	1
ENSG00000197498	RPF2	111015856	1
ENSG00000109061	MYH1	10512074	1
ENSG00000133020	MYH8	10412610	1
ENSG00000122729	ACO1	32425997	1
ENSG00000112246	SIM1	100420790	1
ENSG00000268104	SLC6A14	116457776	1
ENSG00000267402	TCF4-AS2	55492224	1
ENSG00000198846	TOX	58815338	1
ENSG00000128709	HOXD9	176123585	1
ENSG00000248265	FLJ12825	54107688	1
ENSG00000135374	ELF5	34482431	1
ENSG00000118193	KIF14	200593667	1
ENSG00000154025	SLC5A10	19020212	1
ENSG00000258144	LINC02406	39092466	1
ENSG00000231154	MORF4L2-AS1	103689480	1
ENSG00000011052	NME1-NME2	51155780	1
ENSG00000274588	DGKK	50376758	1
ENSG00000170927	PKHD1	52070406	1
ENSG00000108055	SMC3	110577492	1
ENSG00000197893	NRAP	113634112	1
ENSG00000187258	NPSR1	34684684	1
ENSG00000168955	TM4SF20	227366093	1
ENSG00000090776	EFNB1	68829904	1
ENSG00000277481	PKD1L3	71973324	1
ENSG00000283930	PLD5P1	38161755	1
ENSG00000258673	LINC01397	110109413	1
ENSG00000152102	FAM168B	131082577	1
ENSG00000110848	CD69	9760757	1
ENSG00000196862	RGPD4	107861740	1
ENSG00000153165	RGPD3	106434228	1
ENSG00000224982	TMEM233	119629872	1
ENSG00000102271	KLHL4	87633911	1
ENSG00000023318	ERP44	100060100	1
ENSG00000023516	AKAP11	42317688	1
ENSG00000228215	LINC02770	191875700	1
ENSG00000131634	TMEM204	1542076	1
ENSG00000198643	FAM3D	58645509	1
ENSG00000101079	NDRG3	36671341	1
ENSG00000131738	KRT33B	41364779	1
ENSG00000206384	COL6A6	130598430	1
ENSG00000204291	COL15A1	99003587	1
ENSG00000077935	SMC1B	45406753	1
ENSG00000002726	AOC1	150827402	1
ENSG00000105549	THEG	367065	1
ENSG00000225298	LINC00113	27746032	1
ENSG00000124107	SLPI	45253575	1
ENSG00000101079	NDRG3	36682518	1
ENSG00000134760	DSG1	31333723	1
ENSG00000102580	DNAJC3	95723366	1
ENSG00000070019	GUCY2C	14687951	1
ENSG00000165682	CLEC1B	9997160	1
ENSG00000256721	CACNA1C-IT3	2288204	1
ENSG00000236511	LINC01231	3193594	1
ENSG00000147676	MAL2	119240320	1
ENSG00000214415	GNAT3	80488535	1
ENSG00000143751	SDE2	225987896	1
ENSG00000203709	MIR29B2CHG	207817239	1
ENSG00000227634	LINC01714	8210595	1
ENSG00000282301	CYP3A7-CYP3A51P	99715758	1
ENSG00000227145	IL21-AS1	122621321	1
ENSG00000233840	PCDH9-AS4	66996281	1
ENSG00000165675	ENOX2	130688863	1
ENSG00000139144	PIK3C2G	18546432	1
ENSG00000165970	SLC6A5	20614820	1
ENSG00000085840	ORC1	52375430	1
ENSG00000134571	MYBPC3	47343260	1
ENSG00000127920	GNG11	93922233	1
ENSG00000088538	DOCK3	51237590	1
ENSG00000259288	BUB1B-PAK6	40218562	1
ENSG00000164603	BMT2	112895569	1
ENSG00000114248	LRRC31	169854813	1
ENSG00000236417	CTSLP1	87389336	1
ENSG00000204437	CTSLP6	79873034	1
ENSG00000230011	CTSLP4	50708039	1
ENSG00000266217	CTSLP2	47581459	1
ENSG00000156531	PHF6	134377755	1
ENSG00000226441	PLCL2-AS1	17044054	1
ENSG00000170786	SDR16C5	56306676	1
ENSG00000156427	FGF18	171436273	1
ENSG00000284873	OOSP1	59943028	1
ENSG00000254300	LINC01111	76433751	1
ENSG00000125885	MCM8	5963359	1
ENSG00000211706	TRBV6-1	142328402	1
ENSG00000132646	PCNA	5118769	1
ENSG00000280639	LINC02204	70585875	1
ENSG00000235097	LINC00330	44809409	1
ENSG00000112335	SNX3	108214498	1
ENSG00000248210	LINC02355	149155725	1
ENSG00000132388	UBE2G1	4307021	1
ENSG00000102172	SMS	21977236	1
ENSG00000124702	KLHDC3	43019165	1
ENSG00000203795	FAM24A	122910819	1
ENSG00000187151	ANGPTL5	101907103	1
ENSG00000135521	LTV1	143862243	1
ENSG00000197147	LRRC8B	89579688	1
ENSG00000277448	LINC02338	58206388	1
ENSG00000230847	OCLNP1	71076311	1
ENSG00000168955	TM4SF20	227370915	1
ENSG00000134765	DSC1	31133891	1
ENSG00000260281	ITFG1-AS1	47161590	1
ENSG00000125266	EFNB2	106512529	1
ENSG00000144410	CPO	206968347	1
ENSG00000235690	CUBNP3	45130431	1
ENSG00000197498	RPF2	110997264	1
ENSG00000103472	RRN3P2	29090838	1
ENSG00000085721	RRN3	15079998	1
ENSG00000165632	TAF3	7977323	1
ENSG00000064419	TNPO3	128972426	1
ENSG00000106299	WASL	123695823	1
ENSG00000116711	PLA2G4A	186979472	1
ENSG00000118729	CASQ2	115740728	1
ENSG00000116473	RAP1A	111703476	1
ENSG00000175175	PPM1E	58972275	1
ENSG00000100483	VCPKMT	50115839	1
ENSG00000100483	VCPKMT	50114285	1
ENSG00000120688	WBP4	41072857	1
ENSG00000154589	LY96	74010129	1
ENSG00000118418	HMGN3	79214972	1
ENSG00000171560	FGA	154587512	1
ENSG00000162851	TFB2M	246544521	1
ENSG00000159712	ANKRD18CP	97179997	1
ENSG00000163421	PROK2	71781467	1
ENSG00000255850	RXYLT1-AS1	63812207	1
ENSG00000108064	TFAM	58388819	1
ENSG00000253298	LINC01845	159458425	1
ENSG00000248692	ADGRL3-AS1	62136666	1
ENSG00000243478	AOX2P	200759046	1
ENSG00000106302	HYAL4	123874850	1
ENSG00000184012	TMPRSS2	41480476	1
ENSG00000070019	GUCY2C	14639862	1
ENSG00000259040	BLOC1S5-TXNDC5	8062534	1
ENSG00000204361	NXPE2	114705996	1
ENSG00000176177	ENTHD1	39861765	1
ENSG00000039139	DNAH5	13708123	1
ENSG00000089234	BRAP	111649939	1
ENSG00000269405	NXF2	102321061	1
ENSG00000126952	NXF5	101838790	1
ENSG00000145041	DCAF1	51418116	1
ENSG00000214415	GNAT3	80494605	1
ENSG00000223875	NBEAP3	15859171	1
ENSG00000285990	NBEAP6	19263183	1
ENSG00000066557	LRRC40	70181086	1
ENSG00000125414	MYH2	10526938	1
ENSG00000154646	TMPRSS15	18294603	1
ENSG00000152705	CATSPER3	134968089	1
ENSG00000035720	STAP1	67571155	1
ENSG00000187733	AMY1C	103757149	1
ENSG00000227408	AMYP1	103718346	1
ENSG00000196260	SFTA2	30955580	1
ENSG00000163510	CWC22	179973193	1
ENSG00000232077	LINC01031	193351239	1
ENSG00000035720	STAP1	67590953	1
ENSG00000181143	MUC16	8971664	1
ENSG00000224976	PARP4P2	19350223	1
ENSG00000077274	CAPN6	111247871	1
ENSG00000112343	TRIM38	25969420	1
ENSG00000116668	SWT1	185160925	1
ENSG00000223592	FNDC3CP	78172324	1
ENSG00000112242	E2F3	20479957	1
ENSG00000204290	BTNL2	32396039	1
ENSG00000188868	ZNF563	12322585	1
ENSG00000223387	LINC02068	172594461	1
ENSG00000125945	ZNF436	23367042	1
ENSG00000103534	TMC5	19430640	1
ENSG00000251451	GTF2IP9	66409059	1
ENSG00000198833	UBE2J1	89338205	1
ENSG00000112144	CILK1	53041136	1
ENSG00000153294	ADGRF4	47707338	1
ENSG00000109674	NEIL3	177336321	1
ENSG00000144741	SLC25A26	66346408	1
ENSG00000152253	SPC25	168877238	1
ENSG00000235688	SNTG2-AS1	949911	1
ENSG00000187733	AMY1C	103754814	1
ENSG00000221957	KIR2DS4	54847288	1
ENSG00000167633	KIR3DL1	54829465	1
ENSG00000125498	KIR2DL1	54783023	1
ENSG00000242473	KIR2DP1	54766581	1
ENSG00000125885	MCM8	5983165	1
ENSG00000280709	LINC02203	21617244	1
ENSG00000110395	CBL	119271881	1
ENSG00000179165	PXT1	36438767	1
ENSG00000144820	ADGRG7	100643633	1
ENSG00000116771	AGMAT	15580094	1
ENSG00000184560	SPEM2	7426050	1
ENSG00000283052	LINC02456	102348932	1
ENSG00000133665	DYDC2	80352617	1
ENSG00000205858	LRRC72	16532568	1
ENSG00000112276	BVES	105125391	1
ENSG00000112276	BVES	105116701	1
ENSG00000249693	THEGL	56584611	1
ENSG00000163510	CWC22	179993315	1
ENSG00000162896	PIGR	206946336	1
ENSG00000233963	ATP8A2P3	26150808	1
ENSG00000248143	LINC02383	43458580	1
ENSG00000163012	ZSWIM2	186837306	1
ENSG00000165660	ABRAXAS2	124831463	1
ENSG00000117174	ZNHIT6	85702157	1
ENSG00000089234	BRAP	111655566	1
ENSG00000256870	SLC5A8	101193625	1
ENSG00000198865	CCDC152	42796956	1
ENSG00000228135	LINC01494	218921690	1
ENSG00000144410	CPO	206958405	1
ENSG00000236049	LINC01920	150555666	1
ENSG00000233673	ANAPC1P1	86883429	1
ENSG00000143333	RGS16	182603229	1
ENSG00000197747	S100A10	151986099	1
ENSG00000071991	CDH19	66551094	1
ENSG00000125414	MYH2	10529336	1
ENSG00000258785	LINC01580	93969695	1
ENSG00000139330	KERA	91055396	1
ENSG00000260314	MRC1	17907698	1
ENSG00000095203	EPB41L4B	109268391	1
ENSG00000120498	TEX11	70624839	1
ENSG00000214216	IQCJ	159245907	1
ENSG00000143653	SCCPDH	246760076	1
ENSG00000183346	CABCOCO1	61681312	1
ENSG00000180347	ITPRID1	31651269	1
ENSG00000196862	RGPD4	107836669	1
ENSG00000153165	RGPD3	106459265	1
ENSG00000231993	EP300-AS1	41195482	1
ENSG00000139697	SBNO1	123326152	1
ENSG00000151012	SLC7A11	138214585	1
ENSG00000001561	ENPP4	46140409	1
ENSG00000224462	C4BPAP1	207171707	1
ENSG00000185052	SLC24A3	19673654	1
ENSG00000270316	BORCS7-ASMT	102862180	1
ENSG00000154608	CEP170P1	118540389	1
ENSG00000274588	DGKK	50376024	1
ENSG00000161929	SCIMP	5214925	1
ENSG00000258912	LINC02316	86061518	1
ENSG00000134602	STK26	132063489	1
ENSG00000258984	UBE2F-SCLY	237987992	1
ENSG00000142892	PIGK	77161295	1
ENSG00000100191	SLC5A4	32238985	1
ENSG00000088298	EDEM2	35144979	1
ENSG00000134538	SLCO1B1	21197188	1
ENSG00000223581	LINC02665	7097353	1
ENSG00000110318	CEP126	101992842	1
ENSG00000104755	ADAM2	39749312	1
ENSG00000123496	IL13RA2	115013769	1
ENSG00000196970	NXF4	102565765	1
ENSG00000197498	RPF2	110991786	1
ENSG00000124789	NUP153	17628655	1
ENSG00000253959	LINC01863	173642657	1
ENSG00000251273	LINC02228	25167162	1
ENSG00000173040	EVC2	5694335	1
ENSG00000137992	DBT	100240761	1
ENSG00000204178	MACO1	25454382	1
ENSG00000133105	RXFP2	31777447	1
ENSG00000233606	OR6C66P	55385918	1
ENSG00000249882	LINC02501	31509309	1
ENSG00000081052	COL4A4	227119895	1
ENSG00000198900	TOP1	41116392	1
ENSG00000173157	ADAMTS20	43428635	1
ENSG00000203837	PNLIPRP3	116469317	1
ENSG00000255433	LINC02735	56848615	1
ENSG00000164500	SPATA48	50151557	1
ENSG00000204913	LRRC3C	39941549	1
ENSG00000265354	TIMM23	45972730	1
ENSG00000198092	TMPRSS11F	68129810	1
ENSG00000214787	MS4A4E	60228594	1
ENSG00000267908	ZSCAN5DP	56246466	1
ENSG00000107719	PALD1	70538408	1
ENSG00000197213	ZSCAN5B	56190837	1
ENSG00000132646	PCNA	5118610	1
ENSG00000260075	NSFP1	46406749	1
ENSG00000266433	TBC1D3P5	27423989	1
ENSG00000270316	BORCS7-ASMT	102860541	1
ENSG00000214097	SMCO1	196509520	1
ENSG00000144452	ABCA12	215011439	1
ENSG00000224462	C4BPAP1	207173799	1
ENSG00000124678	TCP11	35120909	1
ENSG00000138653	NDST4	114935206	1
ENSG00000100170	SLC5A1	32099351	1
ENSG00000230046	BIRC6-AS1	32378952	1
ENSG00000266200	PNLIPRP2	116636914	1
ENSG00000257743	MGAM2	142144945	1
ENSG00000183559	C10orf120	122699337	1
ENSG00000124789	NUP153	17624561	1
ENSG00000170624	SGCD	156508702	1
ENSG00000178522	AMBN	70603319	1
ENSG00000282511	CLUHP10	75630149	1
ENSG00000081052	COL4A4	227111678	1
ENSG00000120063	GNA13	65018253	1
ENSG00000272975	MYHAS	10383207	1
ENSG00000152402	GUCY1A2	106708512	1
ENSG00000226416	MRPL23-AS1	1989826	1
ENSG00000254154	CRYZL2P-SEC16B	177965047	1
ENSG00000250620	LINC02515	187408899	1
ENSG00000078401	EDN1	12292509	1
ENSG00000169933	FRMPD4	12702010	1
ENSG00000154646	TMPRSS15	18341413	1
ENSG00000224204	PHEX-AS1	22169794	1
ENSG00000243799	PEX5L-AS1	179875480	1
ENSG00000275597	ANAPC1P5	87989696	1
ENSG00000204291	COL15A1	99040556	1
ENSG00000117242	PINK1-AS	20648315	1
ENSG00000183287	CCBE1	59438111	1
ENSG00000204291	COL15A1	99049895	1
ENSG00000235407	CYMP-AS1	110490136	1
ENSG00000197921	HES5	2530111	1
ENSG00000170577	SIX2	45008551	1
ENSG00000164414	SLC35A1	87509175	1
ENSG00000154997	SEPTIN14	55861943	1
ENSG00000102313	ITIH6	54790837	1
ENSG00000253743	MARK2P11	157989643	1
ENSG00000124587	PEX6	42965075	1
ENSG00000187533	PRR27	70156077	1
ENSG00000203995	ZYG11A	52866567	1
ENSG00000100170	SLC5A1	32102237	1
ENSG00000100077	GRK3	25672347	1
ENSG00000172421	EFCAB3	62413854	1
ENSG00000167767	KRT80	52173038	1
ENSG00000107854	TNKS2	91827203	1
ENSG00000164823	OSGIN2	89914746	1
ENSG00000127412	TRPV5	142915307	1
ENSG00000204110	LINC02520	37534957	1
ENSG00000038210	PI4K2B	25263849	1
ENSG00000111729	CLEC4A	8136903	1
ENSG00000198178	CLEC4C	7730797	1
ENSG00000280560	LINC01374	89914770	1
ENSG00000120498	TEX11	70879988	1
ENSG00000262031	LINC01974	46911444	1
ENSG00000165349	SLC7A3	70927798	1
ENSG00000231690	LINC00574	169795362	1
ENSG00000047936	ROS1	117394616	1
ENSG00000116574	RHOU	228737731	1
ENSG00000004142	POLDIP2	28355795	1
ENSG00000183921	SDR42E2	22172331	1
ENSG00000259332	ST20-MTHFS	79889093	1
ENSG00000205846	CLEC6A	8456142	1
ENSG00000095110	NXPE1	114530175	1
ENSG00000204403	CASP12	104897217	1
ENSG00000250423	KIAA1210	119104992	1
ENSG00000170927	PKHD1	51836404	1
ENSG00000182901	RGS7	240814716	1
ENSG00000175262	C1orf127	10954990	1
ENSG00000225870	LINC00368	111095894	1
ENSG00000138138	ATAD1	87792657	1
ENSG00000162437	RAVER2	64789514	1
ENSG00000133105	RXFP2	31789193	1
ENSG00000109061	MYH1	10514868	1
ENSG00000004660	CAMKK1	3883429	1
ENSG00000088386	SLC15A1	98702480	1
ENSG00000204020	LIPN	88770991	1
ENSG00000240089	BMS1P3	86992469	1
ENSG00000138336	TET1	68681488	1
ENSG00000119471	HSDL2	112418958	1
ENSG00000166049	PASD1	151621029	1
ENSG00000102239	BRS3	136490484	1
ENSG00000002745	WNT16	121331964	1
ENSG00000233854	POU6F2-AS2	38984877	1
ENSG00000146085	MMUT	49453585	1
ENSG00000162419	GMEB1	28710642	1
ENSG00000104147	OIP5	41331915	1
ENSG00000226259	GTF2H2B	70422923	1
ENSG00000145649	GZMA	55107935	1
ENSG00000204147	ASAH2B	50749402	1
ENSG00000188611	ASAH2	50192653	1
ENSG00000231422	LINC01516	25158498	1
ENSG00000025156	HSF2	122431514	1
ENSG00000106780	MEGF9	120622616	1
ENSG00000156531	PHF6	134393634	1
ENSG00000181143	MUC16	8969775	1
ENSG00000278184	NF1P11	19613767	1
ENSG00000258027	NF1P4	19495989	1
ENSG00000278143	NF1P7	18905966	1
ENSG00000205189	ZBTB10	80500382	1
ENSG00000091128	LAMB4	108047908	1
ENSG00000112379	ARFGEF3	138317379	1
ENSG00000029559	IBSP	87802731	1
ENSG00000144452	ABCA12	214953854	1
ENSG00000234781	LINC01103	104489631	1
ENSG00000010932	FMO1	171280985	1
ENSG00000187870	RNFT1P3	20745059	1
ENSG00000109061	MYH1	10508363	1
ENSG00000151233	GXYLT1	42097910	1
ENSG00000158516	CPA2	130269803	1
ENSG00000031691	CENPQ	49488471	1
ENSG00000151475	SLC25A31	127744799	1
ENSG00000125885	MCM8	5955251	1
ENSG00000256870	SLC5A8	101161974	1
ENSG00000280719	PCAT5	35797049	1
ENSG00000170927	PKHD1	52065976	1
ENSG00000198398	TMEM207	190449735	1
ENSG00000263438	LINC01919	53578121	1
ENSG00000121075	TBX4	61467657	1
ENSG00000170482	SLC23A1	139380553	1
ENSG00000116748	AMPD1	114675877	1
ENSG00000061918	GUCY1B1	155800074	1
ENSG00000135902	CHRND	232527445	1
ENSG00000108055	SMC3	110577914	1
ENSG00000089048	ESF1	13759692	1
ENSG00000205534	SMG1P2	29558665	1
ENSG00000165617	DACT1	58641747	1
ENSG00000139144	PIK3C2G	18421034	1
ENSG00000139144	PIK3C2G	18399847	1
ENSG00000173239	LIPM	88816887	1
ENSG00000196115	ADAM5	39322639	1
ENSG00000005893	LAMP2	120441730	1
ENSG00000049768	FOXP3	49253917	1
ENSG00000127954	STEAP4	88283814	1
ENSG00000112299	VNN1	132684335	1
ENSG00000047936	ROS1	117396915	1
ENSG00000065308	TRAM2	52535783	1
ENSG00000204644	ZFP57	29675386	1
ENSG00000092345	DAZL	16596750	1
ENSG00000091436	MAP3K20	173169892	1
ENSG00000144015	TRIM43	95596432	1
ENSG00000144010	TRIM43B	95480305	1
ENSG00000186197	EDARADD	236427450	1
ENSG00000143344	RGL1	183847774	1
ENSG00000161640	SIGLEC11	49952298	1
ENSG00000189164	ZNF527	37374231	1
ENSG00000125872	LRRN4	6053830	1
ENSG00000102837	OLFM4	53043264	1
ENSG00000272556	GTF2IP13	45795198	1
ENSG00000270617	URGCP-MRPS24	43881659	1
ENSG00000065060	UHRF1BP1	34857470	1
ENSG00000118785	SPP1	87977097	1
ENSG00000186103	ARGFX	121568013	1
ENSG00000172139	SLC9C1	112278729	1
ENSG00000143970	ASXL2	25771440	1
ENSG00000171903	CYP4F11	15914305	1
ENSG00000158901	WFDC8	45553136	1
ENSG00000139278	GLIPR1	75482079	1
ENSG00000108001	EBF3	129957258	1
ENSG00000138152	BTBD16	122334979	1
ENSG00000148482	SLC39A12	17965690	1
ENSG00000146433	TMEM181	158623607	1
ENSG00000065060	UHRF1BP1	34867616	1
ENSG00000273294	C1QTNF3-AMACR	34035647	1
ENSG00000241244	IGKV1D-16	90100317	1
ENSG00000242766	IGKV1D-17	90082870	1
ENSG00000240864	IGKV1-16	89100280	1
ENSG00000185792	NLRP9	55729831	1
ENSG00000197782	ZNF780A	40084745	1
ENSG00000041515	MYO16	108888477	1
ENSG00000181433	SAGE1	135906551	1
ENSG00000223770	CACNA2D1-AS1	82020934	1
ENSG00000156234	CXCL13	77607835	1
ENSG00000205678	TECRL	64375172	1
ENSG00000155252	PI4K2A	97664984	1
ENSG00000168002	POLR2G	62765232	1
ENSG00000125414	MYH2	10543098	1
ENSG00000138336	TET1	68673045	1
ENSG00000112761	CCN6	112061288	1
ENSG00000261548	HLA-P	29802227	1
ENSG00000250814	LINC02221	9890672	1
ENSG00000016602	CLCA4	86560072	1
ENSG00000141161	UNC45B	35164166	1
ENSG00000198092	TMPRSS11F	68072323	1
ENSG00000124785	NRN1	6002353	1
ENSG00000143340	FAM163A	179807888	1
ENSG00000274391	TPTE	10592373	1
ENSG00000215506	TPTE2P4	26566259	1
ENSG00000088930	XRN2	21357792	1
ENSG00000075643	MOCOS	36260175	1
ENSG00000197417	SHPK	3621237	1
ENSG00000188869	TMC3	81339394	1
ENSG00000023516	AKAP11	42303863	1
ENSG00000132958	TPTE2	19436226	1
ENSG00000156671	SAMD8	75151106	1
ENSG00000149124	GLYAT	58715316	1
ENSG00000177112	IRAG1-AS1	10594228	1
ENSG00000197506	SLC28A3	84297906	1
ENSG00000184156	KCNQ3	132163468	1
ENSG00000173698	ADGRG2	19028183	1
ENSG00000178172	SPINK6	148203154	1
ENSG00000189127	ANKRD34B	80566689	1
ENSG00000085274	MYNN	169782643	1
ENSG00000163519	TRAT1	108847129	1
ENSG00000239519	CADM2-AS1	86027884	1
ENSG00000236956	NF1P8	131193201	1
ENSG00000227001	NBPF2P	21427025	1
ENSG00000198062	POTEH	15711034	1
ENSG00000224435	NF1P6	15627332	1
ENSG00000101447	FAM83D	38948000	1
ENSG00000258997	NF1P2	21945492	1
ENSG00000281347	NF1P9	21508205	1
ENSG00000270831	NF1P1	20934509	1
ENSG00000278184	NF1P11	19614765	1
ENSG00000258027	NF1P4	19497013	1
ENSG00000187537	POTEG	19413354	1
ENSG00000222036	POTEM	18988421	1
ENSG00000278143	NF1P7	18904940	1
ENSG00000110395	CBL	119287946	1
ENSG00000184156	KCNQ3	132132180	1
ENSG00000254300	LINC01111	76406775	1
ENSG00000275356	C7orf77	124787816	1
ENSG00000169876	MUC17	101048972	1
ENSG00000187258	NPSR1	34834460	1
ENSG00000124557	BTN1A1	26501365	1
ENSG00000232398	TMPRSS11CP	67770568	1
ENSG00000196862	RGPD4	107848536	1
ENSG00000153165	RGPD3	106447418	1
ENSG00000152382	TADA1	166858119	1
ENSG00000285815	GET1-SH3BGR	39391836	1
ENSG00000269793	ZIM2-AS1	56684371	1
ENSG00000149657	LSM14B	62124780	1
ENSG00000166763	STRCP1	43710391	1
ENSG00000153531	ADPRHL1	113433742	1
ENSG00000135426	TESPA1	54966388	1
ENSG00000256288	LINC02617	10338045	1
ENSG00000166452	AKIP1	8914930	1
ENSG00000156049	GNA14	77425562	1
ENSG00000189233	NUGGC	28068216	1
ENSG00000146521	LINC01558	167790947	1
ENSG00000039139	DNAH5	13770749	1
ENSG00000178084	HTR3C	184057044	1
ENSG00000242107	LINC01100	160019198	1
ENSG00000144909	OSBPL11	125582910	1
ENSG00000118193	KIF14	200586101	1
ENSG00000116711	PLA2G4A	186956344	1
ENSG00000143595	AQP10	154323359	1
ENSG00000242288	BMS1P4-AGAP5	73692043	1
ENSG00000265018	AGAP12P	48025897	1
ENSG00000204172	AGAP9	47517823	1
ENSG00000243289	AGAP13P	46822212	1
ENSG00000279058	AGAP14P	46342940	1
ENSG00000264204	AGAP7P	46115329	1
ENSG00000230869	AGAP10P	45684520	1
ENSG00000135070	ISCA1	86274189	1
ENSG00000229654	LINC02526	106695674	1
ENSG00000109511	ANXA10	168181741	1
ENSG00000138755	CXCL9	76006148	1
ENSG00000243478	AOX2P	200749243	1
ENSG00000181143	MUC16	8903169	1
ENSG00000088386	SLC15A1	98688470	1
ENSG00000164532	TBX20	35244949	1
ENSG00000175202	HIGD2B	72680015	1
ENSG00000228261	ITPRIP-AS1	104324023	1
ENSG00000148053	NTRK2	84702419	1
ENSG00000162437	RAVER2	64812849	1
ENSG00000276386	CNTNAP3P2	67059643	1
ENSG00000283378	CNTNAP3C	61331052	1
ENSG00000154719	MRPL39	25593893	1
ENSG00000223662	SAMSN1-AS1	14585538	1
ENSG00000188803	SHISA6	11263526	1
ENSG00000182253	SYNM	99126792	1
ENSG00000186562	DEFB105A	7823769	1
ENSG00000186599	DEFB105B	7487790	1
ENSG00000234263	MAP3K5-AS1	136637102	1
ENSG00000124789	NUP153	17646067	1
ENSG00000143194	MAEL	167005130	1
ENSG00000162761	LMX1A	165356355	1
ENSG00000116704	SLC35D1	67009085	1
ENSG00000268964	ERVV-2	53044958	1
ENSG00000181143	MUC16	8884959	1
ENSG00000126010	GRPR	16124366	1
ENSG00000004948	CALCR	93468715	1
ENSG00000091482	SMPX	21754246	1
ENSG00000137338	PGBD1	28287168	1
ENSG00000111837	MAK	10784424	1
ENSG00000116711	PLA2G4A	186977788	1
ENSG00000162843	WDR64	241671176	1
ENSG00000167791	CABP2	67521025	1
ENSG00000147027	TMEM47	34639247	1
ENSG00000248197	LINC00290	181155613	1
ENSG00000234781	LINC01103	104498073	1
ENSG00000231256	CFAP97D1	43780586	1
ENSG00000112175	BMP5	55819655	1
ENSG00000112624	BICRAL	42830172	1
ENSG00000110395	CBL	119232695	1
ENSG00000156875	MFSD14A	100060005	1
ENSG00000285532	LINC02788	90848121	1
ENSG00000102241	HTATSF1	136500818	1
ENSG00000091128	LAMB4	108092337	1
ENSG00000171195	MUC7	70474075	1
ENSG00000149346	SLX4IP	10601819	1
ENSG00000139144	PIK3C2G	18291012	1
ENSG00000206384	COL6A6	130571393	1
ENSG00000182712	CMC4	155063966	1
ENSG00000173930	SLCO4C1	102263684	1
ENSG00000081148	IMPG2	101273581	1
ENSG00000250741	NT5C1B-RDH14	18576773	1
ENSG00000124092	CTCFL	57512592	1
ENSG00000127884	ECHS1	133366889	1
ENSG00000145491	ROPN1L	10448383	1
ENSG00000282301	CYP3A7-CYP3A51P	99717526	1
ENSG00000227367	SLC9B1P4	16459930	1
ENSG00000242550	SERPINB10	63897844	1
ENSG00000233867	SLC9B1P3	38671905	1
ENSG00000165661	QSOX2	136219030	1
ENSG00000122025	FLT3	28049635	1
ENSG00000257725	LINC02399	89948248	1
ENSG00000248711	THUMPD3P1	40151715	1
ENSG00000170509	HSD17B13	87313823	1
ENSG00000249614	LINC02503	103978523	1
ENSG00000092820	EZR	158787108	1
ENSG00000166869	CHP2	23756193	1
ENSG00000104524	PYCR3	143608062	1
ENSG00000164087	POC1A	52149210	1
ENSG00000170835	CEL	133069259	1
ENSG00000186847	KRT14	41584975	1
ENSG00000163254	CRYGC	208129441	1
ENSG00000084674	APOB	21032354	1
ENSG00000205837	LINC00487	6730649	1
ENSG00000134917	ADAMTS8	130408464	1
ENSG00000147256	ARHGAP36	131085064	1
ENSG00000276953	TRBV12-4	142563847	1
ENSG00000234577	SYNE1-AS1	152380593	1
ENSG00000196911	KPNA5	116698798	1
ENSG00000066405	CLDN18	138029907	1
ENSG00000228868	MYLKP1	75336099	1
ENSG00000183741	CBX6	38871902	1
ENSG00000229238	PPP1R12BP1	26291048	1
ENSG00000186806	VSIG10L	51333791	1
ENSG00000008438	PGLYRP1	46022735	1
ENSG00000267712	LINC01539	56105527	1
ENSG00000179593	ALOX15B	8047915	1
ENSG00000277481	PKD1L3	71979786	1
ENSG00000130595	TNNT3	1929828	1
ENSG00000179163	FUCA1	23867898	1
ENSG00000132681	ATP1A4	160182031	1
ENSG00000143107	FNDC7	108741841	1
ENSG00000215115	CXorf49	71716928	1
ENSG00000112195	TREML2	41192801	1
ENSG00000084710	EFR3B	25121794	1
ENSG00000150783	TEX12	112170674	1
ENSG00000260676	LINC01541	71527777	1
ENSG00000230899	MAGEA8-AS1	149879266	1
ENSG00000124562	SNRPC	34762703	1
ENSG00000107882	SUFU	102594065	1
ENSG00000096060	FKBP5	35620132	1
ENSG00000181143	MUC16	8868541	1
ENSG00000171360	KRT38	41438093	1
ENSG00000107719	PALD1	70541242	1
ENSG00000224586	GPX5	28531895	1
ENSG00000180116	C12orf40	39646461	1
ENSG00000104941	RSPH6A	45800446	1
ENSG00000185291	IL3RA	1352232	1
ENSG00000088930	XRN2	21326406	1
ENSG00000095627	TDRD1	114227956	1
ENSG00000214736	TOMM6	41789336	1
ENSG00000015520	NPC1L1	44518586	1
ENSG00000159905	ZNF221	43965325	1
ENSG00000176769	TCERG1L	131146506	1
ENSG00000171804	WDR87	37896138	1
ENSG00000146247	PHIP	78946001	1
ENSG00000162069	BICDL2	3028700	1
ENSG00000099139	PCSK5	76107351	1
ENSG00000183098	GPC6	94398641	1
ENSG00000165325	DEUP1	93357043	1
ENSG00000170734	POLH	43583141	1
ENSG00000164022	AIMP1	106325118	1
ENSG00000144791	LIMD1	45672820	1
ENSG00000236758	MTUS2-AS2	29250415	1
ENSG00000164756	SLC30A8	117146848	1
ENSG00000215372	ZNF705G	7360237	1
ENSG00000008197	TFAP2D	50745248	1
ENSG00000109061	MYH1	10494569	1
ENSG00000255274	SMIM35	118088217	1
ENSG00000274588	DGKK	50382496	1
ENSG00000181143	MUC16	8945497	1
ENSG00000259399	TGIF2-RAB5IF	36578966	1
ENSG00000092847	AGO1	35902337	1
ENSG00000131050	BPIFA2	33175559	1
ENSG00000101350	KIF3B	32316874	1
ENSG00000146374	RSPO3	127148839	1
ENSG00000007216	SLC13A2	28491852	1
ENSG00000125266	EFNB2	106534843	1
ENSG00000168143	FAM83B	54846826	1
ENSG00000065060	UHRF1BP1	34859571	1
ENSG00000066230	SLC9A3	481565	1
ENSG00000177614	PGBD5	230325310	1
ENSG00000182218	HHIPL1	99657143	1
ENSG00000088812	ATRN	3572951	1
ENSG00000150361	KLHL1	69961308	1
ENSG00000196862	RGPD4	107859295	1
ENSG00000153165	RGPD3	106436673	1
ENSG00000227480	CCDC148-AS1	158176695	1
ENSG00000133105	RXFP2	31761801	1
ENSG00000248908	LINC02239	24840249	1
ENSG00000261075	LINC01195	9447909	1
ENSG00000283023	FRG1GP	12615534	1
ENSG00000154620	TMSB4Y	13704435	1
ENSG00000012504	NR1H4	100537047	1
ENSG00000188152	NUTM2G	96935456	1
ENSG00000102302	FGD1	54465451	1
ENSG00000276747	PADI6	17382092	1
ENSG00000083307	GRHL2	101619697	1
ENSG00000288622	PDCD6-AHRR	428006	1
ENSG00000277481	PKD1L3	71954105	1
ENSG00000187510	PLEKHG7	92761831	1
ENSG00000223826	LINC01870	101479493	1
ENSG00000163424	TEX55	119151370	1
ENSG00000174837	ADGRE1	6904182	1
ENSG00000135903	PAX3	222201944	1
ENSG00000275328	SPDYE19P	5035276	1
ENSG00000204136	GGTA1	121460104	1
ENSG00000122145	TBX22	80028076	1
ENSG00000124160	NCOA5	46067055	1
ENSG00000057757	PITHD1	23785779	1
ENSG00000267308	LINC01764	15827347	1
ENSG00000164106	SCRG1	173391173	1
ENSG00000226232	NPIPB14P	69978222	1
ENSG00000254206	NPIPB11	29385795	1
ENSG00000196796	NPIPB10P	29050562	1
ENSG00000196993	NPIPB9	28770648	1
ENSG00000255524	NPIPB8	28656523	1
ENSG00000233232	NPIPB7	28458531	1
ENSG00000198156	NPIPB6	28344693	1
ENSG00000214940	NPIPA8	18319940	1
ENSG00000214967	NPIPA7	16391951	1
ENSG00000183793	NPIPA5	15365574	1
ENSG00000254852	NPIPA2	14763498	1
ENSG00000224712	NPIPA3	14724378	1
ENSG00000077274	CAPN6	111253008	1
ENSG00000149636	DSN1	36758558	1
ENSG00000169248	CXCL11	76035047	1
ENSG00000153936	HS2ST1	87084279	1
ENSG00000158486	DNAH3	21125175	1
ENSG00000133101	CCNA1	36442304	1
ENSG00000165698	SPACA9	132887571	1
ENSG00000100665	SERPINA4	94568288	1
ENSG00000116031	CD207	70833646	1
ENSG00000175699	CCDC197	94001722	1
ENSG00000204136	GGTA1	121463293	1
ENSG00000170500	LONRF2	100295432	1
ENSG00000155966	AFF2	148843002	1
ENSG00000152672	CLEC4F	70815994	1
ENSG00000175505	CLCF1	67367460	1
ENSG00000197888	UGT2B17	68550677	1
ENSG00000090402	SI	165017548	1
ENSG00000151304	SRFBP1	122022407	1
ENSG00000186452	TMPRSS12	50844037	1
ENSG00000227588	CNTN4-AS2	2144130	1
ENSG00000100084	HIRA	19407184	1
ENSG00000102385	DRP2	101245449	1
ENSG00000267041	ZNF850	36762305	1
ENSG00000105708	ZNF14	19714361	1
ENSG00000251634	NAIPP4	71104744	1
ENSG00000179978	NAIPP2	70104417	1
ENSG00000159873	CCDC117	28783645	1
ENSG00000180116	C12orf40	39683484	1
ENSG00000102313	ITIH6	54796942	1
ENSG00000188316	ENO4	116871292	1
ENSG00000233009	NALCN-AS1	101057432	1
ENSG00000174358	SLC6A19	1221313	1
ENSG00000245311	ARNTL2-AS1	27446497	1
ENSG00000180869	LINC01555	84634932	1
ENSG00000131845	ZNF304	57353851	1
ENSG00000003989	SLC7A2	17560533	1
ENSG00000215262	KCNU1	36806380	1
ENSG00000263627	PPP4R1-AS1	9617285	1
ENSG00000151631	AKR1C6P	4875967	1
ENSG00000139144	PIK3C2G	18594569	1
ENSG00000146247	PHIP	78963097	1
ENSG00000288558	DUS4L-BCAP29	107583982	1
ENSG00000251273	LINC02228	25162230	1
ENSG00000096384	HSP90AB1	44253378	1
ENSG00000132972	RNF17	24868716	1
ENSG00000187033	SAMD7	169936449	1
ENSG00000223392	CLDN10-AS1	95533698	1
ENSG00000228782	MRPL45P2	47482992	1
ENSG00000278845	MRPL45	38306631	1
ENSG00000165168	CYBB	37804130	1
ENSG00000179840	PIK3CD-AS1	9654198	1
ENSG00000075429	CACNG5	66884661	1
ENSG00000248757	LINC02115	103530317	1
ENSG00000205858	LRRC72	16558999	1
ENSG00000285735	LINC02717	135003721	1
ENSG00000117501	MROH9	170996644	1
ENSG00000165168	CYBB	37809691	1
ENSG00000075429	CACNG5	66879058	1
ENSG00000257671	KRT7-AS	52247177	1
ENSG00000196313	POM121	72928465	1
ENSG00000237013	LINC01812	67825489	1
ENSG00000011052	NME1-NME2	51160081	1
ENSG00000102390	PBDC1	76173650	1
ENSG00000196313	POM121	72926477	1
ENSG00000081248	CACNA1S	201058408	1
ENSG00000170162	VGLL2	117268491	1
ENSG00000144730	IL17RD	57109537	1
ENSG00000116455	WDR77	111447095	1
ENSG00000176236	RPP38-DT	15097087	1
ENSG00000147160	AWAT2	70044352	1
ENSG00000088538	DOCK3	51362674	1
ENSG00000251546	IGKV1D-39	89862559	1
ENSG00000242371	IGKV1-39	89320045	1
ENSG00000130595	TNNT3	1932514	1
ENSG00000264424	MYH4	10453152	1
ENSG00000103310	ZP2	21197766	1
ENSG00000204449	TRIM49C	90039962	1
ENSG00000233802	TRIM49D2	89931268	1
ENSG00000223417	TRIM49D1	89913204	1
ENSG00000168930	TRIM49	89799716	1
ENSG00000182053	TRIM49B	49036398	1
ENSG00000096401	CDC5L	44387868	1
ENSG00000131979	GCH1	54859681	1
ENSG00000084674	APOB	21027828	1
ENSG00000088386	SLC15A1	98712498	1
ENSG00000065675	PRKCQ	6497220	1
ENSG00000249699	LINC02261	27277293	1
ENSG00000132465	JCHAIN	70662092	1
ENSG00000172361	CFAP53	50261990	1
ENSG00000088812	ATRN	3598000	1
ENSG00000134765	DSC1	31131594	1
ENSG00000168333	PPDPFL	49072885	1
ENSG00000206192	ANKRD20A9P	18818274	1
ENSG00000138669	PRKG2	81144232	1
ENSG00000127083	OMD	92416619	1
ENSG00000104755	ADAM2	39786974	1
ENSG00000156052	GNAQ	77815616	1
ENSG00000251311	LINC02214	116760683	1
ENSG00000163069	SGCB	52033431	1
ENSG00000134538	SLCO1B1	21206033	1
ENSG00000283582	SULT6B2P	22126629	1
ENSG00000251586	TET2-AS1	105172416	1
ENSG00000268104	SLC6A14	116455076	1
ENSG00000273509	CNTNAP3P1	62929128	1
ENSG00000278213	CNTNAP3P5	62564070	1
ENSG00000231764	DLX6-AS1	96978347	1
ENSG00000134538	SLCO1B1	21174709	1
ENSG00000257046	SLCO1B3-SLCO1B7	20858571	1
ENSG00000231009	CUBNP1	42701995	1
ENSG00000161654	LSM12	44037412	1
ENSG00000249961	TERB1	66788169	1
ENSG00000158901	WFDC8	45552023	1
ENSG00000148484	RSU1	16695023	1
ENSG00000004142	POLDIP2	28353695	1
ENSG00000054796	SPO11	57334095	1
ENSG00000258859	LINC02296	87440190	1
ENSG00000148484	RSU1	16752918	1
ENSG00000122707	RECK	36083562	1
ENSG00000276386	CNTNAP3P2	67258158	1
ENSG00000170275	CRTAP	33120493	1
ENSG00000272430	LINC02637	46635100	1
ENSG00000151475	SLC25A31	127767220	1
ENSG00000257315	ZBED6	203818689	1
ENSG00000236417	CTSLP1	87388009	1
ENSG00000204437	CTSLP6	79871699	1
ENSG00000230011	CTSLP4	50706704	1
ENSG00000230321	MTCO2P27	12505019	1
ENSG00000261325	LINC02192	47886441	1
ENSG00000171804	WDR87	37891552	1
ENSG00000188877	POTEA	43302110	1
ENSG00000273331	TM4SF19-DYNLT2B	196324271	1
ENSG00000115598	IL1RL2	102226041	1
ENSG00000075673	ATP12A	24702071	1
ENSG00000229238	PPP1R12BP1	26332929	1
ENSG00000173124	ACSM6	95219971	1
ENSG00000215834	FMO9P	166620987	1
ENSG00000196396	PTPN1	50574654	1
ENSG00000266992	DHX40P1	60002248	1
ENSG00000267104	TBC1D3P1-DHX40P1	60002248	1
ENSG00000226519	LINC00390	44137103	1
ENSG00000255073	ZFP91-CNTF	58616815	1
ENSG00000186660	ZFP91	58616815	1
ENSG00000224259	LINC01133	159958269	1
ENSG00000122692	SMU1	33048106	1
ENSG00000160062	ZBTB8A	32595223	1
ENSG00000140015	KCNH5	63006366	1
ENSG00000147202	DIAPH2	96912402	1
ENSG00000116473	RAP1A	111697497	1
ENSG00000107864	CPEB3	92180963	1
ENSG00000249961	TERB1	66785786	1
ENSG00000254126	CD8B2	106504325	1
ENSG00000172116	CD8B	86844922	1
ENSG00000274391	TPTE	10578418	1
ENSG00000215506	TPTE2P4	26557948	1
ENSG00000132958	TPTE2	19450263	1
ENSG00000233673	ANAPC1P1	86878568	1
ENSG00000265354	TIMM23	45982930	1
ENSG00000267206	LCN6	136745170	1
ENSG00000163659	TIPARP	156696025	1
ENSG00000088930	XRN2	21330705	1
ENSG00000167210	LOXHD1	46533162	1
ENSG00000173530	TNFRSF10D	23138188	1
ENSG00000230162	CT45A11P	135946965	1
ENSG00000235558	GUSBP17	71259190	1
ENSG00000253366	GUSBP16	70751232	1
ENSG00000196302	GUSBP15	70555218	1
ENSG00000253816	GUSBP14	70258882	1
ENSG00000198237	GUSBP13	69875319	1
ENSG00000183644	HOATZ	111515552	1
ENSG00000256870	SLC5A8	101204500	1
ENSG00000262406	MMP12	102864146	1
ENSG00000282301	CYP3A7-CYP3A51P	99717177	1
ENSG00000173542	MOB1B	70959040	1
ENSG00000244247	LINC01995	182504672	1
ENSG00000233670	PIRT	10837945	1
ENSG00000120156	TEK	27197599	1
ENSG00000257743	MGAM2	142159343	1
ENSG00000144730	IL17RD	57120256	1
ENSG00000225117	ARSDP1	12384430	1
ENSG00000088812	ATRN	3535336	1
ENSG00000228213	NLGN1-AS1	173914890	1
ENSG00000183145	RIPPLY3	37013618	1
ENSG00000185894	BPY2C	25051676	1
ENSG00000183795	BPY2B	24618432	1
ENSG00000183753	BPY2	22984691	1
ENSG00000125414	MYH2	10539928	1
ENSG00000170500	LONRF2	100302921	1
ENSG00000088888	MAVS	3862413	1
ENSG00000070019	GUCY2C	14645229	1
ENSG00000125414	MYH2	10543902	1
ENSG00000204296	TSBP1	32335912	1
ENSG00000106789	CORO2A	98137572	1
ENSG00000248150	LINC02150	16437374	1
ENSG00000162391	FAM151A	54614700	1
ENSG00000131650	KREMEN2	2966231	1
ENSG00000158578	ALAS2	55021052	1
ENSG00000164393	ADGRF2	47656659	1
ENSG00000163428	LRRC58	120335825	1
ENSG00000224223	VSTM2A-OT1	54557295	1
ENSG00000170927	PKHD1	52042859	1
ENSG00000064393	HIPK2	139626601	1
ENSG00000130818	ZNF426	9533840	1
ENSG00000280709	LINC02203	21616225	1
ENSG00000214439	FAM185BP	77098910	1
ENSG00000278811	LINC00624	147517443	1
ENSG00000072315	TRPC5	111781935	1
ENSG00000173769	TOPAZ1	44242399	1
ENSG00000146281	PM20D2	89154902	1
ENSG00000145242	EPHA5	65367357	1
ENSG00000167851	CD300A	74474685	1
ENSG00000171199	OPRPN	70399336	1
ENSG00000171587	DSCAM	40124195	1
ENSG00000225857	LINC02816	180908771	1
ENSG00000237637	FRY-AS1	32027203	1
ENSG00000153563	CD8A	86789323	1
ENSG00000230523	LINC01756	29349683	1
ENSG00000246523	FZD4-DT	86958026	1
ENSG00000092377	TBL1Y	7080853	1
ENSG00000214814	FER1L6	124103309	1
ENSG00000260902	LINC02011	14803215	1
ENSG00000182938	OTOP3	74947475	1
ENSG00000248221	STX18-IT1	4478667	1
ENSG00000057252	SOAT1	179337896	1
ENSG00000138669	PRKG2	81148884	1
ENSG00000233048	LINC01722	12894347	1
ENSG00000173040	EVC2	5663107	1
ENSG00000088930	XRN2	21354872	1
ENSG00000134571	MYBPC3	47347027	1
ENSG00000184434	LRRC19	26999614	1
ENSG00000240403	KIR3DL2	54865909	1
ENSG00000242019	KIR3DL3	54735357	1
ENSG00000235203	TBC1D3P3	20544003	1
ENSG00000204471	TBC1D3P4	18400439	1
ENSG00000148483	TMEM236	17776170	1
ENSG00000065060	UHRF1BP1	34834861	1
ENSG00000134612	FOLH1B	89662243	1
ENSG00000238283	TBC1D3P1	60010553	1
ENSG00000158486	DNAH3	20982721	1
ENSG00000144460	NYAP2	225583035	1
ENSG00000154719	MRPL39	25592812	1
ENSG00000237092	LINC01065	53146867	1
ENSG00000271449	CT45A2	135816097	1
ENSG00000268940	CT45A1	135719109	1
ENSG00000157557	ETS2	38814392	1
ENSG00000168495	POLR3D	22247264	1
ENSG00000147041	SYTL5	38089587	1
ENSG00000251692	PTX4	1487316	1
ENSG00000173389	IQCF1	51896832	1
ENSG00000095110	NXPE1	114552852	1
ENSG00000130766	SESN2	28279241	1
ENSG00000185662	SMIM23	171791420	1
ENSG00000165410	CFL2	34713060	1
ENSG00000260846	FRG2HP	35336066	1
ENSG00000172250	SERHL	42502032	1
ENSG00000185792	NLRP9	55731999	1
ENSG00000132972	RNF17	24859164	1
ENSG00000009709	PAX7	18634538	1
ENSG00000120498	TEX11	70853034	1
ENSG00000148677	ANKRD1	90915782	1
ENSG00000232170	LINC00708	8266632	1
ENSG00000188674	C2orf80	208171988	1
ENSG00000198056	PRIM1	56751038	1
ENSG00000158486	DNAH3	21134259	1
ENSG00000111713	GYS2	21540410	1
ENSG00000147003	CLTRN	15659016	1
ENSG00000231718	LINC02789	199162570	1
ENSG00000125414	MYH2	10536530	1
ENSG00000277957	SENP3-EIF4A1	7564864	1
ENSG00000119698	PPP4R4	94208566	1
ENSG00000080572	DNAAF6	107218969	1
ENSG00000134398	ERN2	23710516	1
ENSG00000102038	SMARCA1	129511804	1
ENSG00000141161	UNC45B	35154741	1
ENSG00000258628	RHPN2P1	20276736	1
ENSG00000254703	SENCR	128695913	1
ENSG00000198788	MUC2	1085606	1
ENSG00000047936	ROS1	117357804	1
ENSG00000172673	THEMIS	127829476	1
ENSG00000153294	ADGRF4	47718445	1
ENSG00000234828	IQCM	149742655	1
ENSG00000241098	LINC01994	182486194	1
ENSG00000143183	TMCO1	165768192	1
ENSG00000204291	COL15A1	99036396	1
ENSG00000031691	CENPQ	49472183	1
ENSG00000152749	GPR180	94619517	1
ENSG00000173262	SLC2A14	7869863	1
ENSG00000226122	DDC-AS1	50541409	1
ENSG00000162607	USP1	62440037	1
ENSG00000172399	MYOZ2	119151041	1
ENSG00000012504	NR1H4	100532598	1
ENSG00000144962	SPATA16	172924208	1
ENSG00000198765	SYCP1	114860809	1
ENSG00000121005	CRISPLD1	75017113	1
ENSG00000173769	TOPAZ1	44305321	1
ENSG00000231364	LINC01712	83446674	1
ENSG00000203963	C1orf141	67125752	1
ENSG00000197977	ELOVL2	10989703	1
ENSG00000144452	ABCA12	215045837	1
ENSG00000102230	PCYT1B	24579316	1
ENSG00000138039	LHCGR	48729153	1
ENSG00000135324	MRAP2	84055445	1
ENSG00000114405	C3orf14	62320524	1
ENSG00000246211	P4HA3-AS1	74324003	1
ENSG00000153721	CNKSR3	154428128	1
ENSG00000091181	IL5RA	3076531	1
ENSG00000139144	PIK3C2G	18562892	1
ENSG00000090402	SI	165012980	1
ENSG00000105501	SIGLEC5	51627149	1
ENSG00000163746	PLSCR2	146441758	1
ENSG00000257477	LINC01154	54428652	1
ENSG00000163012	ZSWIM2	186844717	1
ENSG00000256667	KLRA1P	10592280	1
ENSG00000260676	LINC01541	71531623	1
ENSG00000196072	BLOC1S2	100280934	1
ENSG00000165181	SHOC1	111746234	1
ENSG00000198398	TMEM207	190447790	1
ENSG00000275597	ANAPC1P5	87985727	1
ENSG00000138039	LHCGR	48731227	1
ENSG00000143479	DYRK3	206637761	1
ENSG00000071991	CDH19	66534986	1
ENSG00000153930	ANKFN1	56227957	1
ENSG00000260314	MRC1	17827715	1
ENSG00000184571	PIWIL3	24735708	1
ENSG00000164509	IL31RA	55900132	1
ENSG00000197475	ADAM3A	39500492	1
ENSG00000164122	ASB5	176222313	1
ENSG00000186638	KIF24	34255072	1
ENSG00000197780	TAF13	109074987	1
ENSG00000255008	LINC02739	59563814	1
ENSG00000120156	TEK	27173362	1
ENSG00000277778	PGM5P2	41053737	1
ENSG00000185483	ROR1	64137496	1
ENSG00000029559	IBSP	87810764	1
ENSG00000116748	AMPD1	114678333	1
ENSG00000165732	DDX21	68965494	1
ENSG00000198900	TOP1	41115439	1
ENSG00000162571	TTLL10	1180340	1
ENSG00000227179	PGBP	111383403	1
ENSG00000241350	PMS2P11	77011617	1
ENSG00000197893	NRAP	113631857	1
ENSG00000258643	BCL2L2-PABPN1	23323066	1
ENSG00000281131	SCHLAP1	180899718	1
ENSG00000104755	ADAM2	39777025	1
ENSG00000233316	DSCR10	38206616	1
ENSG00000259245	LINC02853	35937824	1
ENSG00000224223	VSTM2A-OT1	54559971	1
ENSG00000276778	LINC02227	158326060	1
ENSG00000137992	DBT	100218626	1
ENSG00000270106	TSNAX-DISC1	231529359	1
ENSG00000109943	CRTAM	122868099	1
ENSG00000159650	UROC1	126507742	1
ENSG00000175319	NF1P5	14156284	1
ENSG00000223566	TNRC18P2	63575691	1
ENSG00000189166	TNRC18P3	57001219	1
ENSG00000248238	LINC02438	19456646	1
ENSG00000235120	BSN-AS1	49641620	1
ENSG00000234452	SLC16A12-AS1	89456248	1
ENSG00000103310	ZP2	21204030	1
ENSG00000112039	FANCE	35462914	1
ENSG00000110427	KIAA1549L	33559911	1
ENSG00000112304	ACOT13	24698067	1
ENSG00000163510	CWC22	179950825	1
ENSG00000100122	CRYBB1	26601879	1
ENSG00000092377	TBL1Y	7070861	1
ENSG00000139144	PIK3C2G	18362886	1
ENSG00000186329	TMEM212	171853850	1
ENSG00000227408	AMYP1	103716018	1
ENSG00000250709	CCDC169-SOHLH2	36248606	1
ENSG00000119396	RAB14	121182930	1
ENSG00000101938	CHRDL1	110792088	1
ENSG00000258583	LINC01500	58910342	1
ENSG00000180316	PNPLA1	36306376	1
ENSG00000284516	VAMP9P	82295787	1
ENSG00000118113	MMP8	102713754	1
ENSG00000131746	TNS4	40478580	1
ENSG00000166402	TUB	8100601	1
ENSG00000186190	BPIFB3	33064548	1
ENSG00000263878	DLGAP1-AS4	3995716	1
ENSG00000204291	COL15A1	99062304	1
ENSG00000084674	APOB	21023525	1
ENSG00000049249	TNFRSF9	7933162	1
ENSG00000176040	TMPRSS7	112061923	1
ENSG00000277327	SPDYE20P	6719649	1
ENSG00000075673	ATP12A	24688522	1
ENSG00000144820	ADGRG7	100637402	1
ENSG00000130224	LRCH2	115123080	1
ENSG00000111885	MAN1A1	119201254	1
ENSG00000137414	FAM8A1	17606013	1
ENSG00000174358	SLC6A19	1213573	1
ENSG00000111199	TRPV4	109793930	1
[truncated: 44,219 more rows]
