# Supplementary material for: Utargetome: A targetome prediction tool for modified U1-snRNAs to identify distal-target positions with improved selectivity
Source: PLoS Comput Biol. 2025 Sep 23;21(9):e1013534. doi: 10.1371/journal.pcbi.1013534 (PMC12527174; doi:10.1371/journal.pcbi.1013534)
Supplement: S8 Table — (XLSX) [file pcbi.1013534.s022.xlsx]

## Sheet: S8 Table
S8 Table. Targetome of literature-validated modified U1s targeting distal positions.
ID	query	target position	snRNA sequence	mutation (gene_exon_variant)	reference	counts_total_COM	counts_total_9 MABs	counts_exons_COM	counts_exons_9 MABs	counts_introns_COM	counts_introns_9 MABs	counts_splicing junctions_COM	counts_splicing junctions_9 MABs	counts_overlapping with 5'-SSs_COM	counts_overlapping with 5'-SSs_9 MABs	counts_overlapping with 3'-SSs_COM	counts_overlapping with 3'-SSs_9 MABs	counts_5'-SSs from -10 to +25_COM	counts_5'-SSs from -10 to +25_9 MABs
U1-14	>F7_9+5GA_-10	from -10 to +1	ATCAGCACCGC	F7_9_+5G>A	DOI 10.1182/blood-2007-10-117440	576	9214389	70	561232	506	8619972	0	33185	0	17233	0	15952	1	53991
U1-50	>F7_9+5GA	from -8 to +3	ATATTTACCTG	F7_9_+5G>A	DOI 10.1182/blood-2009-03-207613	5011	20458552	75	547542	4309	19631950	627	279060	590	230017	37	49043	597	271683
U1-8	>F7_9+5GA_+17	from +17 to +27	ATTCGGACAGG	F7_9_+5G>A	DOI 10.1182/blood-2009-03-207613	205	8057002	32	400215	173	7637822	0	18965	0	5202	0	13763	2	24732
U1-29	>F8_6-2AT_+1	from +1 to +11	ATCTCACTAAC	F8_6_-2A>T	doi: 10.3389/fgene.2019.00974	1973	19996522	22	495722	1951	19437777	0	63023	0	41085	0	21938	26	126248
U1-38	>F8_6-2AT_+7	from +7 to +17	ATTTAAGACTC	F8_6_-2A>T	doi: 10.3389/fgene.2019.00974	3032	20009486	52	551581	2980	19439802	0	18103	0	6846	0	11257	9	76272
U1-52	>F8_6-2AT_+16	from +16 to +26	ATAAATTCAGA	F8_6_-2A>T	doi: 10.3389/fgene.2019.00974	10194	37378453	284	887665	9910	36462806	0	27982	0	11869	0	16113	34	118122
