# Supplementary material for: Utargetome: A targetome prediction tool for modified U1-snRNAs to identify distal-target positions with improved selectivity
Source: PLoS Comput Biol. 2025 Sep 23;21(9):e1013534. doi: 10.1371/journal.pcbi.1013534 (PMC12527174; doi:10.1371/journal.pcbi.1013534)
Supplement: S9 Table — (XLSX) [file pcbi.1013534.s023.xlsx]

## Sheet: S9 Table
S9 Table. Targetome of 30,204 newly designed U1s targeting distal positions.
query	target gene	target mutation	on-target position	snRNA sequence	counts_total_COM	counts_exons_COM	counts_introns_COM	counts_splicing junctions_COM	counts_overlapping with 5'-SSs_COM	counts_overlapping with 3'-SSs_COM	counts_5'-SSs from -10 to +25_COM
>OAT_RCV000000199_endogenous	OAT	RCV000000199	from -3 to +8	ATACTTACCTC	2183	27	1878	278	278	0	278
>OAT_RCV000000199_-10	OAT	RCV000000199	from -10 to +1	CAGGCTATAAG	1375	36	1314	25	0	25	0
>OAT_RCV000000199_-9	OAT	RCV000000199	from -9 to +2	ACAGGCTATAA	2592	71	2513	8	0	8	0
>OAT_RCV000000199_-8	OAT	RCV000000199	from -8 to +3	TACAGGCTATA	2031	35	1996	0	0	0	0
>OAT_RCV000000199_-7	OAT	RCV000000199	from -7 to +4	TTACAGGCTAT	2056	25	2026	5	5	0	5
>OAT_RCV000000199_-6	OAT	RCV000000199	from -6 to +5	CTTACAGGCTA	1597	21	1570	6	6	0	6
>OAT_RCV000000199_-5	OAT	RCV000000199	from -5 to +6	ACTTACAGGCT	2567	57	2305	205	205	0	205
>OAT_RCV000000199_-4	OAT	RCV000000199	from -4 to +7	AACTTACAGGC	2305	29	2163	113	113	0	113
>OAT_RCV000000199_-3	OAT	RCV000000199	from -3 to +8	AAACTTACAGG	4384	68	4163	153	153	0	153
>OAT_RCV000000199_-2	OAT	RCV000000199	from -2 to +9	GAAACTTACAG	4926	90	4685	151	151	0	151
>OAT_RCV000000199_-1	OAT	RCV000000199	from -1 to +10	TGAAACTTACA	5211	129	4925	157	153	4	153
>OAT_RCV000000199_1	OAT	RCV000000199	from +1 to +11	ATGAAACTTAC	3839	92	3745	2	0	2	0
>OAT_RCV000000199_2	OAT	RCV000000199	from +2 to +12	CATGAAACTTA	4232	115	4111	6	0	6	0
>OAT_RCV000000199_3	OAT	RCV000000199	from +3 to +13	ACATGAAACTT	5277	109	5168	0	0	0	0
>OAT_RCV000000199_4	OAT	RCV000000199	from +4 to +14	AACATGAAACT	5985	168	5802	15	0	15	0
>OAT_RCV000000199_5	OAT	RCV000000199	from +5 to +15	GAACATGAAAC	3544	106	3438	0	0	0	0
>OAT_RCV000000199_6	OAT	RCV000000199	from +6 to +16	GGAACATGAAA	5231	148	5083	0	0	0	0
>OAT_RCV000000199_7	OAT	RCV000000199	from +7 to +17	GGGAACATGAA	3443	123	3320	0	0	0	0
>OAT_RCV000000199_8	OAT	RCV000000199	from +8 to +18	GGGGAACATGA	2336	106	2230	0	0	0	0
>OAT_RCV000000199_9	OAT	RCV000000199	from +9 to +19	GGGGGAACATG	1849	77	1772	0	0	0	0
>OAT_RCV000000199_10	OAT	RCV000000199	from +10 to +20	AGGGGGAACAT	2071	86	1985	0	0	0	0
>OAT_RCV000000199_11	OAT	RCV000000199	from +11 to +21	GAGGGGGAACA	3147	192	2955	0	0	0	0
>OAT_RCV000000199_12	OAT	RCV000000199	from +12 to +22	AGAGGGGGAAC	2011	129	1882	0	0	0	0
>OAT_RCV000000199_13	OAT	RCV000000199	from +13 to +23	AAGAGGGGGAA	7080	198	6882	0	0	0	0
>OAT_RCV000000199_14	OAT	RCV000000199	from +14 to +24	AAAGAGGGGGA	5723	202	5521	0	0	0	0
>OAT_RCV000000199_15	OAT	RCV000000199	from +15 to +25	GAAAGAGGGGG	3825	194	3631	0	0	0	0
>OAT_RCV000000199_16	OAT	RCV000000199	from +16 to +26	GGAAAGAGGGG	6413	284	6129	0	0	0	0
>OAT_RCV000000199_17	OAT	RCV000000199	from +17 to +27	TGGAAAGAGGG	6217	313	5904	0	0	0	0
>OAT_RCV000000199_18	OAT	RCV000000199	from +18 to +28	ATGGAAAGAGG	6631	259	6372	0	0	0	0
>OAT_RCV000000199_19	OAT	RCV000000199	from +19 to +29	AATGGAAAGAG	10511	237	10274	0	0	0	0
>OAT_RCV000000199_20	OAT	RCV000000199	from +20 to +30	AAATGGAAAGA	27422	384	27038	0	0	0	0
>OAT_RCV000000199_21	OAT	RCV000000199	from +21 to +31	GAAATGGAAAG	12934	291	12643	0	0	0	0
>OAT_RCV000000199_22	OAT	RCV000000199	from +22 to +32	GGAAATGGAAA	16252	372	15880	0	0	0	0
>OAT_RCV000000199_23	OAT	RCV000000199	from +23 to +33	AGGAAATGGAA	15249	398	14851	0	0	0	0
>OAT_RCV000000199_24	OAT	RCV000000199	from +24 to +34	TAGGAAATGGA	5492	198	5294	0	0	0	0
>OAT_RCV000000199_25	OAT	RCV000000199	from +25 to +35	GTAGGAAATGG	3526	158	3368	0	0	0	0
>NF1_RCV000000400_endogenous	NF1	RCV000000400	from -3 to +8	ATACTGACCTG	1941	38	1639	264	261	3	261
>NF1_RCV000000400_-10	NF1	RCV000000400	from -10 to +1	CCTTTTAAAAG	10432	245	10095	92	61	31	61
>NF1_RCV000000400_-9	NF1	RCV000000400	from -9 to +2	ACCTTTTAAAA	19153	397	18427	329	196	133	196
>NF1_RCV000000400_-8	NF1	RCV000000400	from -8 to +3	GACCTTTTAAA	5879	157	5690	32	5	27	5
>NF1_RCV000000400_-7	NF1	RCV000000400	from -7 to +4	TGACCTTTTAA	5293	131	5142	20	14	6	14
>NF1_RCV000000400_-6	NF1	RCV000000400	from -6 to +5	TTGACCTTTTA	4065	92	3972	1	1	0	1
>NF1_RCV000000400_-5	NF1	RCV000000400	from -5 to +6	TTTGACCTTTT	6756	212	6544	0	0	0	0
>NF1_RCV000000400_-4	NF1	RCV000000400	from -4 to +7	TTTTGACCTTT	6571	212	6346	13	2	11	2
>NF1_RCV000000400_-3	NF1	RCV000000400	from -3 to +8	TTTTTGACCTT	5253	198	5048	7	1	6	1
>NF1_RCV000000400_-2	NF1	RCV000000400	from -2 to +9	CTTTTTGACCT	2976	159	2809	8	0	8	0
>NF1_RCV000000400_-1	NF1	RCV000000400	from -1 to +10	GCTTTTTGACC	1335	112	1223	0	0	0	0
>NF1_RCV000000400_1	NF1	RCV000000400	from +1 to +11	GGCTTTTTGAC	1721	123	1598	0	0	0	0
>NF1_RCV000000400_2	NF1	RCV000000400	from +2 to +12	AGGCTTTTTGA	3947	175	3769	3	0	3	0
>NF1_RCV000000400_3	NF1	RCV000000400	from +3 to +13	AAGGCTTTTTG	4560	184	4375	1	0	1	0
>NF1_RCV000000400_4	NF1	RCV000000400	from +4 to +14	TAAGGCTTTTT	5283	163	5120	0	0	0	0
>NF1_RCV000000400_5	NF1	RCV000000400	from +5 to +15	ATAAGGCTTTT	5042	327	4715	0	0	0	0
>NF1_RCV000000400_6	NF1	RCV000000400	from +6 to +16	AATAAGGCTTT	4895	173	4722	0	0	0	0
>NF1_RCV000000400_7	NF1	RCV000000400	from +7 to +17	AAATAAGGCTT	5920	173	5747	0	0	0	0
>NF1_RCV000000400_8	NF1	RCV000000400	from +8 to +18	TAAATAAGGCT	4245	115	4125	5	0	5	0
>NF1_RCV000000400_9	NF1	RCV000000400	from +9 to +19	CTAAATAAGGC	3781	71	3705	5	0	5	0
>NF1_RCV000000400_10	NF1	RCV000000400	from +10 to +20	TCTAAATAAGG	3862	62	3778	22	0	22	0
>NF1_RCV000000400_11	NF1	RCV000000400	from +11 to +21	TTCTAAATAAG	7213	139	7045	29	0	29	0
>NF1_RCV000000400_12	NF1	RCV000000400	from +12 to +22	ATTCTAAATAA	12403	189	12158	56	0	56	0
>NF1_RCV000000400_13	NF1	RCV000000400	from +13 to +23	TATTCTAAATA	12935	188	12744	3	1	2	1
>NF1_RCV000000400_14	NF1	RCV000000400	from +14 to +24	ATATTCTAAAT	13953	260	13691	2	0	2	0
>NF1_RCV000000400_15	NF1	RCV000000400	from +15 to +25	AATATTCTAAA	20016	297	19634	85	0	85	0
>NF1_RCV000000400_16	NF1	RCV000000400	from +16 to +26	AAATATTCTAA	19124	368	18725	31	0	31	0
>NF1_RCV000000400_17	NF1	RCV000000400	from +17 to +27	AAAATATTCTA	21020	373	20590	57	0	57	0
>NF1_RCV000000400_18	NF1	RCV000000400	from +18 to +28	AAAAATATTCT	24999	525	24462	12	0	12	0
>NF1_RCV000000400_19	NF1	RCV000000400	from +19 to +29	TAAAAATATTC	21919	465	21445	9	1	8	1
>NF1_RCV000000400_20	NF1	RCV000000400	from +20 to +30	ATAAAAATATT	50467	977	49490	0	0	0	0
>NF1_RCV000000400_21	NF1	RCV000000400	from +21 to +31	CATAAAAATAT	25549	509	25039	1	1	0	1
>NF1_RCV000000400_22	NF1	RCV000000400	from +22 to +32	TCATAAAAATA	20791	522	20269	0	0	0	0
>NF1_RCV000000400_23	NF1	RCV000000400	from +23 to +33	TTCATAAAAAT	21711	539	21172	0	0	0	0
>NF1_RCV000000400_24	NF1	RCV000000400	from +24 to +34	CTTCATAAAAA	12859	373	12486	0	0	0	0
>NF1_RCV000000400_25	NF1	RCV000000400	from +25 to +35	ACTTCATAAAA	11882	285	11594	3	3	0	3
>CPOX_RCV000000486_endogenous	CPOX	RCV000000486	from -3 to +8	ATACTCACCTG	1923	29	1429	465	457	8	457
>CPOX_RCV000000486_-10	CPOX	RCV000000486	from -10 to +1	CCGGGCAGTTA	194	13	179	2	2	0	2
>CPOX_RCV000000486_-9	CPOX	RCV000000486	from -9 to +2	ACCGGGCAGTT	258	35	220	3	3	0	3
>CPOX_RCV000000486_-8	CPOX	RCV000000486	from -8 to +3	CACCGGGCAGT	519	64	454	1	1	0	1
>CPOX_RCV000000486_-7	CPOX	RCV000000486	from -7 to +4	TCACCGGGCAG	715	69	584	62	62	0	62
>CPOX_RCV000000486_-6	CPOX	RCV000000486	from -6 to +5	CTCACCGGGCA	706	22	585	99	99	0	99
>CPOX_RCV000000486_-5	CPOX	RCV000000486	from -5 to +6	CCTCACCGGGC	735	62	571	102	102	0	102
>CPOX_RCV000000486_-4	CPOX	RCV000000486	from -4 to +7	TCCTCACCGGG	604	43	516	45	45	0	45
>CPOX_RCV000000486_-3	CPOX	RCV000000486	from -3 to +8	CTCCTCACCGG	727	51	560	116	116	0	116
>CPOX_RCV000000486_-2	CPOX	RCV000000486	from -2 to +9	TCTCCTCACCG	668	46	519	103	103	0	103
>CPOX_RCV000000486_-1	CPOX	RCV000000486	from -1 to +10	ATCTCCTCACC	4668	225	4267	176	161	15	161
>CPOX_RCV000000486_1	CPOX	RCV000000486	from +1 to +11	TATCTCCTCAC	2763	79	2684	0	0	0	0
>CPOX_RCV000000486_2	CPOX	RCV000000486	from +2 to +12	TTATCTCCTCA	4716	145	4571	0	0	0	0
>CPOX_RCV000000486_3	CPOX	RCV000000486	from +3 to +13	GTTATCTCCTC	2099	135	1964	0	0	0	0
>CPOX_RCV000000486_4	CPOX	RCV000000486	from +4 to +14	AGTTATCTCCT	2949	132	2817	0	0	0	0
>CPOX_RCV000000486_5	CPOX	RCV000000486	from +5 to +15	GAGTTATCTCC	1328	35	1293	0	0	0	0
>CPOX_RCV000000486_6	CPOX	RCV000000486	from +6 to +16	TGAGTTATCTC	2410	108	2302	0	0	0	0
>CPOX_RCV000000486_7	CPOX	RCV000000486	from +7 to +17	ATGAGTTATCT	3056	123	2931	2	0	2	0
>CPOX_RCV000000486_8	CPOX	RCV000000486	from +8 to +18	AATGAGTTATC	3652	56	3595	1	0	1	0
>CPOX_RCV000000486_9	CPOX	RCV000000486	from +9 to +19	AAATGAGTTAT	8395	198	8197	0	0	0	0
>CPOX_RCV000000486_10	CPOX	RCV000000486	from +10 to +20	AAAATGAGTTA	21724	234	21490	0	0	0	0
>CPOX_RCV000000486_11	CPOX	RCV000000486	from +11 to +21	TAAAATGAGTT	21887	238	21649	0	0	0	0
>CPOX_RCV000000486_12	CPOX	RCV000000486	from +12 to +22	CTAAAATGAGT	5220	135	5085	0	0	0	0
>CPOX_RCV000000486_13	CPOX	RCV000000486	from +13 to +23	ACTAAAATGAG	5898	181	5694	23	0	23	0
>CPOX_RCV000000486_14	CPOX	RCV000000486	from +14 to +24	TACTAAAATGA	7516	132	7352	32	0	32	0
>CPOX_RCV000000486_15	CPOX	RCV000000486	from +15 to +25	CTACTAAAATG	5717	107	5610	0	0	0	0
>CPOX_RCV000000486_16	CPOX	RCV000000486	from +16 to +26	ACTACTAAAAT	6966	120	6846	0	0	0	0
>CPOX_RCV000000486_17	CPOX	RCV000000486	from +17 to +27	AACTACTAAAA	10718	178	10539	1	0	1	0
>CPOX_RCV000000486_18	CPOX	RCV000000486	from +18 to +28	TAACTACTAAA	5343	106	5237	0	0	0	0
>CPOX_RCV000000486_19	CPOX	RCV000000486	from +19 to +29	ATAACTACTAA	3971	45	3926	0	0	0	0
>CPOX_RCV000000486_20	CPOX	RCV000000486	from +20 to +30	GATAACTACTA	1852	37	1815	0	0	0	0
>CPOX_RCV000000486_21	CPOX	RCV000000486	from +21 to +31	GGATAACTACT	1090	38	1052	0	0	0	0
>CPOX_RCV000000486_22	CPOX	RCV000000486	from +22 to +32	GGGATAACTAC	586	22	564	0	0	0	0
>CPOX_RCV000000486_23	CPOX	RCV000000486	from +23 to +33	AGGGATAACTA	1708	48	1660	0	0	0	0
>CPOX_RCV000000486_24	CPOX	RCV000000486	from +24 to +34	TAGGGATAACT	1276	36	1240	0	0	0	0
>CPOX_RCV000000486_25	CPOX	RCV000000486	from +25 to +35	GTAGGGATAAC	927	53	874	0	0	0	0
>NDUFA11_RCV000000544_endogenous	NDUFA11	RCV000000544	from -3 to +8	ATATTTACCTG	5011	75	4309	627	590	37	590
>NDUFA11_RCV000000544_-10	NDUFA11	RCV000000544	from -10 to +1	CCAGCGACGCT	210	26	171	13	9	4	9
>NDUFA11_RCV000000544_-9	NDUFA11	RCV000000544	from -9 to +2	ACCAGCGACGC	120	22	89	9	9	0	9
>NDUFA11_RCV000000544_-8	NDUFA11	RCV000000544	from -8 to +3	CACCAGCGACG	198	39	136	23	23	0	23
>NDUFA11_RCV000000544_-7	NDUFA11	RCV000000544	from -7 to +4	TCACCAGCGAC	272	57	186	29	29	0	29
>NDUFA11_RCV000000544_-6	NDUFA11	RCV000000544	from -6 to +5	TTCACCAGCGA	453	63	390	0	0	0	0
>NDUFA11_RCV000000544_-5	NDUFA11	RCV000000544	from -5 to +6	GTTCACCAGCG	230	72	158	0	0	0	0
>NDUFA11_RCV000000544_-4	NDUFA11	RCV000000544	from -4 to +7	CGTTCACCAGC	468	175	293	0	0	0	0
>NDUFA11_RCV000000544_-3	NDUFA11	RCV000000544	from -3 to +8	GCGTTCACCAG	424	95	329	0	0	0	0
>NDUFA11_RCV000000544_-2	NDUFA11	RCV000000544	from -2 to +9	GGCGTTCACCA	597	115	482	0	0	0	0
>NDUFA11_RCV000000544_-1	NDUFA11	RCV000000544	from -1 to +10	CGGCGTTCACC	159	38	121	0	0	0	0
>NDUFA11_RCV000000544_1	NDUFA11	RCV000000544	from +1 to +11	CCGGCGTTCAC	115	13	96	6	6	0	6
>NDUFA11_RCV000000544_2	NDUFA11	RCV000000544	from +2 to +12	GCCGGCGTTCA	85	38	47	0	0	0	0
>NDUFA11_RCV000000544_3	NDUFA11	RCV000000544	from +3 to +13	GGCCGGCGTTC	177	79	98	0	0	0	0
>NDUFA11_RCV000000544_4	NDUFA11	RCV000000544	from +4 to +14	CGGCCGGCGTT	71	24	47	0	0	0	0
>NDUFA11_RCV000000544_5	NDUFA11	RCV000000544	from +5 to +15	CCGGCCGGCGT	274	57	217	0	0	0	0
>NDUFA11_RCV000000544_6	NDUFA11	RCV000000544	from +6 to +16	CCCGGCCGGCG	1222	256	966	0	0	0	0
>NDUFA11_RCV000000544_7	NDUFA11	RCV000000544	from +7 to +17	GCCCGGCCGGC	2559	319	2240	0	0	0	0
>NDUFA11_RCV000000544_8	NDUFA11	RCV000000544	from +8 to +18	GGCCCGGCCGG	1565	400	1164	1	0	1	0
>NDUFA11_RCV000000544_9	NDUFA11	RCV000000544	from +9 to +19	GGGCCCGGCCG	1455	382	1073	0	0	0	0
>NDUFA11_RCV000000544_10	NDUFA11	RCV000000544	from +10 to +20	GGGGCCCGGCC	2014	434	1579	1	0	1	0
>NDUFA11_RCV000000544_11	NDUFA11	RCV000000544	from +11 to +21	CGGGGCCCGGC	1391	346	1036	9	0	9	0
>NDUFA11_RCV000000544_12	NDUFA11	RCV000000544	from +12 to +22	TCGGGGCCCGG	473	135	338	0	0	0	0
>NDUFA11_RCV000000544_13	NDUFA11	RCV000000544	from +13 to +23	CTCGGGGCCCG	684	209	475	0	0	0	0
>NDUFA11_RCV000000544_14	NDUFA11	RCV000000544	from +14 to +24	CCTCGGGGCCC	1851	410	1433	8	8	0	8
>NDUFA11_RCV000000544_15	NDUFA11	RCV000000544	from +15 to +25	CCCTCGGGGCC	1669	388	1270	11	8	3	8
>NDUFA11_RCV000000544_16	NDUFA11	RCV000000544	from +16 to +26	ACCCTCGGGGC	747	95	639	13	13	0	13
>NDUFA11_RCV000000544_17	NDUFA11	RCV000000544	from +17 to +27	CACCCTCGGGG	1082	133	936	13	13	0	13
>NDUFA11_RCV000000544_18	NDUFA11	RCV000000544	from +18 to +28	CCACCCTCGGG	1435	109	1326	0	0	0	0
>NDUFA11_RCV000000544_19	NDUFA11	RCV000000544	from +19 to +29	TCCACCCTCGG	1024	69	955	0	0	0	0
>NDUFA11_RCV000000544_20	NDUFA11	RCV000000544	from +20 to +30	CTCCACCCTCG	1628	98	1530	0	0	0	0
>NDUFA11_RCV000000544_21	NDUFA11	RCV000000544	from +21 to +31	CCTCCACCCTC	14641	509	14115	17	17	0	17
>NDUFA11_RCV000000544_22	NDUFA11	RCV000000544	from +22 to +32	CCCTCCACCCT	12188	396	11780	12	6	6	6
>NDUFA11_RCV000000544_23	NDUFA11	RCV000000544	from +23 to +33	GCCCTCCACCC	5537	318	5217	2	0	2	0
>NDUFA11_RCV000000544_24	NDUFA11	RCV000000544	from +24 to +34	GGCCCTCCACC	2722	333	2389	0	0	0	0
>NDUFA11_RCV000000544_25	NDUFA11	RCV000000544	from +25 to +35	CGGCCCTCCAC	1074	187	887	0	0	0	0
>FECH_RCV000000587_endogenous	FECH	RCV000000587	from -3 to +8	ATACTTACCAG	2711	46	2129	536	536	0	536
>FECH_RCV000000587_-10	FECH	RCV000000587	from -10 to +1	CCTAAGAGAAC	2137	58	2051	28	1	27	1
>FECH_RCV000000587_-9	FECH	RCV000000587	from -9 to +2	ACCTAAGAGAA	4687	95	4443	149	19	130	19
>FECH_RCV000000587_-8	FECH	RCV000000587	from -8 to +3	TACCTAAGAGA	2887	40	2672	175	35	140	35
>FECH_RCV000000587_-7	FECH	RCV000000587	from -7 to +4	ATACCTAAGAG	2960	33	2831	96	24	72	24
>FECH_RCV000000587_-6	FECH	RCV000000587	from -6 to +5	GATACCTAAGA	2105	22	2069	14	6	8	6
>FECH_RCV000000587_-5	FECH	RCV000000587	from -5 to +6	AGATACCTAAG	2511	30	2458	23	7	16	7
>FECH_RCV000000587_-4	FECH	RCV000000587	from -4 to +7	TAGATACCTAA	2290	43	2172	75	4	71	4
>FECH_RCV000000587_-3	FECH	RCV000000587	from -3 to +8	GTAGATACCTA	1709	21	1594	94	0	94	0
>FECH_RCV000000587_-2	FECH	RCV000000587	from -2 to +9	TGTAGATACCT	1553	47	1468	38	21	17	21
>FECH_RCV000000587_-1	FECH	RCV000000587	from -1 to +10	CTGTAGATACC	1636	41	1588	7	5	2	5
>FECH_RCV000000587_1	FECH	RCV000000587	from +1 to +11	ACTGTAGATAC	1844	35	1805	4	0	4	0
>FECH_RCV000000587_2	FECH	RCV000000587	from +2 to +12	CACTGTAGATA	2681	61	2596	24	0	24	0
>FECH_RCV000000587_3	FECH	RCV000000587	from +3 to +13	ACACTGTAGAT	2676	149	2511	16	0	16	0
>FECH_RCV000000587_4	FECH	RCV000000587	from +4 to +14	AACACTGTAGA	3812	159	3635	18	0	18	0
>FECH_RCV000000587_5	FECH	RCV000000587	from +5 to +15	TAACACTGTAG	3167	103	3060	4	0	4	0
>FECH_RCV000000587_6	FECH	RCV000000587	from +6 to +16	GTAACACTGTA	2833	75	2753	5	0	5	0
>FECH_RCV000000587_7	FECH	RCV000000587	from +7 to +17	TGTAACACTGT	3762	152	3607	3	0	3	0
>FECH_RCV000000587_8	FECH	RCV000000587	from +8 to +18	TTGTAACACTG	3622	157	3462	3	0	3	0
>FECH_RCV000000587_9	FECH	RCV000000587	from +9 to +19	ATTGTAACACT	3183	70	3113	0	0	0	0
>FECH_RCV000000587_10	FECH	RCV000000587	from +10 to +20	GATTGTAACAC	1758	33	1725	0	0	0	0
>FECH_RCV000000587_11	FECH	RCV000000587	from +11 to +21	CGATTGTAACA	381	23	358	0	0	0	0
>FECH_RCV000000587_12	FECH	RCV000000587	from +12 to +22	ACGATTGTAAC	272	19	253	0	0	0	0
>FECH_RCV000000587_13	FECH	RCV000000587	from +13 to +23	AACGATTGTAA	416	16	400	0	0	0	0
>FECH_RCV000000587_14	FECH	RCV000000587	from +14 to +24	AAACGATTGTA	395	2	393	0	0	0	0
>FECH_RCV000000587_15	FECH	RCV000000587	from +15 to +25	AAAACGATTGT	653	48	605	0	0	0	0
>FECH_RCV000000587_16	FECH	RCV000000587	from +16 to +26	TAAAACGATTG	695	19	676	0	0	0	0
>FECH_RCV000000587_17	FECH	RCV000000587	from +17 to +27	CTAAAACGATT	867	13	854	0	0	0	0
>FECH_RCV000000587_18	FECH	RCV000000587	from +18 to +28	ACTAAAACGAT	710	16	694	0	0	0	0
>FECH_RCV000000587_19	FECH	RCV000000587	from +19 to +29	TACTAAAACGA	701	16	685	0	0	0	0
>FECH_RCV000000587_20	FECH	RCV000000587	from +20 to +30	CTACTAAAACG	495	24	471	0	0	0	0
>FECH_RCV000000587_21	FECH	RCV000000587	from +21 to +31	TCTACTAAAAC	18828	229	18594	5	0	5	0
>FECH_RCV000000587_22	FECH	RCV000000587	from +22 to +32	TTCTACTAAAA	41938	408	41495	35	0	35	0
>FECH_RCV000000587_23	FECH	RCV000000587	from +23 to +33	GTTCTACTAAA	3160	56	3104	0	0	0	0
>FECH_RCV000000587_24	FECH	RCV000000587	from +24 to +34	TGTTCTACTAA	2589	49	2540	0	0	0	0
>FECH_RCV000000587_25	FECH	RCV000000587	from +25 to +35	ATGTTCTACTA	2151	74	2077	0	0	0	0
>NDUFAF5_RCV000000601_endogenous	NDUFAF5	RCV000000601	from -3 to +8	ATACTTACCGG	313	2	278	33	33	0	33
>NDUFAF5_RCV000000601_-10	NDUFAF5	RCV000000601	from -10 to +1	CCTGAAACTGC	3955	211	3704	40	6	34	6
>NDUFAF5_RCV000000601_-9	NDUFAF5	RCV000000601	from -9 to +2	ACCTGAAACTG	7085	236	6712	137	102	35	102
>NDUFAF5_RCV000000601_-8	NDUFAF5	RCV000000601	from -8 to +3	AACCTGAAACT	6239	184	6016	39	19	20	19
>NDUFAF5_RCV000000601_-7	NDUFAF5	RCV000000601	from -7 to +4	CAACCTGAAAC	3097	70	2902	125	23	102	23
>NDUFAF5_RCV000000601_-6	NDUFAF5	RCV000000601	from -6 to +5	CCAACCTGAAA	3867	94	3538	235	61	174	61
>NDUFAF5_RCV000000601_-5	NDUFAF5	RCV000000601	from -5 to +6	ACCAACCTGAA	3213	79	2862	272	178	94	178
>NDUFAF5_RCV000000601_-4	NDUFAF5	RCV000000601	from -4 to +7	TACCAACCTGA	1879	46	1647	186	168	18	168
>NDUFAF5_RCV000000601_-3	NDUFAF5	RCV000000601	from -3 to +8	TTACCAACCTG	1949	42	1667	240	224	16	224
>NDUFAF5_RCV000000601_-2	NDUFAF5	RCV000000601	from -2 to +9	ATTACCAACCT	2215	54	2076	85	80	5	80
>NDUFAF5_RCV000000601_-1	NDUFAF5	RCV000000601	from -1 to +10	GATTACCAACC	779	24	740	15	15	0	15
>NDUFAF5_RCV000000601_1	NDUFAF5	RCV000000601	from +1 to +11	GGATTACCAAC	771	17	750	4	4	0	4
>NDUFAF5_RCV000000601_2	NDUFAF5	RCV000000601	from +2 to +12	TGGATTACCAA	1856	58	1792	6	6	0	6
>NDUFAF5_RCV000000601_3	NDUFAF5	RCV000000601	from +3 to +13	GTGGATTACCA	1027	26	995	6	6	0	6
>NDUFAF5_RCV000000601_4	NDUFAF5	RCV000000601	from +4 to +14	AGTGGATTACC	1138	32	1085	21	21	0	21
>NDUFAF5_RCV000000601_5	NDUFAF5	RCV000000601	from +5 to +15	AAGTGGATTAC	1793	39	1754	0	0	0	0
>NDUFAF5_RCV000000601_6	NDUFAF5	RCV000000601	from +6 to +16	AAAGTGGATTA	4524	81	4443	0	0	0	0
>NDUFAF5_RCV000000601_7	NDUFAF5	RCV000000601	from +7 to +17	AAAAGTGGATT	5803	128	5674	1	1	0	1
>NDUFAF5_RCV000000601_8	NDUFAF5	RCV000000601	from +8 to +18	AAAAAGTGGAT	6669	126	6542	1	1	0	1
>NDUFAF5_RCV000000601_9	NDUFAF5	RCV000000601	from +9 to +19	TAAAAAGTGGA	7651	135	7515	1	1	0	1
>NDUFAF5_RCV000000601_10	NDUFAF5	RCV000000601	from +10 to +20	TTAAAAAGTGG	18939	178	18760	1	1	0	1
>NDUFAF5_RCV000000601_11	NDUFAF5	RCV000000601	from +11 to +21	TTTAAAAAGTG	26592	550	26042	0	0	0	0
>NDUFAF5_RCV000000601_12	NDUFAF5	RCV000000601	from +12 to +22	TTTTAAAAAGT	68490	1549	66941	0	0	0	0
>NDUFAF5_RCV000000601_13	NDUFAF5	RCV000000601	from +13 to +23	TTTTTAAAAAG	110214	2152	108062	0	0	0	0
>NDUFAF5_RCV000000601_14	NDUFAF5	RCV000000601	from +14 to +24	GTTTTTAAAAA	62052	1247	60805	0	0	0	0
>NDUFAF5_RCV000000601_15	NDUFAF5	RCV000000601	from +15 to +25	GGTTTTTAAAA	23239	479	22759	1	0	1	0
>NDUFAF5_RCV000000601_16	NDUFAF5	RCV000000601	from +16 to +26	TGGTTTTTAAA	19163	481	18682	0	0	0	0
>NDUFAF5_RCV000000601_17	NDUFAF5	RCV000000601	from +17 to +27	ATGGTTTTTAA	11329	216	11113	0	0	0	0
>NDUFAF5_RCV000000601_18	NDUFAF5	RCV000000601	from +18 to +28	TATGGTTTTTA	7102	84	7018	0	0	0	0
>NDUFAF5_RCV000000601_19	NDUFAF5	RCV000000601	from +19 to +29	ATATGGTTTTT	8935	280	8655	0	0	0	0
>NDUFAF5_RCV000000601_20	NDUFAF5	RCV000000601	from +20 to +30	CATATGGTTTT	6986	211	6774	1	1	0	1
>NDUFAF5_RCV000000601_21	NDUFAF5	RCV000000601	from +21 to +31	ACATATGGTTT	4102	124	3977	1	1	0	1
>NDUFAF5_RCV000000601_22	NDUFAF5	RCV000000601	from +22 to +32	AACATATGGTT	3089	67	3022	0	0	0	0
>NDUFAF5_RCV000000601_23	NDUFAF5	RCV000000601	from +23 to +33	TAACATATGGT	3049	49	3000	0	0	0	0
>NDUFAF5_RCV000000601_24	NDUFAF5	RCV000000601	from +24 to +34	ATAACATATGG	2779	86	2693	0	0	0	0
>NDUFAF5_RCV000000601_25	NDUFAF5	RCV000000601	from +25 to +35	TATAACATATG	5229	85	5144	0	0	0	0
>PAH_RCV000000632_endogenous	PAH	RCV000000632	from -3 to +8	ATACTTACCAG	2711	46	2129	536	536	0	536
>PAH_RCV000000632_-10	PAH	RCV000000632	from -10 to +1	CCTAACTTTCT	4064	56	4008	0	0	0	0
>PAH_RCV000000632_-9	PAH	RCV000000632	from -9 to +2	ACCTAACTTTC	2458	35	2423	0	0	0	0
>PAH_RCV000000632_-8	PAH	RCV000000632	from -8 to +3	CACCTAACTTT	2650	49	2597	4	4	0	4
>PAH_RCV000000632_-7	PAH	RCV000000632	from -7 to +4	TCACCTAACTT	2255	68	2176	11	11	0	11
>PAH_RCV000000632_-6	PAH	RCV000000632	from -6 to +5	CTCACCTAACT	1828	54	1746	28	28	0	28
>PAH_RCV000000632_-5	PAH	RCV000000632	from -5 to +6	CCTCACCTAAC	1641	33	1552	56	54	2	54
>PAH_RCV000000632_-4	PAH	RCV000000632	from -4 to +7	ACCTCACCTAA	2058	32	1982	44	36	8	36
>PAH_RCV000000632_-3	PAH	RCV000000632	from -3 to +8	CACCTCACCTA	2777	33	2669	75	62	13	62
>PAH_RCV000000632_-2	PAH	RCV000000632	from -2 to +9	CCACCTCACCT	8570	273	7563	734	725	9	725
>PAH_RCV000000632_-1	PAH	RCV000000632	from -1 to +10	ACCACCTCACC	4714	169	4403	142	136	6	136
>PAH_RCV000000632_1	PAH	RCV000000632	from +1 to +11	CACCACCTCAC	5524	251	5268	5	5	0	5
>PAH_RCV000000632_2	PAH	RCV000000632	from +2 to +12	TCACCACCTCA	4310	289	3985	36	36	0	36
>PAH_RCV000000632_3	PAH	RCV000000632	from +3 to +13	GTCACCACCTC	3347	326	3013	8	8	0	8
>PAH_RCV000000632_4	PAH	RCV000000632	from +4 to +14	TGTCACCACCT	4097	196	3842	59	5	54	5
>PAH_RCV000000632_5	PAH	RCV000000632	from +5 to +15	TTGTCACCACC	16129	206	15903	20	0	20	0
>PAH_RCV000000632_6	PAH	RCV000000632	from +6 to +16	TTTGTCACCAC	16836	155	16681	0	0	0	0
>PAH_RCV000000632_7	PAH	RCV000000632	from +7 to +17	CTTTGTCACCA	5494	260	5234	0	0	0	0
>PAH_RCV000000632_8	PAH	RCV000000632	from +8 to +18	CCTTTGTCACC	2903	148	2733	22	3	19	3
>PAH_RCV000000632_9	PAH	RCV000000632	from +9 to +19	ACCTTTGTCAC	2104	89	1956	59	59	0	59
>PAH_RCV000000632_10	PAH	RCV000000632	from +10 to +20	CACCTTTGTCA	4859	188	4604	67	65	2	65
>PAH_RCV000000632_11	PAH	RCV000000632	from +11 to +21	TCACCTTTGTC	3575	187	3246	142	138	4	138
>PAH_RCV000000632_12	PAH	RCV000000632	from +12 to +22	CTCACCTTTGT	3472	106	2782	584	584	0	584
>PAH_RCV000000632_13	PAH	RCV000000632	from +13 to +23	GCTCACCTTTG	2608	113	1930	565	565	0	565
>PAH_RCV000000632_14	PAH	RCV000000632	from +14 to +24	GGCTCACCTTT	2387	85	1839	463	460	3	460
>PAH_RCV000000632_15	PAH	RCV000000632	from +15 to +25	TGGCTCACCTT	2580	83	1975	522	522	0	522
>PAH_RCV000000632_16	PAH	RCV000000632	from +16 to +26	GTGGCTCACCT	4890	110	4173	607	591	16	591
>PAH_RCV000000632_17	PAH	RCV000000632	from +17 to +27	AGTGGCTCACC	6053	177	5665	211	211	0	211
>PAH_RCV000000632_18	PAH	RCV000000632	from +18 to +28	TAGTGGCTCAC	13259	146	13113	0	0	0	0
>PAH_RCV000000632_19	PAH	RCV000000632	from +19 to +29	CTAGTGGCTCA	2044	55	1989	0	0	0	0
>PAH_RCV000000632_20	PAH	RCV000000632	from +20 to +30	GCTAGTGGCTC	1149	38	1111	0	0	0	0
>PAH_RCV000000632_21	PAH	RCV000000632	from +21 to +31	AGCTAGTGGCT	2043	70	1973	0	0	0	0
>PAH_RCV000000632_22	PAH	RCV000000632	from +22 to +32	GAGCTAGTGGC	935	49	886	0	0	0	0
>PAH_RCV000000632_23	PAH	RCV000000632	from +23 to +33	AGAGCTAGTGG	1462	51	1407	4	0	4	0
>PAH_RCV000000632_24	PAH	RCV000000632	from +24 to +34	CAGAGCTAGTG	2144	57	2083	4	0	4	0
>PAH_RCV000000632_25	PAH	RCV000000632	from +25 to +35	CCAGAGCTAGT	1594	78	1512	4	0	4	0
>FAM20C_RCV000001084_endogenous	FAM20C	RCV000001084	from -3 to +8	ATAGTTACCTG	1815	23	1588	204	154	50	154
>FAM20C_RCV000001084_-10	FAM20C	RCV000001084	from -10 to +1	CCTGTCCAGGT	2484	326	2106	52	44	8	44
>FAM20C_RCV000001084_-9	FAM20C	RCV000001084	from -9 to +2	ACCTGTCCAGG	2794	196	2368	230	217	13	217
>FAM20C_RCV000001084_-8	FAM20C	RCV000001084	from -8 to +3	CACCTGTCCAG	3832	273	3301	258	221	37	221
>FAM20C_RCV000001084_-7	FAM20C	RCV000001084	from -7 to +4	TCACCTGTCCA	3642	176	3017	449	426	23	426
>FAM20C_RCV000001084_-6	FAM20C	RCV000001084	from -6 to +5	GTCACCTGTCC	2036	126	1868	42	32	10	32
>FAM20C_RCV000001084_-5	FAM20C	RCV000001084	from -5 to +6	GGTCACCTGTC	2057	132	1854	71	64	7	64
>FAM20C_RCV000001084_-4	FAM20C	RCV000001084	from -4 to +7	GGGTCACCTGT	2211	132	1876	203	133	70	133
>FAM20C_RCV000001084_-3	FAM20C	RCV000001084	from -3 to +8	GGGGTCACCTG	2861	197	2445	219	148	71	148
>FAM20C_RCV000001084_-2	FAM20C	RCV000001084	from -2 to +9	AGGGGTCACCT	2059	95	1887	77	46	31	46
>FAM20C_RCV000001084_-1	FAM20C	RCV000001084	from -1 to +10	AAGGGGTCACC	1425	86	1329	10	2	8	2
>FAM20C_RCV000001084_1	FAM20C	RCV000001084	from +1 to +11	GAAGGGGTCAC	1994	94	1900	0	0	0	0
>FAM20C_RCV000001084_2	FAM20C	RCV000001084	from +2 to +12	GGAAGGGGTCA	3987	223	3764	0	0	0	0
>FAM20C_RCV000001084_3	FAM20C	RCV000001084	from +3 to +13	AGGAAGGGGTC	8765	319	8440	6	0	6	0
>FAM20C_RCV000001084_4	FAM20C	RCV000001084	from +4 to +14	AAGGAAGGGGT	10834	393	10441	0	0	0	0
>FAM20C_RCV000001084_5	FAM20C	RCV000001084	from +5 to +15	GAAGGAAGGGG	12424	407	12017	0	0	0	0
>FAM20C_RCV000001084_6	FAM20C	RCV000001084	from +6 to +16	GGAAGGAAGGG	32274	684	31590	0	0	0	0
>FAM20C_RCV000001084_7	FAM20C	RCV000001084	from +7 to +17	AGGAAGGAAGG	182974	1639	181335	0	0	0	0
>FAM20C_RCV000001084_8	FAM20C	RCV000001084	from +8 to +18	GAGGAAGGAAG	29716	710	29006	0	0	0	0
>FAM20C_RCV000001084_9	FAM20C	RCV000001084	from +9 to +19	GGAGGAAGGAA	28579	662	27917	0	0	0	0
>FAM20C_RCV000001084_10	FAM20C	RCV000001084	from +10 to +20	GGGAGGAAGGA	25095	685	24410	0	0	0	0
>FAM20C_RCV000001084_11	FAM20C	RCV000001084	from +11 to +21	AGGGAGGAAGG	34879	907	33971	1	0	1	0
>FAM20C_RCV000001084_12	FAM20C	RCV000001084	from +12 to +22	GAGGGAGGAAG	30447	861	29586	0	0	0	0
>FAM20C_RCV000001084_13	FAM20C	RCV000001084	from +13 to +23	GGAGGGAGGAA	31709	749	30960	0	0	0	0
>FAM20C_RCV000001084_14	FAM20C	RCV000001084	from +14 to +24	TGGAGGGAGGA	9522	484	9038	0	0	0	0
>FAM20C_RCV000001084_15	FAM20C	RCV000001084	from +15 to +25	ATGGAGGGAGG	8457	348	8109	0	0	0	0
>FAM20C_RCV000001084_16	FAM20C	RCV000001084	from +16 to +26	GATGGAGGGAG	8053	463	7590	0	0	0	0
>FAM20C_RCV000001084_17	FAM20C	RCV000001084	from +17 to +27	GGATGGAGGGA	9247	456	8791	0	0	0	0
>FAM20C_RCV000001084_18	FAM20C	RCV000001084	from +18 to +28	CGGATGGAGGG	579	85	494	0	0	0	0
>FAM20C_RCV000001084_19	FAM20C	RCV000001084	from +19 to +29	GCGGATGGAGG	694	143	551	0	0	0	0
>FAM20C_RCV000001084_20	FAM20C	RCV000001084	from +20 to +30	CGCGGATGGAG	170	48	122	0	0	0	0
>FAM20C_RCV000001084_21	FAM20C	RCV000001084	from +21 to +31	GCGCGGATGGA	151	15	136	0	0	0	0
>FAM20C_RCV000001084_22	FAM20C	RCV000001084	from +22 to +32	AGCGCGGATGG	173	15	158	0	0	0	0
>FAM20C_RCV000001084_23	FAM20C	RCV000001084	from +23 to +33	GAGCGCGGATG	79	11	68	0	0	0	0
>FAM20C_RCV000001084_24	FAM20C	RCV000001084	from +24 to +34	GGAGCGCGGAT	191	18	173	0	0	0	0
>FAM20C_RCV000001084_25	FAM20C	RCV000001084	from +25 to +35	GGGAGCGCGGA	394	56	338	0	0	0	0
>SLC25A38_RCV000001181_endogenous	SLC25A38	RCV000001181	from -3 to +8	ATACTTACCAG	2711	46	2129	536	536	0	536
>SLC25A38_RCV000001181_-10	SLC25A38	RCV000001181	from -10 to +1	CTTAGAAAATA	11949	236	11713	0	0	0	0
>SLC25A38_RCV000001181_-9	SLC25A38	RCV000001181	from -9 to +2	ACTTAGAAAAT	10759	182	10575	2	0	2	0
>SLC25A38_RCV000001181_-8	SLC25A38	RCV000001181	from -8 to +3	TACTTAGAAAA	11958	230	11726	2	0	2	0
>SLC25A38_RCV000001181_-7	SLC25A38	RCV000001181	from -7 to +4	TTACTTAGAAA	8116	137	7967	12	10	2	10
>SLC25A38_RCV000001181_-6	SLC25A38	RCV000001181	from -6 to +5	CTTACTTAGAA	3375	82	3254	39	39	0	39
>SLC25A38_RCV000001181_-5	SLC25A38	RCV000001181	from -5 to +6	TCTTACTTAGA	2449	44	2376	29	29	0	29
>SLC25A38_RCV000001181_-4	SLC25A38	RCV000001181	from -4 to +7	GTCTTACTTAG	1126	9	1101	16	16	0	16
>SLC25A38_RCV000001181_-3	SLC25A38	RCV000001181	from -3 to +8	AGTCTTACTTA	2233	42	2176	15	15	0	15
>SLC25A38_RCV000001181_-2	SLC25A38	RCV000001181	from -2 to +9	TAGTCTTACTT	2461	56	2340	65	58	7	58
>SLC25A38_RCV000001181_-1	SLC25A38	RCV000001181	from -1 to +10	GTAGTCTTACT	975	29	936	10	10	0	10
>SLC25A38_RCV000001181_1	SLC25A38	RCV000001181	from +1 to +11	TGTAGTCTTAC	1307	31	1276	0	0	0	0
>SLC25A38_RCV000001181_2	SLC25A38	RCV000001181	from +2 to +12	TTGTAGTCTTA	1937	41	1896	0	0	0	0
>SLC25A38_RCV000001181_3	SLC25A38	RCV000001181	from +3 to +13	TTTGTAGTCTT	4960	122	4838	0	0	0	0
>SLC25A38_RCV000001181_4	SLC25A38	RCV000001181	from +4 to +14	TTTTGTAGTCT	4110	118	3991	1	0	1	0
>SLC25A38_RCV000001181_5	SLC25A38	RCV000001181	from +5 to +15	ATTTTGTAGTC	3054	146	2908	0	0	0	0
>SLC25A38_RCV000001181_6	SLC25A38	RCV000001181	from +6 to +16	TATTTTGTAGT	7240	183	7057	0	0	0	0
>SLC25A38_RCV000001181_7	SLC25A38	RCV000001181	from +7 to +17	TTATTTTGTAG	11623	228	11395	0	0	0	0
>SLC25A38_RCV000001181_8	SLC25A38	RCV000001181	from +8 to +18	CTTATTTTGTA	8380	169	8211	0	0	0	0
>SLC25A38_RCV000001181_9	SLC25A38	RCV000001181	from +9 to +19	ACTTATTTTGT	8369	128	8226	15	15	0	15
>SLC25A38_RCV000001181_10	SLC25A38	RCV000001181	from +10 to +20	TACTTATTTTG	8041	131	7891	19	19	0	19
>SLC25A38_RCV000001181_11	SLC25A38	RCV000001181	from +11 to +21	GTACTTATTTT	6656	189	6457	10	10	0	10
>SLC25A38_RCV000001181_12	SLC25A38	RCV000001181	from +12 to +22	AGTACTTATTT	5920	87	5833	0	0	0	0
>SLC25A38_RCV000001181_13	SLC25A38	RCV000001181	from +13 to +23	CAGTACTTATT	3182	80	3102	0	0	0	0
>SLC25A38_RCV000001181_14	SLC25A38	RCV000001181	from +14 to +24	CCAGTACTTAT	1552	64	1488	0	0	0	0
>SLC25A38_RCV000001181_15	SLC25A38	RCV000001181	from +15 to +25	ACCAGTACTTA	1636	32	1604	0	0	0	0
>SLC25A38_RCV000001181_16	SLC25A38	RCV000001181	from +16 to +26	AACCAGTACTT	2198	65	2133	0	0	0	0
>SLC25A38_RCV000001181_17	SLC25A38	RCV000001181	from +17 to +27	GAACCAGTACT	1135	54	1081	0	0	0	0
>SLC25A38_RCV000001181_18	SLC25A38	RCV000001181	from +18 to +28	AGAACCAGTAC	1497	65	1432	0	0	0	0
>SLC25A38_RCV000001181_19	SLC25A38	RCV000001181	from +19 to +29	AAGAACCAGTA	3245	102	3143	0	0	0	0
>SLC25A38_RCV000001181_20	SLC25A38	RCV000001181	from +20 to +30	CAAGAACCAGT	2391	141	2246	4	4	0	4
>SLC25A38_RCV000001181_21	SLC25A38	RCV000001181	from +21 to +31	ACAAGAACCAG	3726	129	3593	4	4	0	4
>SLC25A38_RCV000001181_22	SLC25A38	RCV000001181	from +22 to +32	CACAAGAACCA	4053	168	3885	0	0	0	0
>SLC25A38_RCV000001181_23	SLC25A38	RCV000001181	from +23 to +33	CCACAAGAACC	2087	149	1937	1	0	1	0
>SLC25A38_RCV000001181_24	SLC25A38	RCV000001181	from +24 to +34	ACCACAAGAAC	3576	133	3443	0	0	0	0
>SLC25A38_RCV000001181_25	SLC25A38	RCV000001181	from +25 to +35	CACCACAAGAA	3537	175	3361	1	1	0	1
>SLC35D1_RCV000001186_endogenous	SLC35D1	RCV000001186	from -3 to +8	ATACTCACCTG	1923	29	1429	465	457	8	457
>SLC35D1_RCV000001186_-10	SLC35D1	RCV000001186	from -10 to +1	CTTCAGTTTCT	12432	1199	11205	28	1	27	1
>SLC35D1_RCV000001186_-9	SLC35D1	RCV000001186	from -9 to +2	ACTTCAGTTTC	8017	440	7572	5	4	1	4
>SLC35D1_RCV000001186_-8	SLC35D1	RCV000001186	from -8 to +3	CACTTCAGTTT	5657	250	5405	2	2	0	2
>SLC35D1_RCV000001186_-7	SLC35D1	RCV000001186	from -7 to +4	ACACTTCAGTT	3541	159	3380	2	1	1	1
>SLC35D1_RCV000001186_-6	SLC35D1	RCV000001186	from -6 to +5	CACACTTCAGT	3721	168	3550	3	2	1	2
>SLC35D1_RCV000001186_-5	SLC35D1	RCV000001186	from -5 to +6	CCACACTTCAG	3874	204	3668	2	1	1	1
>SLC35D1_RCV000001186_-4	SLC35D1	RCV000001186	from -4 to +7	TCCACACTTCA	3908	141	3767	0	0	0	0
>SLC35D1_RCV000001186_-3	SLC35D1	RCV000001186	from -3 to +8	ATCCACACTTC	2942	200	2742	0	0	0	0
>SLC35D1_RCV000001186_-2	SLC35D1	RCV000001186	from -2 to +9	TATCCACACTT	2691	123	2567	1	1	0	1
>SLC35D1_RCV000001186_-1	SLC35D1	RCV000001186	from -1 to +10	TTATCCACACT	2928	160	2735	33	0	33	0
>SLC35D1_RCV000001186_1	SLC35D1	RCV000001186	from +1 to +11	GTTATCCACAC	905	32	873	0	0	0	0
>SLC35D1_RCV000001186_2	SLC35D1	RCV000001186	from +2 to +12	AGTTATCCACA	2433	117	2316	0	0	0	0
>SLC35D1_RCV000001186_3	SLC35D1	RCV000001186	from +3 to +13	AAGTTATCCAC	2580	121	2459	0	0	0	0
>SLC35D1_RCV000001186_4	SLC35D1	RCV000001186	from +4 to +14	AAAGTTATCCA	4827	130	4697	0	0	0	0
>SLC35D1_RCV000001186_5	SLC35D1	RCV000001186	from +5 to +15	TAAAGTTATCC	2801	79	2722	0	0	0	0
>SLC35D1_RCV000001186_6	SLC35D1	RCV000001186	from +6 to +16	ATAAAGTTATC	4014	72	3942	0	0	0	0
>SLC35D1_RCV000001186_7	SLC35D1	RCV000001186	from +7 to +17	AATAAAGTTAT	12098	215	11883	0	0	0	0
>SLC35D1_RCV000001186_8	SLC35D1	RCV000001186	from +8 to +18	AAATAAAGTTA	17814	298	17516	0	0	0	0
>SLC35D1_RCV000001186_9	SLC35D1	RCV000001186	from +9 to +19	AAAATAAAGTT	29437	509	28928	0	0	0	0
>SLC35D1_RCV000001186_10	SLC35D1	RCV000001186	from +10 to +20	TAAAATAAAGT	21432	390	21041	1	0	1	0
>SLC35D1_RCV000001186_11	SLC35D1	RCV000001186	from +11 to +21	GTAAAATAAAG	12899	270	12629	0	0	0	0
>SLC35D1_RCV000001186_12	SLC35D1	RCV000001186	from +12 to +22	AGTAAAATAAA	37801	629	37172	0	0	0	0
>SLC35D1_RCV000001186_13	SLC35D1	RCV000001186	from +13 to +23	TAGTAAAATAA	13979	306	13673	0	0	0	0
>SLC35D1_RCV000001186_14	SLC35D1	RCV000001186	from +14 to +24	CTAGTAAAATA	5887	144	5743	0	0	0	0
>SLC35D1_RCV000001186_15	SLC35D1	RCV000001186	from +15 to +25	ACTAGTAAAAT	5501	108	5387	6	0	6	0
>SLC35D1_RCV000001186_16	SLC35D1	RCV000001186	from +16 to +26	CACTAGTAAAA	3630	122	3498	10	0	10	0
>SLC35D1_RCV000001186_17	SLC35D1	RCV000001186	from +17 to +27	TCACTAGTAAA	3293	77	3202	14	0	14	0
>SLC35D1_RCV000001186_18	SLC35D1	RCV000001186	from +18 to +28	CTCACTAGTAA	2621	41	2570	10	3	7	3
>SLC35D1_RCV000001186_19	SLC35D1	RCV000001186	from +19 to +29	CCTCACTAGTA	1806	31	1767	8	1	7	1
>SLC35D1_RCV000001186_20	SLC35D1	RCV000001186	from +20 to +30	ACCTCACTAGT	1235	17	1199	19	19	0	19
>SLC35D1_RCV000001186_21	SLC35D1	RCV000001186	from +21 to +31	AACCTCACTAG	2262	44	2217	1	1	0	1
>SLC35D1_RCV000001186_22	SLC35D1	RCV000001186	from +22 to +32	TAACCTCACTA	2106	31	2075	0	0	0	0
>SLC35D1_RCV000001186_23	SLC35D1	RCV000001186	from +23 to +33	TTAACCTCACT	3566	37	3529	0	0	0	0
>SLC35D1_RCV000001186_24	SLC35D1	RCV000001186	from +24 to +34	ATTAACCTCAC	2535	46	2488	1	1	0	1
>SLC35D1_RCV000001186_25	SLC35D1	RCV000001186	from +25 to +35	TATTAACCTCA	3049	47	3001	1	1	0	1
>HGSNAT_RCV000001291_endogenous	HGSNAT	RCV000001291	from -3 to +8	ATACTTACCTA	2399	47	1964	388	388	0	388
>HGSNAT_RCV000001291_-10	HGSNAT	RCV000001291	from -10 to +1	CCACAGGAACA	5440	355	5083	2	2	0	2
>HGSNAT_RCV000001291_-9	HGSNAT	RCV000001291	from -9 to +2	ACCACAGGAAC	3918	218	3686	14	9	5	9
>HGSNAT_RCV000001291_-8	HGSNAT	RCV000001291	from -8 to +3	CACCACAGGAA	5252	304	4927	21	21	0	21
>HGSNAT_RCV000001291_-7	HGSNAT	RCV000001291	from -7 to +4	TCACCACAGGA	3453	214	3174	65	65	0	65
>HGSNAT_RCV000001291_-6	HGSNAT	RCV000001291	from -6 to +5	CTCACCACAGG	4000	285	3376	339	339	0	339
>HGSNAT_RCV000001291_-5	HGSNAT	RCV000001291	from -5 to +6	ACTCACCACAG	4417	151	3296	970	961	9	961
>HGSNAT_RCV000001291_-4	HGSNAT	RCV000001291	from -4 to +7	AACTCACCACA	3977	69	3403	505	496	9	496
>HGSNAT_RCV000001291_-3	HGSNAT	RCV000001291	from -3 to +8	CAACTCACCAC	2928	61	2384	483	483	0	483
>HGSNAT_RCV000001291_-2	HGSNAT	RCV000001291	from -2 to +9	GCAACTCACCA	2140	42	1732	366	366	0	366
>HGSNAT_RCV000001291_-1	HGSNAT	RCV000001291	from -1 to +10	GGCAACTCACC	1549	106	971	472	467	5	467
>HGSNAT_RCV000001291_1	HGSNAT	RCV000001291	from +1 to +11	CGGCAACTCAC	286	8	278	0	0	0	0
>HGSNAT_RCV000001291_2	HGSNAT	RCV000001291	from +2 to +12	CCGGCAACTCA	366	19	347	0	0	0	0
>HGSNAT_RCV000001291_3	HGSNAT	RCV000001291	from +3 to +13	ACCGGCAACTC	271	18	253	0	0	0	0
>HGSNAT_RCV000001291_4	HGSNAT	RCV000001291	from +4 to +14	GACCGGCAACT	192	6	186	0	0	0	0
>HGSNAT_RCV000001291_5	HGSNAT	RCV000001291	from +5 to +15	AGACCGGCAAC	86	1	85	0	0	0	0
>HGSNAT_RCV000001291_6	HGSNAT	RCV000001291	from +6 to +16	CAGACCGGCAA	304	11	293	0	0	0	0
>HGSNAT_RCV000001291_7	HGSNAT	RCV000001291	from +7 to +17	GCAGACCGGCA	186	21	165	0	0	0	0
>HGSNAT_RCV000001291_8	HGSNAT	RCV000001291	from +8 to +18	GGCAGACCGGC	221	19	202	0	0	0	0
>HGSNAT_RCV000001291_9	HGSNAT	RCV000001291	from +9 to +19	GGGCAGACCGG	263	31	232	0	0	0	0
>HGSNAT_RCV000001291_10	HGSNAT	RCV000001291	from +10 to +20	AGGGCAGACCG	317	37	280	0	0	0	0
>HGSNAT_RCV000001291_11	HGSNAT	RCV000001291	from +11 to +21	GAGGGCAGACC	2364	120	2242	2	0	2	0
>HGSNAT_RCV000001291_12	HGSNAT	RCV000001291	from +12 to +22	AGAGGGCAGAC	3756	150	3606	0	0	0	0
>HGSNAT_RCV000001291_13	HGSNAT	RCV000001291	from +13 to +23	AAGAGGGCAGA	7290	207	7083	0	0	0	0
>HGSNAT_RCV000001291_14	HGSNAT	RCV000001291	from +14 to +24	GAAGAGGGCAG	7605	377	7228	0	0	0	0
>HGSNAT_RCV000001291_15	HGSNAT	RCV000001291	from +15 to +25	AGAAGAGGGCA	7421	340	7081	0	0	0	0
>HGSNAT_RCV000001291_16	HGSNAT	RCV000001291	from +16 to +26	GAGAAGAGGGC	9129	361	8768	0	0	0	0
>HGSNAT_RCV000001291_17	HGSNAT	RCV000001291	from +17 to +27	AGAGAAGAGGG	12064	579	11483	2	1	1	1
>HGSNAT_RCV000001291_18	HGSNAT	RCV000001291	from +18 to +28	AAGAGAAGAGG	13638	410	13228	0	0	0	0
>HGSNAT_RCV000001291_19	HGSNAT	RCV000001291	from +19 to +29	GAAGAGAAGAG	22173	525	21648	0	0	0	0
>HGSNAT_RCV000001291_20	HGSNAT	RCV000001291	from +20 to +30	GGAAGAGAAGA	19139	541	18598	0	0	0	0
>HGSNAT_RCV000001291_21	HGSNAT	RCV000001291	from +21 to +31	TGGAAGAGAAG	10492	362	10130	0	0	0	0
>HGSNAT_RCV000001291_22	HGSNAT	RCV000001291	from +22 to +32	GTGGAAGAGAA	7958	319	7639	0	0	0	0
>HGSNAT_RCV000001291_23	HGSNAT	RCV000001291	from +23 to +33	CGTGGAAGAGA	1259	108	1151	0	0	0	0
>HGSNAT_RCV000001291_24	HGSNAT	RCV000001291	from +24 to +34	CCGTGGAAGAG	762	95	658	9	9	0	9
>HGSNAT_RCV000001291_25	HGSNAT	RCV000001291	from +25 to +35	CCCGTGGAAGA	674	69	604	1	1	0	1
>B3GLCT_RCV000001327_endogenous	B3GLCT	RCV000001327	from -3 to +8	ATATTTACCTG	5011	75	4309	627	590	37	590
>B3GLCT_RCV000001327_-10	B3GLCT	RCV000001327	from -10 to +1	CTGCGGTAACA	297	10	286	1	1	0	1
>B3GLCT_RCV000001327_-9	B3GLCT	RCV000001327	from -9 to +2	ACTGCGGTAAC	197	9	187	1	1	0	1
>B3GLCT_RCV000001327_-8	B3GLCT	RCV000001327	from -8 to +3	TACTGCGGTAA	290	10	277	3	1	2	1
>B3GLCT_RCV000001327_-7	B3GLCT	RCV000001327	from -7 to +4	GTACTGCGGTA	96	3	92	1	1	0	1
>B3GLCT_RCV000001327_-6	B3GLCT	RCV000001327	from -6 to +5	TGTACTGCGGT	203	40	163	0	0	0	0
>B3GLCT_RCV000001327_-5	B3GLCT	RCV000001327	from -5 to +6	ATGTACTGCGG	173	13	156	4	0	4	0
>B3GLCT_RCV000001327_-4	B3GLCT	RCV000001327	from -4 to +7	AATGTACTGCG	421	63	358	0	0	0	0
>B3GLCT_RCV000001327_-3	B3GLCT	RCV000001327	from -3 to +8	AAATGTACTGC	3720	133	3583	4	1	3	1
>B3GLCT_RCV000001327_-2	B3GLCT	RCV000001327	from -2 to +9	CAAATGTACTG	3737	91	3630	16	15	1	15
>B3GLCT_RCV000001327_-1	B3GLCT	RCV000001327	from -1 to +10	ACAAATGTACT	6009	121	5872	16	15	1	15
>B3GLCT_RCV000001327_1	B3GLCT	RCV000001327	from +1 to +11	AACAAATGTAC	9307	147	9160	0	0	0	0
>B3GLCT_RCV000001327_2	B3GLCT	RCV000001327	from +2 to +12	AAACAAATGTA	15991	285	15706	0	0	0	0
>B3GLCT_RCV000001327_3	B3GLCT	RCV000001327	from +3 to +13	TAAACAAATGT	12766	223	12543	0	0	0	0
>B3GLCT_RCV000001327_4	B3GLCT	RCV000001327	from +4 to +14	TTAAACAAATG	13760	291	13469	0	0	0	0
>B3GLCT_RCV000001327_5	B3GLCT	RCV000001327	from +5 to +15	GTTAAACAAAT	7437	130	7307	0	0	0	0
>B3GLCT_RCV000001327_6	B3GLCT	RCV000001327	from +6 to +16	AGTTAAACAAA	9963	208	9755	0	0	0	0
>B3GLCT_RCV000001327_7	B3GLCT	RCV000001327	from +7 to +17	GAGTTAAACAA	4407	47	4360	0	0	0	0
>B3GLCT_RCV000001327_8	B3GLCT	RCV000001327	from +8 to +18	TGAGTTAAACA	3993	97	3896	0	0	0	0
>B3GLCT_RCV000001327_9	B3GLCT	RCV000001327	from +9 to +19	GTGAGTTAAAC	1513	53	1460	0	0	0	0
>B3GLCT_RCV000001327_10	B3GLCT	RCV000001327	from +10 to +20	GGTGAGTTAAA	2358	60	2298	0	0	0	0
>B3GLCT_RCV000001327_11	B3GLCT	RCV000001327	from +11 to +21	AGGTGAGTTAA	2130	51	2079	0	0	0	0
>B3GLCT_RCV000001327_12	B3GLCT	RCV000001327	from +12 to +22	CAGGTGAGTTA	2007	51	1951	5	5	0	5
>B3GLCT_RCV000001327_13	B3GLCT	RCV000001327	from +13 to +23	ACAGGTGAGTT	2428	120	2303	5	5	0	5
>B3GLCT_RCV000001327_14	B3GLCT	RCV000001327	from +14 to +24	CACAGGTGAGT	3994	284	3706	4	4	0	4
>B3GLCT_RCV000001327_15	B3GLCT	RCV000001327	from +15 to +25	TCACAGGTGAG	4903	371	4504	28	28	0	28
>B3GLCT_RCV000001327_16	B3GLCT	RCV000001327	from +16 to +26	TTCACAGGTGA	5335	388	4947	0	0	0	0
>B3GLCT_RCV000001327_17	B3GLCT	RCV000001327	from +17 to +27	ATTCACAGGTG	4730	258	4472	0	0	0	0
>B3GLCT_RCV000001327_18	B3GLCT	RCV000001327	from +18 to +28	AATTCACAGGT	3855	123	3732	0	0	0	0
>B3GLCT_RCV000001327_19	B3GLCT	RCV000001327	from +19 to +29	TAATTCACAGG	3716	88	3628	0	0	0	0
>B3GLCT_RCV000001327_20	B3GLCT	RCV000001327	from +20 to +30	GTAATTCACAG	3068	93	2975	0	0	0	0
>B3GLCT_RCV000001327_21	B3GLCT	RCV000001327	from +21 to +31	AGTAATTCACA	4871	233	4638	0	0	0	0
>B3GLCT_RCV000001327_22	B3GLCT	RCV000001327	from +22 to +32	CAGTAATTCAC	3009	137	2872	0	0	0	0
>B3GLCT_RCV000001327_23	B3GLCT	RCV000001327	from +23 to +33	TCAGTAATTCA	4855	131	4724	0	0	0	0
>B3GLCT_RCV000001327_24	B3GLCT	RCV000001327	from +24 to +34	GTCAGTAATTC	1709	58	1651	0	0	0	0
>B3GLCT_RCV000001327_25	B3GLCT	RCV000001327	from +25 to +35	TGTCAGTAATT	3532	112	3420	0	0	0	0
>TMEM67_RCV000001438_endogenous	TMEM67	RCV000001438	from -3 to +8	ATAGTTACCTG	1815	23	1588	204	154	50	154
>TMEM67_RCV000001438_-10	TMEM67	RCV000001438	from -10 to +1	CCGCTTCTCTT	804	96	703	5	5	0	5
>TMEM67_RCV000001438_-9	TMEM67	RCV000001438	from -9 to +2	ACCGCTTCTCT	858	92	741	25	15	10	15
>TMEM67_RCV000001438_-8	TMEM67	RCV000001438	from -8 to +3	TACCGCTTCTC	457	27	394	36	36	0	36
>TMEM67_RCV000001438_-7	TMEM67	RCV000001438	from -7 to +4	ATACCGCTTCT	350	51	279	20	20	0	20
>TMEM67_RCV000001438_-6	TMEM67	RCV000001438	from -6 to +5	GATACCGCTTC	205	49	156	0	0	0	0
>TMEM67_RCV000001438_-5	TMEM67	RCV000001438	from -5 to +6	TGATACCGCTT	137	6	131	0	0	0	0
>TMEM67_RCV000001438_-4	TMEM67	RCV000001438	from -4 to +7	TTGATACCGCT	154	2	152	0	0	0	0
>TMEM67_RCV000001438_-3	TMEM67	RCV000001438	from -3 to +8	TTTGATACCGC	155	9	146	0	0	0	0
>TMEM67_RCV000001438_-2	TMEM67	RCV000001438	from -2 to +9	TTTTGATACCG	451	13	438	0	0	0	0
>TMEM67_RCV000001438_-1	TMEM67	RCV000001438	from -1 to +10	ATTTTGATACC	3513	83	3428	2	2	0	2
>TMEM67_RCV000001438_1	TMEM67	RCV000001438	from +1 to +11	CATTTTGATAC	3898	124	3774	0	0	0	0
>TMEM67_RCV000001438_2	TMEM67	RCV000001438	from +2 to +12	ACATTTTGATA	8414	202	8206	6	6	0	6
>TMEM67_RCV000001438_3	TMEM67	RCV000001438	from +3 to +13	AACATTTTGAT	9151	332	8818	1	1	0	1
>TMEM67_RCV000001438_4	TMEM67	RCV000001438	from +4 to +14	AAACATTTTGA	15206	458	14748	0	0	0	0
>TMEM67_RCV000001438_5	TMEM67	RCV000001438	from +5 to +15	AAAACATTTTG	18381	440	17941	0	0	0	0
>TMEM67_RCV000001438_6	TMEM67	RCV000001438	from +6 to +16	TAAAACATTTT	33596	808	32788	0	0	0	0
>TMEM67_RCV000001438_7	TMEM67	RCV000001438	from +7 to +17	GTAAAACATTT	10818	376	10442	0	0	0	0
>TMEM67_RCV000001438_8	TMEM67	RCV000001438	from +8 to +18	TGTAAAACATT	11122	303	10819	0	0	0	0
>TMEM67_RCV000001438_9	TMEM67	RCV000001438	from +9 to +19	ATGTAAAACAT	13800	252	13548	0	0	0	0
>TMEM67_RCV000001438_10	TMEM67	RCV000001438	from +10 to +20	GATGTAAAACA	5130	180	4950	0	0	0	0
>TMEM67_RCV000001438_11	TMEM67	RCV000001438	from +11 to +21	AGATGTAAAAC	5326	192	5134	0	0	0	0
>TMEM67_RCV000001438_12	TMEM67	RCV000001438	from +12 to +22	AAGATGTAAAA	11544	253	11291	0	0	0	0
>TMEM67_RCV000001438_13	TMEM67	RCV000001438	from +13 to +23	AAAGATGTAAA	13920	332	13588	0	0	0	0
>TMEM67_RCV000001438_14	TMEM67	RCV000001438	from +14 to +24	AAAAGATGTAA	12045	305	11740	0	0	0	0
>TMEM67_RCV000001438_15	TMEM67	RCV000001438	from +15 to +25	AAAAAGATGTA	12422	267	12155	0	0	0	0
>TMEM67_RCV000001438_16	TMEM67	RCV000001438	from +16 to +26	CAAAAAGATGT	7133	240	6890	3	3	0	3
>TMEM67_RCV000001438_17	TMEM67	RCV000001438	from +17 to +27	ACAAAAAGATG	10905	277	10625	3	3	0	3
>TMEM67_RCV000001438_18	TMEM67	RCV000001438	from +18 to +28	AACAAAAAGAT	17137	363	16771	3	3	0	3
>TMEM67_RCV000001438_19	TMEM67	RCV000001438	from +19 to +29	AAACAAAAAGA	50783	774	50007	2	2	0	2
>TMEM67_RCV000001438_20	TMEM67	RCV000001438	from +20 to +30	AAAACAAAAAG	57844	1218	56625	1	1	0	1
>TMEM67_RCV000001438_21	TMEM67	RCV000001438	from +21 to +31	AAAAACAAAAA	375137	5703	369427	7	6	1	6
>TMEM67_RCV000001438_22	TMEM67	RCV000001438	from +22 to +32	TAAAAACAAAA	91339	1709	89629	1	1	0	1
>TMEM67_RCV000001438_23	TMEM67	RCV000001438	from +23 to +33	TTAAAAACAAA	72286	1671	70614	1	1	0	1
>TMEM67_RCV000001438_24	TMEM67	RCV000001438	from +24 to +34	CTTAAAAACAA	22663	476	22187	0	0	0	0
>TMEM67_RCV000001438_25	TMEM67	RCV000001438	from +25 to +35	ACTTAAAAACA	16529	431	16013	85	0	85	0
>CYP17A1_RCV000001859_endogenous	CYP17A1	RCV000001859	from -3 to +8	ATATTTACCTG	5011	75	4309	627	590	37	590
>CYP17A1_RCV000001859_-10	CYP17A1	RCV000001859	from -10 to +1	CCAGGCATGAA	3733	125	3601	7	7	0	7
>CYP17A1_RCV000001859_-9	CYP17A1	RCV000001859	from -9 to +2	ACCAGGCATGA	2637	63	2547	27	27	0	27
>CYP17A1_RCV000001859_-8	CYP17A1	RCV000001859	from -8 to +3	CACCAGGCATG	4536	154	4370	12	12	0	12
>CYP17A1_RCV000001859_-7	CYP17A1	RCV000001859	from -7 to +4	TCACCAGGCAT	3054	100	2906	48	48	0	48
>CYP17A1_RCV000001859_-6	CYP17A1	RCV000001859	from -6 to +5	TTCACCAGGCA	3688	242	3445	1	1	0	1
>CYP17A1_RCV000001859_-5	CYP17A1	RCV000001859	from -5 to +6	ATTCACCAGGC	2595	124	2468	3	3	0	3
>CYP17A1_RCV000001859_-4	CYP17A1	RCV000001859	from -4 to +7	GATTCACCAGG	1705	119	1585	1	1	0	1
>CYP17A1_RCV000001859_-3	CYP17A1	RCV000001859	from -3 to +8	AGATTCACCAG	2410	226	2183	1	1	0	1
>CYP17A1_RCV000001859_-2	CYP17A1	RCV000001859	from -2 to +9	CAGATTCACCA	17309	287	17022	0	0	0	0
>CYP17A1_RCV000001859_-1	CYP17A1	RCV000001859	from -1 to +10	ACAGATTCACC	2099	121	1959	19	6	13	6
>CYP17A1_RCV000001859_1	CYP17A1	RCV000001859	from +1 to +11	GACAGATTCAC	4874	82	4792	0	0	0	0
>CYP17A1_RCV000001859_2	CYP17A1	RCV000001859	from +2 to +12	GGACAGATTCA	2425	72	2353	0	0	0	0
>CYP17A1_RCV000001859_3	CYP17A1	RCV000001859	from +3 to +13	AGGACAGATTC	3237	131	3084	22	0	22	0
>CYP17A1_RCV000001859_4	CYP17A1	RCV000001859	from +4 to +14	CAGGACAGATT	3359	138	3221	0	0	0	0
>CYP17A1_RCV000001859_5	CYP17A1	RCV000001859	from +5 to +15	ACAGGACAGAT	4016	133	3883	0	0	0	0
>CYP17A1_RCV000001859_6	CYP17A1	RCV000001859	from +6 to +16	GACAGGACAGA	5314	253	5061	0	0	0	0
>CYP17A1_RCV000001859_7	CYP17A1	RCV000001859	from +7 to +17	GGACAGGACAG	7542	381	7161	0	0	0	0
>CYP17A1_RCV000001859_8	CYP17A1	RCV000001859	from +8 to +18	AGGACAGGACA	7553	307	7246	0	0	0	0
>CYP17A1_RCV000001859_9	CYP17A1	RCV000001859	from +9 to +19	CAGGACAGGAC	5799	262	5520	17	0	17	0
>CYP17A1_RCV000001859_10	CYP17A1	RCV000001859	from +10 to +20	GCAGGACAGGA	5318	442	4876	0	0	0	0
>CYP17A1_RCV000001859_11	CYP17A1	RCV000001859	from +11 to +21	CGCAGGACAGG	973	132	841	0	0	0	0
>CYP17A1_RCV000001859_12	CYP17A1	RCV000001859	from +12 to +22	GCGCAGGACAG	1331	96	1235	0	0	0	0
>CYP17A1_RCV000001859_13	CYP17A1	RCV000001859	from +13 to +23	GGCGCAGGACA	1098	117	980	1	1	0	1
>CYP17A1_RCV000001859_14	CYP17A1	RCV000001859	from +14 to +24	GGGCGCAGGAC	1170	89	1081	0	0	0	0
>CYP17A1_RCV000001859_15	CYP17A1	RCV000001859	from +15 to +25	AGGGCGCAGGA	855	110	745	0	0	0	0
>CYP17A1_RCV000001859_16	CYP17A1	RCV000001859	from +16 to +26	CAGGGCGCAGG	1499	272	1225	2	2	0	2
>CYP17A1_RCV000001859_17	CYP17A1	RCV000001859	from +17 to +27	CCAGGGCGCAG	1527	338	1180	9	9	0	9
>CYP17A1_RCV000001859_18	CYP17A1	RCV000001859	from +18 to +28	CCCAGGGCGCA	1029	200	801	28	28	0	28
>CYP17A1_RCV000001859_19	CYP17A1	RCV000001859	from +19 to +29	GCCCAGGGCGC	1367	316	1051	0	0	0	0
>CYP17A1_RCV000001859_20	CYP17A1	RCV000001859	from +20 to +30	GGCCCAGGGCG	1744	365	1379	0	0	0	0
>CYP17A1_RCV000001859_21	CYP17A1	RCV000001859	from +21 to +31	TGGCCCAGGGC	7219	795	6423	1	0	1	0
>CYP17A1_RCV000001859_22	CYP17A1	RCV000001859	from +22 to +32	GTGGCCCAGGG	9025	691	8334	0	0	0	0
>CYP17A1_RCV000001859_23	CYP17A1	RCV000001859	from +23 to +33	TGTGGCCCAGG	23809	738	23071	0	0	0	0
>CYP17A1_RCV000001859_24	CYP17A1	RCV000001859	from +24 to +34	GTGTGGCCCAG	6348	405	5943	0	0	0	0
>CYP17A1_RCV000001859_25	CYP17A1	RCV000001859	from +25 to +35	TGTGTGGCCCA	7575	207	7368	0	0	0	0
>CYP17A1_RCV000001863_endogenous	CYP17A1	RCV000001863	from -3 to +8	ATAATTACCTG	3357	81	2884	392	372	20	372
>CYP17A1_RCV000001863_-10	CYP17A1	RCV000001863	from -10 to +1	CTGATCTTCTC	3798	279	3513	6	6	0	6
>CYP17A1_RCV000001863_-9	CYP17A1	RCV000001863	from -9 to +2	ACTGATCTTCT	3073	273	2787	13	13	0	13
>CYP17A1_RCV000001863_-8	CYP17A1	RCV000001863	from -8 to +3	CACTGATCTTC	3008	265	2723	20	20	0	20
>CYP17A1_RCV000001863_-7	CYP17A1	RCV000001863	from -7 to +4	TCACTGATCTT	4327	200	4095	32	32	0	32
>CYP17A1_RCV000001863_-6	CYP17A1	RCV000001863	from -6 to +5	ATCACTGATCT	3900	132	3766	2	0	2	0
>CYP17A1_RCV000001863_-5	CYP17A1	RCV000001863	from -5 to +6	AATCACTGATC	3934	112	3822	0	0	0	0
>CYP17A1_RCV000001863_-4	CYP17A1	RCV000001863	from -4 to +7	CAATCACTGAT	4717	135	4582	0	0	0	0
>CYP17A1_RCV000001863_-3	CYP17A1	RCV000001863	from -3 to +8	GCAATCACTGA	2760	118	2637	5	0	5	0
>CYP17A1_RCV000001863_-2	CYP17A1	RCV000001863	from -2 to +9	GGCAATCACTG	2573	160	2393	20	0	20	0
>CYP17A1_RCV000001863_-1	CYP17A1	RCV000001863	from -1 to +10	TGGCAATCACT	3195	122	3070	3	0	3	0
>CYP17A1_RCV000001863_1	CYP17A1	RCV000001863	from +1 to +11	CTGGCAATCAC	2848	110	2738	0	0	0	0
>CYP17A1_RCV000001863_2	CYP17A1	RCV000001863	from +2 to +12	CCTGGCAATCA	3340	109	3224	7	7	0	7
>CYP17A1_RCV000001863_3	CYP17A1	RCV000001863	from +3 to +13	GCCTGGCAATC	1646	119	1519	8	0	8	0
>CYP17A1_RCV000001863_4	CYP17A1	RCV000001863	from +4 to +14	AGCCTGGCAAT	3571	152	3415	4	0	4	0
>CYP17A1_RCV000001863_5	CYP17A1	RCV000001863	from +5 to +15	CAGCCTGGCAA	29988	517	29430	41	1	40	1
>CYP17A1_RCV000001863_6	CYP17A1	RCV000001863	from +6 to +16	CCAGCCTGGCA	32737	874	31809	54	2	52	2
>CYP17A1_RCV000001863_7	CYP17A1	RCV000001863	from +7 to +17	GCCAGCCTGGC	17042	619	16406	17	0	17	0
>CYP17A1_RCV000001863_8	CYP17A1	RCV000001863	from +8 to +18	GGCCAGCCTGG	32142	916	31180	46	2	44	2
>CYP17A1_RCV000001863_9	CYP17A1	RCV000001863	from +9 to +19	GGGCCAGCCTG	5147	470	4634	43	0	43	0
>CYP17A1_RCV000001863_10	CYP17A1	RCV000001863	from +10 to +20	GGGGCCAGCCT	3946	272	3667	7	0	7	0
>CYP17A1_RCV000001863_11	CYP17A1	RCV000001863	from +11 to +21	AGGGGCCAGCC	3925	347	3578	0	0	0	0
>CYP17A1_RCV000001863_12	CYP17A1	RCV000001863	from +12 to +22	CAGGGGCCAGC	5477	454	5018	5	0	5	0
>CYP17A1_RCV000001863_13	CYP17A1	RCV000001863	from +13 to +23	CCAGGGGCCAG	8881	756	8125	0	0	0	0
>CYP17A1_RCV000001863_14	CYP17A1	RCV000001863	from +14 to +24	CCCAGGGGCCA	6540	601	5933	6	6	0	6
>CYP17A1_RCV000001863_15	CYP17A1	RCV000001863	from +15 to +25	CCCCAGGGGCC	5715	634	5067	14	2	12	2
>CYP17A1_RCV000001863_16	CYP17A1	RCV000001863	from +16 to +26	GCCCCAGGGGC	4719	603	4112	4	0	4	0
>CYP17A1_RCV000001863_17	CYP17A1	RCV000001863	from +17 to +27	AGCCCCAGGGG	5728	622	5106	0	0	0	0
>CYP17A1_RCV000001863_18	CYP17A1	RCV000001863	from +18 to +28	CAGCCCCAGGG	10300	1338	8962	0	0	0	0
>CYP17A1_RCV000001863_19	CYP17A1	RCV000001863	from +19 to +29	CCAGCCCCAGG	14089	1488	12591	10	9	1	9
>CYP17A1_RCV000001863_20	CYP17A1	RCV000001863	from +20 to +30	CCCAGCCCCAG	21607	1522	20071	14	11	3	11
>CYP17A1_RCV000001863_21	CYP17A1	RCV000001863	from +21 to +31	CCCCAGCCCCA	21623	1409	20203	11	9	2	9
>CYP17A1_RCV000001863_22	CYP17A1	RCV000001863	from +22 to +32	GCCCCAGCCCC	15744	1260	14480	4	0	4	0
>CYP17A1_RCV000001863_23	CYP17A1	RCV000001863	from +23 to +33	AGCCCCAGCCC	14391	1010	13379	2	1	1	1
>CYP17A1_RCV000001863_24	CYP17A1	RCV000001863	from +24 to +34	CAGCCCCAGCC	18811	1310	17490	11	2	9	2
>CYP17A1_RCV000001863_25	CYP17A1	RCV000001863	from +25 to +35	CCAGCCCCAGC	18321	1457	16849	15	12	3	12
>HLCS_RCV000001989_endogenous	HLCS	RCV000001989	from -3 to +8	ATATTTACCTG	5011	75	4309	627	590	37	590
>HLCS_RCV000001989_-10	HLCS	RCV000001989	from -10 to +1	CCTTTGCCCTC	5549	279	5216	54	54	0	54
>HLCS_RCV000001989_-9	HLCS	RCV000001989	from -9 to +2	ACCTTTGCCCT	2994	133	2710	151	140	11	140
>HLCS_RCV000001989_-8	HLCS	RCV000001989	from -8 to +3	GACCTTTGCCC	1722	90	1588	44	42	2	42
>HLCS_RCV000001989_-7	HLCS	RCV000001989	from -7 to +4	TGACCTTTGCC	2286	85	2126	75	73	2	73
>HLCS_RCV000001989_-6	HLCS	RCV000001989	from -6 to +5	TTGACCTTTGC	1892	78	1812	2	0	2	0
>HLCS_RCV000001989_-5	HLCS	RCV000001989	from -5 to +6	ATTGACCTTTG	2176	107	2065	4	4	0	4
>HLCS_RCV000001989_-4	HLCS	RCV000001989	from -4 to +7	GATTGACCTTT	1272	69	1203	0	0	0	0
>HLCS_RCV000001989_-3	HLCS	RCV000001989	from -3 to +8	TGATTGACCTT	1206	28	1178	0	0	0	0
>HLCS_RCV000001989_-2	HLCS	RCV000001989	from -2 to +9	ATGATTGACCT	1030	48	972	10	0	10	0
>HLCS_RCV000001989_-1	HLCS	RCV000001989	from -1 to +10	GATGATTGACC	516	35	481	0	0	0	0
>HLCS_RCV000001989_1	HLCS	RCV000001989	from +1 to +11	AGATGATTGAC	1275	84	1191	0	0	0	0
>HLCS_RCV000001989_2	HLCS	RCV000001989	from +2 to +12	AAGATGATTGA	2685	85	2600	0	0	0	0
>HLCS_RCV000001989_3	HLCS	RCV000001989	from +3 to +13	AAAGATGATTG	3579	143	3436	0	0	0	0
>HLCS_RCV000001989_4	HLCS	RCV000001989	from +4 to +14	AAAAGATGATT	10946	203	10743	0	0	0	0
>HLCS_RCV000001989_5	HLCS	RCV000001989	from +5 to +15	CAAAAGATGAT	6045	211	5834	0	0	0	0
>HLCS_RCV000001989_6	HLCS	RCV000001989	from +6 to +16	ACAAAAGATGA	8781	234	8545	2	2	0	2
>HLCS_RCV000001989_7	HLCS	RCV000001989	from +7 to +17	CACAAAAGATG	6508	269	6232	7	7	0	7
>HLCS_RCV000001989_8	HLCS	RCV000001989	from +8 to +18	TCACAAAAGAT	7989	258	7724	7	7	0	7
>HLCS_RCV000001989_9	HLCS	RCV000001989	from +9 to +19	ATCACAAAAGA	10835	249	10586	0	0	0	0
>HLCS_RCV000001989_10	HLCS	RCV000001989	from +10 to +20	GATCACAAAAG	3798	145	3653	0	0	0	0
>HLCS_RCV000001989_11	HLCS	RCV000001989	from +11 to +21	TGATCACAAAA	5581	158	5423	0	0	0	0
>HLCS_RCV000001989_12	HLCS	RCV000001989	from +12 to +22	ATGATCACAAA	5269	164	5105	0	0	0	0
>HLCS_RCV000001989_13	HLCS	RCV000001989	from +13 to +23	AATGATCACAA	5558	176	5382	0	0	0	0
>HLCS_RCV000001989_14	HLCS	RCV000001989	from +14 to +24	CAATGATCACA	4044	246	3797	1	0	1	0
>HLCS_RCV000001989_15	HLCS	RCV000001989	from +15 to +25	GCAATGATCAC	2230	114	2116	0	0	0	0
>HLCS_RCV000001989_16	HLCS	RCV000001989	from +16 to +26	AGCAATGATCA	3737	148	3589	0	0	0	0
>HLCS_RCV000001989_17	HLCS	RCV000001989	from +17 to +27	CAGCAATGATC	2017	145	1869	3	0	3	0
>HLCS_RCV000001989_18	HLCS	RCV000001989	from +18 to +28	ACAGCAATGAT	4904	223	4681	0	0	0	0
>HLCS_RCV000001989_19	HLCS	RCV000001989	from +19 to +29	AACAGCAATGA	7477	218	7259	0	0	0	0
>HLCS_RCV000001989_20	HLCS	RCV000001989	from +20 to +30	TAACAGCAATG	4403	147	4256	0	0	0	0
>HLCS_RCV000001989_21	HLCS	RCV000001989	from +21 to +31	GTAACAGCAAT	3342	115	3227	0	0	0	0
>HLCS_RCV000001989_22	HLCS	RCV000001989	from +22 to +32	AGTAACAGCAA	5882	176	5706	0	0	0	0
>HLCS_RCV000001989_23	HLCS	RCV000001989	from +23 to +33	AAGTAACAGCA	5324	187	5137	0	0	0	0
>HLCS_RCV000001989_24	HLCS	RCV000001989	from +24 to +34	GAAGTAACAGC	2137	113	2024	0	0	0	0
>HLCS_RCV000001989_25	HLCS	RCV000001989	from +25 to +35	AGAAGTAACAG	5234	171	5063	0	0	0	0
>CHD7_RCV000002114_endogenous	CHD7	RCV000002114	from -3 to +8	ATAGTTACCTG	1815	23	1588	204	154	50	154
>CHD7_RCV000002114_-10	CHD7	RCV000002114	from -10 to +1	CCTGCTTTTTT	11565	293	11223	49	43	6	43
>CHD7_RCV000002114_-9	CHD7	RCV000002114	from -9 to +2	ACCTGCTTTTT	6136	207	5808	121	119	2	119
>CHD7_RCV000002114_-8	CHD7	RCV000002114	from -8 to +3	CACCTGCTTTT	5239	239	4882	118	87	31	87
>CHD7_RCV000002114_-7	CHD7	RCV000002114	from -7 to +4	TCACCTGCTTT	5694	203	5161	330	306	24	306
>CHD7_RCV000002114_-6	CHD7	RCV000002114	from -6 to +5	GTCACCTGCTT	2933	180	2668	85	47	38	47
>CHD7_RCV000002114_-5	CHD7	RCV000002114	from -5 to +6	AGTCACCTGCT	3608	129	3440	39	29	10	29
>CHD7_RCV000002114_-4	CHD7	RCV000002114	from -4 to +7	CAGTCACCTGC	3566	174	3319	73	46	27	46
>CHD7_RCV000002114_-3	CHD7	RCV000002114	from -3 to +8	GCAGTCACCTG	3308	112	3034	162	130	32	130
>CHD7_RCV000002114_-2	CHD7	RCV000002114	from -2 to +9	GGCAGTCACCT	2645	127	2400	118	103	15	103
>CHD7_RCV000002114_-1	CHD7	RCV000002114	from -1 to +10	TGGCAGTCACC	2917	166	2723	28	22	6	22
>CHD7_RCV000002114_1	CHD7	RCV000002114	from +1 to +11	ATGGCAGTCAC	2067	138	1929	0	0	0	0
>CHD7_RCV000002114_2	CHD7	RCV000002114	from +2 to +12	AATGGCAGTCA	3658	114	3544	0	0	0	0
>CHD7_RCV000002114_3	CHD7	RCV000002114	from +3 to +13	CAATGGCAGTC	1762	111	1651	0	0	0	0
>CHD7_RCV000002114_4	CHD7	RCV000002114	from +4 to +14	CCAATGGCAGT	1857	115	1733	9	9	0	9
>CHD7_RCV000002114_5	CHD7	RCV000002114	from +5 to +15	TCCAATGGCAG	2351	119	2232	0	0	0	0
>CHD7_RCV000002114_6	CHD7	RCV000002114	from +6 to +16	CTCCAATGGCA	2450	142	2308	0	0	0	0
>CHD7_RCV000002114_7	CHD7	RCV000002114	from +7 to +17	GCTCCAATGGC	1222	114	1108	0	0	0	0
>CHD7_RCV000002114_8	CHD7	RCV000002114	from +8 to +18	GGCTCCAATGG	1169	63	1106	0	0	0	0
>CHD7_RCV000002114_9	CHD7	RCV000002114	from +9 to +19	TGGCTCCAATG	2095	85	2010	0	0	0	0
>CHD7_RCV000002114_10	CHD7	RCV000002114	from +10 to +20	ATGGCTCCAAT	2213	140	2073	0	0	0	0
>CHD7_RCV000002114_11	CHD7	RCV000002114	from +11 to +21	AATGGCTCCAA	3564	179	3385	0	0	0	0
>CHD7_RCV000002114_12	CHD7	RCV000002114	from +12 to +22	TAATGGCTCCA	2602	133	2469	0	0	0	0
>CHD7_RCV000002114_13	CHD7	RCV000002114	from +13 to +23	TTAATGGCTCC	1910	93	1817	0	0	0	0
>CHD7_RCV000002114_14	CHD7	RCV000002114	from +14 to +24	TTTAATGGCTC	3004	91	2912	1	0	1	0
>CHD7_RCV000002114_15	CHD7	RCV000002114	from +15 to +25	TTTTAATGGCT	9473	189	9284	0	0	0	0
>CHD7_RCV000002114_16	CHD7	RCV000002114	from +16 to +26	ATTTTAATGGC	5578	170	5408	0	0	0	0
>CHD7_RCV000002114_17	CHD7	RCV000002114	from +17 to +27	GATTTTAATGG	3487	156	3331	0	0	0	0
>CHD7_RCV000002114_18	CHD7	RCV000002114	from +18 to +28	AGATTTTAATG	7178	258	6920	0	0	0	0
>CHD7_RCV000002114_19	CHD7	RCV000002114	from +19 to +29	CAGATTTTAAT	7751	209	7542	0	0	0	0
>CHD7_RCV000002114_20	CHD7	RCV000002114	from +20 to +30	ACAGATTTTAA	13386	267	13119	0	0	0	0
>CHD7_RCV000002114_21	CHD7	RCV000002114	from +21 to +31	CACAGATTTTA	7690	272	7418	0	0	0	0
>CHD7_RCV000002114_22	CHD7	RCV000002114	from +22 to +32	TCACAGATTTT	8327	435	7874	18	18	0	18
>CHD7_RCV000002114_23	CHD7	RCV000002114	from +23 to +33	CTCACAGATTT	4749	197	4513	39	39	0	39
>CHD7_RCV000002114_24	CHD7	RCV000002114	from +24 to +34	CCTCACAGATT	3421	156	3261	4	4	0	4
>CHD7_RCV000002114_25	CHD7	RCV000002114	from +25 to +35	ACCTCACAGAT	3336	119	3138	79	79	0	79
>GSDME_RCV000002174_endogenous	GSDME	RCV000002174	from -3 to +8	ATACCTACCTG	1971	26	1622	323	323	0	323
>GSDME_RCV000002174_-10	GSDME	RCV000002174	from -10 to +1	CCTGCGAGGGC	593	69	476	48	19	29	19
>GSDME_RCV000002174_-9	GSDME	RCV000002174	from -9 to +2	ACCTGCGAGGG	411	25	294	92	39	53	39
>GSDME_RCV000002174_-8	GSDME	RCV000002174	from -8 to +3	TACCTGCGAGG	427	23	257	147	126	21	126
>GSDME_RCV000002174_-7	GSDME	RCV000002174	from -7 to +4	CTACCTGCGAG	276	4	226	46	45	1	45
>GSDME_RCV000002174_-6	GSDME	RCV000002174	from -6 to +5	CCTACCTGCGA	212	11	148	53	53	0	53
>GSDME_RCV000002174_-5	GSDME	RCV000002174	from -5 to +6	CCCTACCTGCG	318	14	221	83	83	0	83
>GSDME_RCV000002174_-4	GSDME	RCV000002174	from -4 to +7	TCCCTACCTGC	2482	57	2147	278	278	0	278
>GSDME_RCV000002174_-3	GSDME	RCV000002174	from -3 to +8	CTCCCTACCTG	3380	62	2985	333	332	1	332
>GSDME_RCV000002174_-2	GSDME	RCV000002174	from -2 to +9	TCTCCCTACCT	5172	74	4909	189	188	1	188
>GSDME_RCV000002174_-1	GSDME	RCV000002174	from -1 to +10	TTCTCCCTACC	4337	48	4215	74	74	0	74
>GSDME_RCV000002174_1	GSDME	RCV000002174	from +1 to +11	TTTCTCCCTAC	5055	87	4950	18	0	18	0
>GSDME_RCV000002174_2	GSDME	RCV000002174	from +2 to +12	TTTTCTCCCTA	9202	186	8935	81	0	81	0
>GSDME_RCV000002174_3	GSDME	RCV000002174	from +3 to +13	CTTTTCTCCCT	12784	431	12298	55	4	51	4
>GSDME_RCV000002174_4	GSDME	RCV000002174	from +4 to +14	TCTTTTCTCCC	10688	370	10298	20	0	20	0
>GSDME_RCV000002174_5	GSDME	RCV000002174	from +5 to +15	TTCTTTTCTCC	14970	832	14114	24	0	24	0
>GSDME_RCV000002174_6	GSDME	RCV000002174	from +6 to +16	TTTCTTTTCTC	32319	1388	30895	36	1	35	1
>GSDME_RCV000002174_7	GSDME	RCV000002174	from +7 to +17	TTTTCTTTTCT	141359	3327	137906	126	0	126	0
>GSDME_RCV000002174_8	GSDME	RCV000002174	from +8 to +18	ATTTTCTTTTC	40780	1393	39370	17	0	17	0
>GSDME_RCV000002174_9	GSDME	RCV000002174	from +9 to +19	CATTTTCTTTT	43688	1596	42068	24	2	22	2
>GSDME_RCV000002174_10	GSDME	RCV000002174	from +10 to +20	TCATTTTCTTT	33230	1623	31601	6	0	6	0
>GSDME_RCV000002174_11	GSDME	RCV000002174	from +11 to +21	TTCATTTTCTT	33806	1921	31874	11	0	11	0
>GSDME_RCV000002174_12	GSDME	RCV000002174	from +12 to +22	TTTCATTTTCT	36569	1798	34609	162	0	162	0
>GSDME_RCV000002174_13	GSDME	RCV000002174	from +13 to +23	CTTTCATTTTC	17027	1034	15882	111	26	85	26
>GSDME_RCV000002174_14	GSDME	RCV000002174	from +14 to +24	TCTTTCATTTT	23449	965	22474	10	9	1	9
>GSDME_RCV000002174_15	GSDME	RCV000002174	from +15 to +25	TTCTTTCATTT	29290	1200	28090	0	0	0	0
>GSDME_RCV000002174_16	GSDME	RCV000002174	from +16 to +26	TTTCTTTCATT	26613	1004	25607	2	0	2	0
>GSDME_RCV000002174_17	GSDME	RCV000002174	from +17 to +27	ATTTCTTTCAT	17550	733	16817	0	0	0	0
>GSDME_RCV000002174_18	GSDME	RCV000002174	from +18 to +28	CATTTCTTTCA	12544	624	11917	3	3	0	3
>GSDME_RCV000002174_19	GSDME	RCV000002174	from +19 to +29	CCATTTCTTTC	10971	674	10287	10	10	0	10
>GSDME_RCV000002174_20	GSDME	RCV000002174	from +20 to +30	GCCATTTCTTT	7532	413	7115	4	0	4	0
>GSDME_RCV000002174_21	GSDME	RCV000002174	from +21 to +31	AGCCATTTCTT	6498	360	6135	3	0	3	0
>GSDME_RCV000002174_22	GSDME	RCV000002174	from +22 to +32	CAGCCATTTCT	6678	365	6302	11	0	11	0
>GSDME_RCV000002174_23	GSDME	RCV000002174	from +23 to +33	GCAGCCATTTC	3168	234	2931	3	0	3	0
>GSDME_RCV000002174_24	GSDME	RCV000002174	from +24 to +34	AGCAGCCATTT	5433	243	5190	0	0	0	0
>GSDME_RCV000002174_25	GSDME	RCV000002174	from +25 to +35	CAGCAGCCATT	4922	350	4570	2	1	1	1
>NIPA1_RCV000002629_endogenous	NIPA1	RCV000002629	from -3 to +8	ATACTTACGTG	531	12	403	116	116	0	116
>NIPA1_RCV000002629_-10	NIPA1	RCV000002629	from -10 to +1	CCGGAACGGTA	42	13	29	0	0	0	0
>NIPA1_RCV000002629_-9	NIPA1	RCV000002629	from -9 to +2	ACCGGAACGGT	36	14	22	0	0	0	0
>NIPA1_RCV000002629_-8	NIPA1	RCV000002629	from -8 to +3	CACCGGAACGG	39	13	26	0	0	0	0
>NIPA1_RCV000002629_-7	NIPA1	RCV000002629	from -7 to +4	TCACCGGAACG	58	8	42	8	8	0	8
>NIPA1_RCV000002629_-6	NIPA1	RCV000002629	from -6 to +5	CTCACCGGAAC	413	20	316	77	77	0	77
>NIPA1_RCV000002629_-5	NIPA1	RCV000002629	from -5 to +6	TCTCACCGGAA	351	12	274	65	65	0	65
>NIPA1_RCV000002629_-4	NIPA1	RCV000002629	from -4 to +7	CTCTCACCGGA	401	28	259	114	114	0	114
>NIPA1_RCV000002629_-3	NIPA1	RCV000002629	from -3 to +8	GCTCTCACCGG	361	17	281	63	63	0	63
>NIPA1_RCV000002629_-2	NIPA1	RCV000002629	from -2 to +9	GGCTCTCACCG	594	44	354	196	196	0	196
>NIPA1_RCV000002629_-1	NIPA1	RCV000002629	from -1 to +10	TGGCTCTCACC	5204	146	4622	436	423	13	423
>NIPA1_RCV000002629_1	NIPA1	RCV000002629	from +1 to +11	TTGGCTCTCAC	2520	150	2370	0	0	0	0
>NIPA1_RCV000002629_2	NIPA1	RCV000002629	from +2 to +12	CTTGGCTCTCA	6282	240	6039	3	3	0	3
>NIPA1_RCV000002629_3	NIPA1	RCV000002629	from +3 to +13	TCTTGGCTCTC	5766	298	5467	1	0	1	0
>NIPA1_RCV000002629_4	NIPA1	RCV000002629	from +4 to +14	ATCTTGGCTCT	7345	258	7082	5	0	5	0
>NIPA1_RCV000002629_5	NIPA1	RCV000002629	from +5 to +15	AATCTTGGCTC	72553	802	71743	8	0	8	0
>NIPA1_RCV000002629_6	NIPA1	RCV000002629	from +6 to +16	CAATCTTGGCT	69873	749	69121	3	0	3	0
>NIPA1_RCV000002629_7	NIPA1	RCV000002629	from +7 to +17	ACAATCTTGGC	29708	354	29353	1	0	1	0
>NIPA1_RCV000002629_8	NIPA1	RCV000002629	from +8 to +18	CACAATCTTGG	28814	389	28425	0	0	0	0
>NIPA1_RCV000002629_9	NIPA1	RCV000002629	from +9 to +19	ACACAATCTTG	3719	169	3550	0	0	0	0
>NIPA1_RCV000002629_10	NIPA1	RCV000002629	from +10 to +20	AACACAATCTT	5070	126	4944	0	0	0	0
>NIPA1_RCV000002629_11	NIPA1	RCV000002629	from +11 to +21	AAACACAATCT	7553	194	7351	8	1	7	1
>NIPA1_RCV000002629_12	NIPA1	RCV000002629	from +12 to +22	CAAACACAATC	4006	180	3821	5	2	3	2
>NIPA1_RCV000002629_13	NIPA1	RCV000002629	from +13 to +23	CCAAACACAAT	5237	192	5045	0	0	0	0
>NIPA1_RCV000002629_14	NIPA1	RCV000002629	from +14 to +24	ACCAAACACAA	6929	184	6744	1	1	0	1
>NIPA1_RCV000002629_15	NIPA1	RCV000002629	from +15 to +25	TACCAAACACA	5284	139	5131	14	14	0	14
>NIPA1_RCV000002629_16	NIPA1	RCV000002629	from +16 to +26	ATACCAAACAC	4179	99	4049	31	21	10	21
>NIPA1_RCV000002629_17	NIPA1	RCV000002629	from +17 to +27	AATACCAAACA	6777	147	6630	0	0	0	0
>NIPA1_RCV000002629_18	NIPA1	RCV000002629	from +18 to +28	AAATACCAAAC	6644	158	6483	3	0	3	0
>NIPA1_RCV000002629_19	NIPA1	RCV000002629	from +19 to +29	TAAATACCAAA	9888	208	9672	8	8	0	8
>NIPA1_RCV000002629_20	NIPA1	RCV000002629	from +20 to +30	TTAAATACCAA	7463	194	7262	7	7	0	7
>NIPA1_RCV000002629_21	NIPA1	RCV000002629	from +21 to +31	ATTAAATACCA	7364	152	7149	63	63	0	63
>NIPA1_RCV000002629_22	NIPA1	RCV000002629	from +22 to +32	CATTAAATACC	3830	76	3739	15	15	0	15
>NIPA1_RCV000002629_23	NIPA1	RCV000002629	from +23 to +33	ACATTAAATAC	6573	157	6415	1	1	0	1
>NIPA1_RCV000002629_24	NIPA1	RCV000002629	from +24 to +34	CACATTAAATA	10911	201	10704	6	6	0	6
>NIPA1_RCV000002629_25	NIPA1	RCV000002629	from +25 to +35	ACACATTAAAT	10329	210	10119	0	0	0	0
>APOC2_RCV000002698_endogenous	APOC2	RCV000002698	from -3 to +8	ATATTTACCTG	5011	75	4309	627	590	37	590
>APOC2_RCV000002698_-10	APOC2	RCV000002698	from -10 to +1	CAGGTTCTGGG	5351	592	4655	104	3	101	3
>APOC2_RCV000002698_-9	APOC2	RCV000002698	from -9 to +2	ACAGGTTCTGG	3894	274	3592	28	3	25	3
>APOC2_RCV000002698_-8	APOC2	RCV000002698	from -8 to +3	TACAGGTTCTG	2242	131	2083	28	5	23	5
>APOC2_RCV000002698_-7	APOC2	RCV000002698	from -7 to +4	GTACAGGTTCT	1646	100	1527	19	1	18	1
>APOC2_RCV000002698_-6	APOC2	RCV000002698	from -6 to +5	TGTACAGGTTC	1420	148	1267	5	0	5	0
>APOC2_RCV000002698_-5	APOC2	RCV000002698	from -5 to +6	TTGTACAGGTT	2312	108	2204	0	0	0	0
>APOC2_RCV000002698_-4	APOC2	RCV000002698	from -4 to +7	CTTGTACAGGT	1166	151	1015	0	0	0	0
>APOC2_RCV000002698_-3	APOC2	RCV000002698	from -3 to +8	TCTTGTACAGG	1255	109	1143	3	0	3	0
>APOC2_RCV000002698_-2	APOC2	RCV000002698	from -2 to +9	TTCTTGTACAG	5176	322	4854	0	0	0	0
>APOC2_RCV000002698_-1	APOC2	RCV000002698	from -1 to +10	CTTCTTGTACA	4949	288	4661	0	0	0	0
>APOC2_RCV000002698_1	APOC2	RCV000002698	from +1 to +11	TCTTCTTGTAC	2990	295	2688	7	0	7	0
>APOC2_RCV000002698_2	APOC2	RCV000002698	from +2 to +12	GTCTTCTTGTA	2434	218	2216	0	0	0	0
>APOC2_RCV000002698_3	APOC2	RCV000002698	from +3 to +13	TGTCTTCTTGT	4860	385	4475	0	0	0	0
>APOC2_RCV000002698_4	APOC2	RCV000002698	from +4 to +14	ATGTCTTCTTG	5043	293	4750	0	0	0	0
>APOC2_RCV000002698_5	APOC2	RCV000002698	from +5 to +15	TATGTCTTCTT	16028	356	15672	0	0	0	0
>APOC2_RCV000002698_6	APOC2	RCV000002698	from +6 to +16	GTATGTCTTCT	10634	307	10325	2	0	2	0
>APOC2_RCV000002698_7	APOC2	RCV000002698	from +7 to +17	GGTATGTCTTC	2445	109	2336	0	0	0	0
>APOC2_RCV000002698_8	APOC2	RCV000002698	from +8 to +18	AGGTATGTCTT	11065	161	10903	1	0	1	0
>APOC2_RCV000002698_9	APOC2	RCV000002698	from +9 to +19	CAGGTATGTCT	11010	165	10842	3	0	3	0
>APOC2_RCV000002698_10	APOC2	RCV000002698	from +10 to +20	GCAGGTATGTC	1196	66	1128	2	0	2	0
>APOC2_RCV000002698_11	APOC2	RCV000002698	from +11 to +21	GGCAGGTATGT	1750	94	1656	0	0	0	0
>APOC2_RCV000002698_12	APOC2	RCV000002698	from +12 to +22	GGGCAGGTATG	1965	127	1838	0	0	0	0
>APOC2_RCV000002698_13	APOC2	RCV000002698	from +13 to +23	CGGGCAGGTAT	284	31	253	0	0	0	0
>APOC2_RCV000002698_14	APOC2	RCV000002698	from +14 to +24	GCGGGCAGGTA	509	76	433	0	0	0	0
>APOC2_RCV000002698_15	APOC2	RCV000002698	from +15 to +25	AGCGGGCAGGT	710	148	562	0	0	0	0
>APOC2_RCV000002698_16	APOC2	RCV000002698	from +16 to +26	CAGCGGGCAGG	2321	351	1970	0	0	0	0
>APOC2_RCV000002698_17	APOC2	RCV000002698	from +17 to +27	ACAGCGGGCAG	1116	216	900	0	0	0	0
>APOC2_RCV000002698_18	APOC2	RCV000002698	from +18 to +28	TACAGCGGGCA	319	21	298	0	0	0	0
>APOC2_RCV000002698_19	APOC2	RCV000002698	from +19 to +29	CTACAGCGGGC	181	19	162	0	0	0	0
>APOC2_RCV000002698_20	APOC2	RCV000002698	from +20 to +30	TCTACAGCGGG	261	25	219	17	0	17	0
>APOC2_RCV000002698_21	APOC2	RCV000002698	from +21 to +31	ATCTACAGCGG	146	12	127	7	0	7	0
>APOC2_RCV000002698_22	APOC2	RCV000002698	from +22 to +32	CATCTACAGCG	294	23	271	0	0	0	0
>APOC2_RCV000002698_23	APOC2	RCV000002698	from +23 to +33	TCATCTACAGC	2552	196	2356	0	0	0	0
>APOC2_RCV000002698_24	APOC2	RCV000002698	from +24 to +34	CTCATCTACAG	2845	108	2728	9	0	9	0
>APOC2_RCV000002698_25	APOC2	RCV000002698	from +25 to +35	TCTCATCTACA	4665	132	4511	22	0	22	0
>NPHP3_RCV000002758_endogenous	NPHP3	RCV000002758	from -3 to +8	ATATTTACCTG	5011	75	4309	627	590	37	590
>NPHP3_RCV000002758_-10	NPHP3	RCV000002758	from -10 to +1	CCTCCATGCTG	6701	719	5869	113	68	45	68
>NPHP3_RCV000002758_-9	NPHP3	RCV000002758	from -9 to +2	ACCTCCATGCT	4180	269	3817	94	91	3	91
>NPHP3_RCV000002758_-8	NPHP3	RCV000002758	from -8 to +3	TACCTCCATGC	2601	73	2421	107	107	0	107
>NPHP3_RCV000002758_-7	NPHP3	RCV000002758	from -7 to +4	GTACCTCCATG	1395	51	1225	119	119	0	119
>NPHP3_RCV000002758_-6	NPHP3	RCV000002758	from -6 to +5	TGTACCTCCAT	2278	68	2187	23	23	0	23
>NPHP3_RCV000002758_-5	NPHP3	RCV000002758	from -5 to +6	TTGTACCTCCA	1904	75	1825	4	3	1	3
>NPHP3_RCV000002758_-4	NPHP3	RCV000002758	from -4 to +7	ATTGTACCTCC	1277	45	1224	8	8	0	8
>NPHP3_RCV000002758_-3	NPHP3	RCV000002758	from -3 to +8	CATTGTACCTC	1471	23	1439	9	0	9	0
>NPHP3_RCV000002758_-2	NPHP3	RCV000002758	from -2 to +9	GCATTGTACCT	1333	48	1266	19	15	4	15
>NPHP3_RCV000002758_-1	NPHP3	RCV000002758	from -1 to +10	GGCATTGTACC	992	35	947	10	6	4	6
>NPHP3_RCV000002758_1	NPHP3	RCV000002758	from +1 to +11	TGGCATTGTAC	1708	178	1525	5	0	5	0
>NPHP3_RCV000002758_2	NPHP3	RCV000002758	from +2 to +12	TTGGCATTGTA	2263	121	2142	0	0	0	0
>NPHP3_RCV000002758_3	NPHP3	RCV000002758	from +3 to +13	GTTGGCATTGT	1740	205	1535	0	0	0	0
>NPHP3_RCV000002758_4	NPHP3	RCV000002758	from +4 to +14	AGTTGGCATTG	2063	299	1764	0	0	0	0
>NPHP3_RCV000002758_5	NPHP3	RCV000002758	from +5 to +15	AAGTTGGCATT	3819	165	3654	0	0	0	0
>NPHP3_RCV000002758_6	NPHP3	RCV000002758	from +6 to +16	AAAGTTGGCAT	4059	180	3879	0	0	0	0
>NPHP3_RCV000002758_7	NPHP3	RCV000002758	from +7 to +17	TAAAGTTGGCA	2701	120	2581	0	0	0	0
>NPHP3_RCV000002758_8	NPHP3	RCV000002758	from +8 to +18	CTAAAGTTGGC	1275	28	1245	2	0	2	0
>NPHP3_RCV000002758_9	NPHP3	RCV000002758	from +9 to +19	ACTAAAGTTGG	2170	42	2107	21	0	21	0
>NPHP3_RCV000002758_10	NPHP3	RCV000002758	from +10 to +20	AACTAAAGTTG	3427	117	3288	22	0	22	0
>NPHP3_RCV000002758_11	NPHP3	RCV000002758	from +11 to +21	GAACTAAAGTT	2988	66	2921	1	0	1	0
>NPHP3_RCV000002758_12	NPHP3	RCV000002758	from +12 to +22	AGAACTAAAGT	4337	106	4226	5	0	5	0
>NPHP3_RCV000002758_13	NPHP3	RCV000002758	from +13 to +23	AAGAACTAAAG	8536	119	8394	23	0	23	0
>NPHP3_RCV000002758_14	NPHP3	RCV000002758	from +14 to +24	AAAGAACTAAA	26533	268	26194	71	0	71	0
>NPHP3_RCV000002758_15	NPHP3	RCV000002758	from +15 to +25	GAAAGAACTAA	6913	88	6806	19	0	19	0
>NPHP3_RCV000002758_16	NPHP3	RCV000002758	from +16 to +26	TGAAAGAACTA	6053	115	5935	3	0	3	0
>NPHP3_RCV000002758_17	NPHP3	RCV000002758	from +17 to +27	CTGAAAGAACT	6426	215	6205	6	0	6	0
>NPHP3_RCV000002758_18	NPHP3	RCV000002758	from +18 to +28	TCTGAAAGAAC	5596	252	5261	83	0	83	0
>NPHP3_RCV000002758_19	NPHP3	RCV000002758	from +19 to +29	CTCTGAAAGAA	10460	184	9833	443	0	443	0
>NPHP3_RCV000002758_20	NPHP3	RCV000002758	from +20 to +30	ACTCTGAAAGA	6158	175	5742	241	4	237	4
>NPHP3_RCV000002758_21	NPHP3	RCV000002758	from +21 to +31	TACTCTGAAAG	4078	99	3919	60	5	55	5
>NPHP3_RCV000002758_22	NPHP3	RCV000002758	from +22 to +32	GTACTCTGAAA	3363	99	3180	84	0	84	0
>NPHP3_RCV000002758_23	NPHP3	RCV000002758	from +23 to +33	TGTACTCTGAA	3388	95	3253	40	0	40	0
>NPHP3_RCV000002758_24	NPHP3	RCV000002758	from +24 to +34	ATGTACTCTGA	2758	128	2617	13	0	13	0
>NPHP3_RCV000002758_25	NPHP3	RCV000002758	from +25 to +35	CATGTACTCTG	2544	130	2384	30	0	30	0
>GORAB_RCV000002772_endogenous	GORAB	RCV000002772	from -3 to +8	ATAGTTACCTG	1815	23	1588	204	154	50	154
>GORAB_RCV000002772_-10	GORAB	RCV000002772	from -10 to +1	CCGAGCGTATG	21	4	13	4	4	0	4
>GORAB_RCV000002772_-9	GORAB	RCV000002772	from -9 to +2	ACCGAGCGTAT	25	1	20	4	4	0	4
>GORAB_RCV000002772_-8	GORAB	RCV000002772	from -8 to +3	CACCGAGCGTA	56	10	42	4	4	0	4
>GORAB_RCV000002772_-7	GORAB	RCV000002772	from -7 to +4	TCACCGAGCGT	140	14	108	18	18	0	18
>GORAB_RCV000002772_-6	GORAB	RCV000002772	from -6 to +5	GTCACCGAGCG	92	14	78	0	0	0	0
>GORAB_RCV000002772_-5	GORAB	RCV000002772	from -5 to +6	AGTCACCGAGC	559	108	446	5	4	1	4
>GORAB_RCV000002772_-4	GORAB	RCV000002772	from -4 to +7	AAGTCACCGAG	567	73	493	1	1	0	1
>GORAB_RCV000002772_-3	GORAB	RCV000002772	from -3 to +8	CAAGTCACCGA	342	16	326	0	0	0	0
>GORAB_RCV000002772_-2	GORAB	RCV000002772	from -2 to +9	CCAAGTCACCG	537	45	492	0	0	0	0
>GORAB_RCV000002772_-1	GORAB	RCV000002772	from -1 to +10	CCCAAGTCACC	4268	201	4034	33	27	6	27
>GORAB_RCV000002772_1	GORAB	RCV000002772	from +1 to +11	CCCCAAGTCAC	3800	147	3652	1	0	1	0
>GORAB_RCV000002772_2	GORAB	RCV000002772	from +2 to +12	TCCCCAAGTCA	3916	188	3728	0	0	0	0
>GORAB_RCV000002772_3	GORAB	RCV000002772	from +3 to +13	TTCCCCAAGTC	4135	176	3959	0	0	0	0
>GORAB_RCV000002772_4	GORAB	RCV000002772	from +4 to +14	TTTCCCCAAGT	6320	274	6046	0	0	0	0
>GORAB_RCV000002772_5	GORAB	RCV000002772	from +5 to +15	ATTTCCCCAAG	6425	211	6214	0	0	0	0
>GORAB_RCV000002772_6	GORAB	RCV000002772	from +6 to +16	AATTTCCCCAA	8921	283	8638	0	0	0	0
>GORAB_RCV000002772_7	GORAB	RCV000002772	from +7 to +17	CAATTTCCCCA	5783	225	5558	0	0	0	0
>GORAB_RCV000002772_8	GORAB	RCV000002772	from +8 to +18	TCAATTTCCCC	4554	206	4344	4	0	4	0
>GORAB_RCV000002772_9	GORAB	RCV000002772	from +9 to +19	TTCAATTTCCC	5352	194	5135	23	0	23	0
>GORAB_RCV000002772_10	GORAB	RCV000002772	from +10 to +20	ATTCAATTTCC	5835	200	5634	1	1	0	1
>GORAB_RCV000002772_11	GORAB	RCV000002772	from +11 to +21	GATTCAATTTC	5081	220	4861	0	0	0	0
>GORAB_RCV000002772_12	GORAB	RCV000002772	from +12 to +22	AGATTCAATTT	6209	181	6028	0	0	0	0
>GORAB_RCV000002772_13	GORAB	RCV000002772	from +13 to +23	CAGATTCAATT	3876	117	3759	0	0	0	0
>GORAB_RCV000002772_14	GORAB	RCV000002772	from +14 to +24	TCAGATTCAAT	4049	121	3928	0	0	0	0
>GORAB_RCV000002772_15	GORAB	RCV000002772	from +15 to +25	TTCAGATTCAA	6269	276	5993	0	0	0	0
>GORAB_RCV000002772_16	GORAB	RCV000002772	from +16 to +26	GTTCAGATTCA	5822	121	5701	0	0	0	0
>GORAB_RCV000002772_17	GORAB	RCV000002772	from +17 to +27	TGTTCAGATTC	5080	175	4905	0	0	0	0
>GORAB_RCV000002772_18	GORAB	RCV000002772	from +18 to +28	TTGTTCAGATT	4903	220	4683	0	0	0	0
>GORAB_RCV000002772_19	GORAB	RCV000002772	from +19 to +29	CTTGTTCAGAT	2394	147	2245	2	2	0	2
>GORAB_RCV000002772_20	GORAB	RCV000002772	from +20 to +30	CCTTGTTCAGA	2255	203	2039	13	13	0	13
>GORAB_RCV000002772_21	GORAB	RCV000002772	from +21 to +31	TCCTTGTTCAG	3169	292	2877	0	0	0	0
>GORAB_RCV000002772_22	GORAB	RCV000002772	from +22 to +32	CTCCTTGTTCA	3914	318	3592	4	0	4	0
>GORAB_RCV000002772_23	GORAB	RCV000002772	from +23 to +33	ACTCCTTGTTC	2575	223	2350	2	0	2	0
>GORAB_RCV000002772_24	GORAB	RCV000002772	from +24 to +34	TACTCCTTGTT	1962	113	1846	3	3	0	3
>GORAB_RCV000002772_25	GORAB	RCV000002772	from +25 to +35	ATACTCCTTGT	1650	144	1506	0	0	0	0
>GNPTAB_RCV000002902_endogenous	GNPTAB	RCV000002902	from -3 to +8	ATCCTTACCTG	2270	89	1551	630	613	17	613
>GNPTAB_RCV000002902_-10	GNPTAB	RCV000002902	from -10 to +1	CCTATATTTGT	3169	55	3107	7	4	3	4
>GNPTAB_RCV000002902_-9	GNPTAB	RCV000002902	from -9 to +2	ACCTATATTTG	2614	72	2519	23	23	0	23
>GNPTAB_RCV000002902_-8	GNPTAB	RCV000002902	from -8 to +3	TACCTATATTT	5704	67	5580	57	50	7	50
>GNPTAB_RCV000002902_-7	GNPTAB	RCV000002902	from -7 to +4	TTACCTATATT	4716	71	4547	98	87	11	87
>GNPTAB_RCV000002902_-6	GNPTAB	RCV000002902	from -6 to +5	CTTACCTATAT	2416	29	2202	185	185	0	185
>GNPTAB_RCV000002902_-5	GNPTAB	RCV000002902	from -5 to +6	CCTTACCTATA	2408	27	2258	123	115	8	115
>GNPTAB_RCV000002902_-4	GNPTAB	RCV000002902	from -4 to +7	TCCTTACCTAT	3164	29	2935	200	190	10	190
>GNPTAB_RCV000002902_-3	GNPTAB	RCV000002902	from -3 to +8	CTCCTTACCTA	2491	35	2194	262	199	63	199
>GNPTAB_RCV000002902_-2	GNPTAB	RCV000002902	from -2 to +9	ACTCCTTACCT	5058	87	4515	456	434	22	434
>GNPTAB_RCV000002902_-1	GNPTAB	RCV000002902	from -1 to +10	TACTCCTTACC	1149	22	1058	69	69	0	69
>GNPTAB_RCV000002902_1	GNPTAB	RCV000002902	from +1 to +11	GTACTCCTTAC	719	20	698	1	1	0	1
>GNPTAB_RCV000002902_2	GNPTAB	RCV000002902	from +2 to +12	TGTACTCCTTA	1848	40	1807	1	0	1	0
>GNPTAB_RCV000002902_3	GNPTAB	RCV000002902	from +3 to +13	GTGTACTCCTT	1718	95	1620	3	0	3	0
>GNPTAB_RCV000002902_4	GNPTAB	RCV000002902	from +4 to +14	CGTGTACTCCT	283	33	250	0	0	0	0
>GNPTAB_RCV000002902_5	GNPTAB	RCV000002902	from +5 to +15	GCGTGTACTCC	224	49	175	0	0	0	0
>GNPTAB_RCV000002902_6	GNPTAB	RCV000002902	from +6 to +16	TGCGTGTACTC	285	34	251	0	0	0	0
>GNPTAB_RCV000002902_7	GNPTAB	RCV000002902	from +7 to +17	ATGCGTGTACT	340	54	286	0	0	0	0
>GNPTAB_RCV000002902_8	GNPTAB	RCV000002902	from +8 to +18	TATGCGTGTAC	326	40	286	0	0	0	0
>GNPTAB_RCV000002902_9	GNPTAB	RCV000002902	from +9 to +19	GTATGCGTGTA	702	18	684	0	0	0	0
>GNPTAB_RCV000002902_10	GNPTAB	RCV000002902	from +10 to +20	AGTATGCGTGT	445	8	437	0	0	0	0
>GNPTAB_RCV000002902_11	GNPTAB	RCV000002902	from +11 to +21	GAGTATGCGTG	280	13	267	0	0	0	0
>GNPTAB_RCV000002902_12	GNPTAB	RCV000002902	from +12 to +22	GGAGTATGCGT	208	24	184	0	0	0	0
>GNPTAB_RCV000002902_13	GNPTAB	RCV000002902	from +13 to +23	GGGAGTATGCG	112	10	102	0	0	0	0
>GNPTAB_RCV000002902_14	GNPTAB	RCV000002902	from +14 to +24	AGGGAGTATGC	1095	27	1068	0	0	0	0
>GNPTAB_RCV000002902_15	GNPTAB	RCV000002902	from +15 to +25	AAGGGAGTATG	2264	65	2199	0	0	0	0
>GNPTAB_RCV000002902_16	GNPTAB	RCV000002902	from +16 to +26	AAAGGGAGTAT	3011	119	2873	19	0	19	0
>GNPTAB_RCV000002902_17	GNPTAB	RCV000002902	from +17 to +27	CAAAGGGAGTA	2305	125	2161	19	0	19	0
>GNPTAB_RCV000002902_18	GNPTAB	RCV000002902	from +18 to +28	ACAAAGGGAGT	2776	146	2630	0	0	0	0
>GNPTAB_RCV000002902_19	GNPTAB	RCV000002902	from +19 to +29	AACAAAGGGAG	7013	199	6814	0	0	0	0
>GNPTAB_RCV000002902_20	GNPTAB	RCV000002902	from +20 to +30	AAACAAAGGGA	10580	224	10356	0	0	0	0
>GNPTAB_RCV000002902_21	GNPTAB	RCV000002902	from +21 to +31	TAAACAAAGGG	4787	89	4698	0	0	0	0
>GNPTAB_RCV000002902_22	GNPTAB	RCV000002902	from +22 to +32	CTAAACAAAGG	4034	168	3866	0	0	0	0
>GNPTAB_RCV000002902_23	GNPTAB	RCV000002902	from +23 to +33	ACTAAACAAAG	5519	94	5414	11	0	11	0
>GNPTAB_RCV000002902_24	GNPTAB	RCV000002902	from +24 to +34	TACTAAACAAA	8245	155	8060	30	1	29	1
>GNPTAB_RCV000002902_25	GNPTAB	RCV000002902	from +25 to +35	ATACTAAACAA	5902	110	5775	17	0	17	0
>GBE1_RCV000002926_endogenous	GBE1	RCV000002926	from -3 to +8	ATAGTTACCTG	1815	23	1588	204	154	50	154
>GBE1_RCV000002926_-10	GBE1	RCV000002926	from -10 to +1	CCAAGGCCTTT	3625	171	3446	8	3	5	3
>GBE1_RCV000002926_-9	GBE1	RCV000002926	from -9 to +2	ACCAAGGCCTT	2589	241	2339	9	3	6	3
>GBE1_RCV000002926_-8	GBE1	RCV000002926	from -8 to +3	TACCAAGGCCT	1957	62	1877	18	10	8	10
>GBE1_RCV000002926_-7	GBE1	RCV000002926	from -7 to +4	TTACCAAGGCC	2200	96	2011	93	89	4	89
>GBE1_RCV000002926_-6	GBE1	RCV000002926	from -6 to +5	GTTACCAAGGC	1640	104	1530	6	6	0	6
>GBE1_RCV000002926_-5	GBE1	RCV000002926	from -5 to +6	AGTTACCAAGG	2197	78	2098	21	21	0	21
>GBE1_RCV000002926_-4	GBE1	RCV000002926	from -4 to +7	TAGTTACCAAG	1881	43	1818	20	20	0	20
>GBE1_RCV000002926_-3	GBE1	RCV000002926	from -3 to +8	TTAGTTACCAA	2809	97	2695	17	17	0	17
>GBE1_RCV000002926_-2	GBE1	RCV000002926	from -2 to +9	ATTAGTTACCA	2569	60	2482	27	27	0	27
>GBE1_RCV000002926_-1	GBE1	RCV000002926	from -1 to +10	TATTAGTTACC	1942	37	1864	41	41	0	41
>GBE1_RCV000002926_1	GBE1	RCV000002926	from +1 to +11	TTATTAGTTAC	3734	69	3665	0	0	0	0
>GBE1_RCV000002926_2	GBE1	RCV000002926	from +2 to +12	GTTATTAGTTA	2469	60	2409	0	0	0	0
>GBE1_RCV000002926_3	GBE1	RCV000002926	from +3 to +13	AGTTATTAGTT	3085	57	3028	0	0	0	0
>GBE1_RCV000002926_4	GBE1	RCV000002926	from +4 to +14	CAGTTATTAGT	2405	64	2341	0	0	0	0
>GBE1_RCV000002926_5	GBE1	RCV000002926	from +5 to +15	ACAGTTATTAG	2482	55	2427	0	0	0	0
>GBE1_RCV000002926_6	GBE1	RCV000002926	from +6 to +16	CACAGTTATTA	3961	78	3883	0	0	0	0
>GBE1_RCV000002926_7	GBE1	RCV000002926	from +7 to +17	TCACAGTTATT	4873	150	4705	18	18	0	18
>GBE1_RCV000002926_8	GBE1	RCV000002926	from +8 to +18	ATCACAGTTAT	4077	162	3915	0	0	0	0
>GBE1_RCV000002926_9	GBE1	RCV000002926	from +9 to +19	AATCACAGTTA	4770	177	4593	0	0	0	0
>GBE1_RCV000002926_10	GBE1	RCV000002926	from +10 to +20	AAATCACAGTT	7184	234	6950	0	0	0	0
>GBE1_RCV000002926_11	GBE1	RCV000002926	from +11 to +21	AAAATCACAGT	10428	313	10115	0	0	0	0
>GBE1_RCV000002926_12	GBE1	RCV000002926	from +12 to +22	AAAAATCACAG	16769	487	16282	0	0	0	0
>GBE1_RCV000002926_13	GBE1	RCV000002926	from +13 to +23	TAAAAATCACA	19319	421	18898	0	0	0	0
>GBE1_RCV000002926_14	GBE1	RCV000002926	from +14 to +24	ATAAAAATCAC	14791	329	14462	0	0	0	0
>GBE1_RCV000002926_15	GBE1	RCV000002926	from +15 to +25	AATAAAAATCA	32869	588	32279	2	1	1	1
>GBE1_RCV000002926_16	GBE1	RCV000002926	from +16 to +26	GAATAAAAATC	10049	318	9730	1	0	1	0
>GBE1_RCV000002926_17	GBE1	RCV000002926	from +17 to +27	TGAATAAAAAT	23443	463	22980	0	0	0	0
>GBE1_RCV000002926_18	GBE1	RCV000002926	from +18 to +28	CTGAATAAAAA	13550	499	13051	0	0	0	0
>GBE1_RCV000002926_19	GBE1	RCV000002926	from +19 to +29	TCTGAATAAAA	11728	381	11269	78	0	78	0
>GBE1_RCV000002926_20	GBE1	RCV000002926	from +20 to +30	ATCTGAATAAA	11357	371	10936	50	1	49	1
>GBE1_RCV000002926_21	GBE1	RCV000002926	from +21 to +31	TATCTGAATAA	6351	179	6161	11	0	11	0
>GBE1_RCV000002926_22	GBE1	RCV000002926	from +22 to +32	TTATCTGAATA	5954	170	5784	0	0	0	0
>GBE1_RCV000002926_23	GBE1	RCV000002926	from +23 to +33	TTTATCTGAAT	7317	229	7088	0	0	0	0
>GBE1_RCV000002926_24	GBE1	RCV000002926	from +24 to +34	TTTTATCTGAA	9410	352	8981	77	0	77	0
>GBE1_RCV000002926_25	GBE1	RCV000002926	from +25 to +35	ATTTTATCTGA	8415	224	8175	16	0	16	0
>GNPTG_RCV000002933_endogenous	GNPTG	RCV000002933	from -3 to +8	ATACTTACTTG	2830	45	2048	737	737	0	737
>GNPTG_RCV000002933_-10	GNPTG	RCV000002933	from -10 to +1	CCTGAGGATCC	2024	199	1803	22	9	13	9
>GNPTG_RCV000002933_-9	GNPTG	RCV000002933	from -9 to +2	ACCTGAGGATC	1562	67	1415	80	73	7	73
>GNPTG_RCV000002933_-8	GNPTG	RCV000002933	from -8 to +3	CACCTGAGGAT	2697	120	2371	206	119	87	119
>GNPTG_RCV000002933_-7	GNPTG	RCV000002933	from -7 to +4	TCACCTGAGGA	6020	164	5386	470	379	91	379
>GNPTG_RCV000002933_-6	GNPTG	RCV000002933	from -6 to +5	CTCACCTGAGG	6043	209	4755	1079	1023	56	1023
>GNPTG_RCV000002933_-5	GNPTG	RCV000002933	from -5 to +6	ACTCACCTGAG	3441	89	2303	1049	1021	28	1021
>GNPTG_RCV000002933_-4	GNPTG	RCV000002933	from -4 to +7	CACTCACCTGA	3774	116	2233	1425	1380	45	1380
>GNPTG_RCV000002933_-3	GNPTG	RCV000002933	from -3 to +8	CCACTCACCTG	6784	250	4074	2460	2394	66	2394
>GNPTG_RCV000002933_-2	GNPTG	RCV000002933	from -2 to +9	CCCACTCACCT	6926	292	4475	2159	2155	4	2155
>GNPTG_RCV000002933_-1	GNPTG	RCV000002933	from -1 to +10	CCCCACTCACC	7968	287	5441	2240	2240	0	2240
>GNPTG_RCV000002933_1	GNPTG	RCV000002933	from +1 to +11	GCCCCACTCAC	4346	196	4150	0	0	0	0
>GNPTG_RCV000002933_2	GNPTG	RCV000002933	from +2 to +12	GGCCCCACTCA	3892	174	3717	1	1	0	1
>GNPTG_RCV000002933_3	GNPTG	RCV000002933	from +3 to +13	CGGCCCCACTC	1440	136	1304	0	0	0	0
>GNPTG_RCV000002933_4	GNPTG	RCV000002933	from +4 to +14	CCGGCCCCACT	1560	164	1396	0	0	0	0
>GNPTG_RCV000002933_5	GNPTG	RCV000002933	from +5 to +15	CCCGGCCCCAC	3836	388	3448	0	0	0	0
>GNPTG_RCV000002933_6	GNPTG	RCV000002933	from +6 to +16	CCCCGGCCCCA	4212	447	3764	1	1	0	1
>GNPTG_RCV000002933_7	GNPTG	RCV000002933	from +7 to +17	GCCCCGGCCCC	6011	1013	4991	7	0	7	0
>GNPTG_RCV000002933_8	GNPTG	RCV000002933	from +8 to +18	TGCCCCGGCCC	2288	364	1924	0	0	0	0
>GNPTG_RCV000002933_9	GNPTG	RCV000002933	from +9 to +19	CTGCCCCGGCC	3853	393	3460	0	0	0	0
>GNPTG_RCV000002933_10	GNPTG	RCV000002933	from +10 to +20	CCTGCCCCGGC	3432	360	3053	19	19	0	19
>GNPTG_RCV000002933_11	GNPTG	RCV000002933	from +11 to +21	CCCTGCCCCGG	2939	430	2494	15	0	15	0
>GNPTG_RCV000002933_12	GNPTG	RCV000002933	from +12 to +22	TCCCTGCCCCG	2879	348	2514	17	0	17	0
>GNPTG_RCV000002933_13	GNPTG	RCV000002933	from +13 to +23	ATCCCTGCCCC	6074	192	5867	15	0	15	0
>GNPTG_RCV000002933_14	GNPTG	RCV000002933	from +14 to +24	GATCCCTGCCC	3519	131	3372	16	0	16	0
>GNPTG_RCV000002933_15	GNPTG	RCV000002933	from +15 to +25	GGATCCCTGCC	2181	138	2010	33	2	31	2
>GNPTG_RCV000002933_16	GNPTG	RCV000002933	from +16 to +26	GGGATCCCTGC	2153	133	1960	60	0	60	0
>GNPTG_RCV000002933_17	GNPTG	RCV000002933	from +17 to +27	TGGGATCCCTG	3215	164	3006	45	0	45	0
>GNPTG_RCV000002933_18	GNPTG	RCV000002933	from +18 to +28	TTGGGATCCCT	1564	85	1447	32	0	32	0
>GNPTG_RCV000002933_19	GNPTG	RCV000002933	from +19 to +29	TTTGGGATCCC	1761	121	1640	0	0	0	0
>GNPTG_RCV000002933_20	GNPTG	RCV000002933	from +20 to +30	CTTTGGGATCC	2636	168	2422	46	5	41	5
>GNPTG_RCV000002933_21	GNPTG	RCV000002933	from +21 to +31	GCTTTGGGATC	1969	147	1821	1	0	1	0
>GNPTG_RCV000002933_22	GNPTG	RCV000002933	from +22 to +32	TGCTTTGGGAT	3701	218	3471	12	0	12	0
>GNPTG_RCV000002933_23	GNPTG	RCV000002933	from +23 to +33	CTGCTTTGGGA	5017	313	4685	19	6	13	6
>GNPTG_RCV000002933_24	GNPTG	RCV000002933	from +24 to +34	GCTGCTTTGGG	3947	346	3598	3	0	3	0
>GNPTG_RCV000002933_25	GNPTG	RCV000002933	from +25 to +35	TGCTGCTTTGG	4802	388	4409	5	0	5	0
>MCFD2_RCV000002999_endogenous	MCFD2	RCV000002999	from -3 to +8	ATATTTACCTG	5011	75	4309	627	590	37	590
>MCFD2_RCV000002999_-10	MCFD2	RCV000002999	from -10 to +1	CTCTTGGTCGT	254	96	147	11	11	0	11
>MCFD2_RCV000002999_-9	MCFD2	RCV000002999	from -9 to +2	ACTCTTGGTCG	185	26	148	11	11	0	11
>MCFD2_RCV000002999_-8	MCFD2	RCV000002999	from -8 to +3	TACTCTTGGTC	1355	65	1275	15	15	0	15
>MCFD2_RCV000002999_-7	MCFD2	RCV000002999	from -7 to +4	GTACTCTTGGT	1115	123	981	11	11	0	11
>MCFD2_RCV000002999_-6	MCFD2	RCV000002999	from -6 to +5	TGTACTCTTGG	2091	121	1970	0	0	0	0
>MCFD2_RCV000002999_-5	MCFD2	RCV000002999	from -5 to +6	ATGTACTCTTG	2166	33	2133	0	0	0	0
>MCFD2_RCV000002999_-4	MCFD2	RCV000002999	from -4 to +7	TATGTACTCTT	3666	79	3587	0	0	0	0
>MCFD2_RCV000002999_-3	MCFD2	RCV000002999	from -3 to +8	ATATGTACTCT	3113	61	3052	0	0	0	0
>MCFD2_RCV000002999_-2	MCFD2	RCV000002999	from -2 to +9	AATATGTACTC	3314	77	3235	2	2	0	2
>MCFD2_RCV000002999_-1	MCFD2	RCV000002999	from -1 to +10	GAATATGTACT	3185	74	3109	2	2	0	2
>MCFD2_RCV000002999_1	MCFD2	RCV000002999	from +1 to +11	TGAATATGTAC	4961	101	4860	0	0	0	0
>MCFD2_RCV000002999_2	MCFD2	RCV000002999	from +2 to +12	CTGAATATGTA	4849	132	4717	0	0	0	0
>MCFD2_RCV000002999_3	MCFD2	RCV000002999	from +3 to +13	GCTGAATATGT	2884	69	2815	0	0	0	0
>MCFD2_RCV000002999_4	MCFD2	RCV000002999	from +4 to +14	GGCTGAATATG	2054	60	1994	0	0	0	0
>MCFD2_RCV000002999_5	MCFD2	RCV000002999	from +5 to +15	GGGCTGAATAT	1794	42	1747	5	0	5	0
>MCFD2_RCV000002999_6	MCFD2	RCV000002999	from +6 to +16	CGGGCTGAATA	265	11	254	0	0	0	0
>MCFD2_RCV000002999_7	MCFD2	RCV000002999	from +7 to +17	CCGGGCTGAAT	343	75	268	0	0	0	0
>MCFD2_RCV000002999_8	MCFD2	RCV000002999	from +8 to +18	CCCGGGCTGAA	1585	134	1440	11	0	11	0
>MCFD2_RCV000002999_9	MCFD2	RCV000002999	from +9 to +19	GCCCGGGCTGA	1435	220	1199	16	0	16	0
>MCFD2_RCV000002999_10	MCFD2	RCV000002999	from +10 to +20	AGCCCGGGCTG	1594	348	1244	2	0	2	0
>MCFD2_RCV000002999_11	MCFD2	RCV000002999	from +11 to +21	CAGCCCGGGCT	1606	321	1282	3	0	3	0
>MCFD2_RCV000002999_12	MCFD2	RCV000002999	from +12 to +22	ACAGCCCGGGC	1383	227	1156	0	0	0	0
>MCFD2_RCV000002999_13	MCFD2	RCV000002999	from +13 to +23	CACAGCCCGGG	1911	295	1616	0	0	0	0
>MCFD2_RCV000002999_14	MCFD2	RCV000002999	from +14 to +24	CCACAGCCCGG	1919	298	1617	4	4	0	4
>MCFD2_RCV000002999_15	MCFD2	RCV000002999	from +15 to +25	ACCACAGCCCG	1028	97	926	5	5	0	5
>MCFD2_RCV000002999_16	MCFD2	RCV000002999	from +16 to +26	GACCACAGCCC	4382	304	4078	0	0	0	0
>MCFD2_RCV000002999_17	MCFD2	RCV000002999	from +17 to +27	GGACCACAGCC	3711	324	3377	10	1	9	1
>MCFD2_RCV000002999_18	MCFD2	RCV000002999	from +18 to +28	TGGACCACAGC	3459	287	3171	1	0	1	0
>MCFD2_RCV000002999_19	MCFD2	RCV000002999	from +19 to +29	CTGGACCACAG	5852	445	5403	4	4	0	4
>MCFD2_RCV000002999_20	MCFD2	RCV000002999	from +20 to +30	ACTGGACCACA	2725	96	2624	5	4	1	4
>MCFD2_RCV000002999_21	MCFD2	RCV000002999	from +21 to +31	CACTGGACCAC	2233	143	2072	18	17	1	17
>MCFD2_RCV000002999_22	MCFD2	RCV000002999	from +22 to +32	CCACTGGACCA	2855	175	2677	3	2	1	2
>MCFD2_RCV000002999_23	MCFD2	RCV000002999	from +23 to +33	GCCACTGGACC	2401	135	2259	7	0	7	0
>MCFD2_RCV000002999_24	MCFD2	RCV000002999	from +24 to +34	GGCCACTGGAC	2235	159	2075	1	0	1	0
>MCFD2_RCV000002999_25	MCFD2	RCV000002999	from +25 to +35	AGGCCACTGGA	4305	294	3997	14	0	14	0
>OSTM1_RCV000003076_endogenous	OSTM1	RCV000003076	from -3 to +8	ATATTTACCTG	5011	75	4309	627	590	37	590
>OSTM1_RCV000003076_-10	OSTM1	RCV000003076	from -10 to +1	CGCAGAATGAG	448	51	393	4	4	0	4
>OSTM1_RCV000003076_-9	OSTM1	RCV000003076	from -9 to +2	ACGCAGAATGA	567	44	519	4	4	0	4
>OSTM1_RCV000003076_-8	OSTM1	RCV000003076	from -8 to +3	TACGCAGAATG	414	13	389	12	12	0	12
>OSTM1_RCV000003076_-7	OSTM1	RCV000003076	from -7 to +4	TTACGCAGAAT	419	18	391	10	10	0	10
>OSTM1_RCV000003076_-6	OSTM1	RCV000003076	from -6 to +5	TTTACGCAGAA	493	25	468	0	0	0	0
>OSTM1_RCV000003076_-5	OSTM1	RCV000003076	from -5 to +6	ATTTACGCAGA	511	9	502	0	0	0	0
>OSTM1_RCV000003076_-4	OSTM1	RCV000003076	from -4 to +7	AATTTACGCAG	419	22	397	0	0	0	0
>OSTM1_RCV000003076_-3	OSTM1	RCV000003076	from -3 to +8	AAATTTACGCA	482	13	469	0	0	0	0
>OSTM1_RCV000003076_-2	OSTM1	RCV000003076	from -2 to +9	AAAATTTACGC	484	24	460	0	0	0	0
>OSTM1_RCV000003076_-1	OSTM1	RCV000003076	from -1 to +10	AAAAATTTACG	1184	20	1164	0	0	0	0
>OSTM1_RCV000003076_1	OSTM1	RCV000003076	from +1 to +11	AAAAAATTTAC	17048	346	16702	0	0	0	0
>OSTM1_RCV000003076_2	OSTM1	RCV000003076	from +2 to +12	TAAAAAATTTA	31693	567	31126	0	0	0	0
>OSTM1_RCV000003076_3	OSTM1	RCV000003076	from +3 to +13	GTAAAAAATTT	8386	221	8165	0	0	0	0
>OSTM1_RCV000003076_4	OSTM1	RCV000003076	from +4 to +14	TGTAAAAAATT	11174	220	10954	0	0	0	0
>OSTM1_RCV000003076_5	OSTM1	RCV000003076	from +5 to +15	TTGTAAAAAAT	13188	370	12818	0	0	0	0
>OSTM1_RCV000003076_6	OSTM1	RCV000003076	from +6 to +16	ATTGTAAAAAA	10747	253	10494	0	0	0	0
>OSTM1_RCV000003076_7	OSTM1	RCV000003076	from +7 to +17	AATTGTAAAAA	13564	251	13313	0	0	0	0
>OSTM1_RCV000003076_8	OSTM1	RCV000003076	from +8 to +18	TAATTGTAAAA	10494	180	10314	0	0	0	0
>OSTM1_RCV000003076_9	OSTM1	RCV000003076	from +9 to +19	ATAATTGTAAA	9024	165	8859	0	0	0	0
>OSTM1_RCV000003076_10	OSTM1	RCV000003076	from +10 to +20	AATAATTGTAA	9156	170	8986	0	0	0	0
>OSTM1_RCV000003076_11	OSTM1	RCV000003076	from +11 to +21	AAATAATTGTA	11719	214	11505	0	0	0	0
>OSTM1_RCV000003076_12	OSTM1	RCV000003076	from +12 to +22	TAAATAATTGT	10481	146	10335	0	0	0	0
>OSTM1_RCV000003076_13	OSTM1	RCV000003076	from +13 to +23	ATAAATAATTG	12430	215	12215	0	0	0	0
>OSTM1_RCV000003076_14	OSTM1	RCV000003076	from +14 to +24	AATAAATAATT	37140	503	36636	1	1	0	1
>OSTM1_RCV000003076_15	OSTM1	RCV000003076	from +15 to +25	AAATAAATAAT	69374	894	68477	3	3	0	3
>OSTM1_RCV000003076_16	OSTM1	RCV000003076	from +16 to +26	AAAATAAATAA	237556	2384	235169	3	1	2	1
>OSTM1_RCV000003076_17	OSTM1	RCV000003076	from +17 to +27	TAAAATAAATA	72800	1118	71682	0	0	0	0
>OSTM1_RCV000003076_18	OSTM1	RCV000003076	from +18 to +28	ATAAAATAAAT	70007	1020	68987	0	0	0	0
>OSTM1_RCV000003076_19	OSTM1	RCV000003076	from +19 to +29	TATAAAATAAA	49872	774	49098	0	0	0	0
>OSTM1_RCV000003076_20	OSTM1	RCV000003076	from +20 to +30	CTATAAAATAA	19708	376	19328	4	3	1	3
>OSTM1_RCV000003076_21	OSTM1	RCV000003076	from +21 to +31	TCTATAAAATA	20011	373	19436	202	0	202	0
>OSTM1_RCV000003076_22	OSTM1	RCV000003076	from +22 to +32	ATCTATAAAAT	27675	416	27063	196	0	196	0
>OSTM1_RCV000003076_23	OSTM1	RCV000003076	from +23 to +33	TATCTATAAAA	15187	225	14782	180	1	179	1
>OSTM1_RCV000003076_24	OSTM1	RCV000003076	from +24 to +34	TTATCTATAAA	12982	208	12702	72	0	72	0
>OSTM1_RCV000003076_25	OSTM1	RCV000003076	from +25 to +35	TTTATCTATAA	10578	167	10379	32	0	32	0
>TRPM6_RCV000003766_endogenous	TRPM6	RCV000003766	from -3 to +8	ATAGTTACCTG	1815	23	1588	204	154	50	154
>TRPM6_RCV000003766_-10	TRPM6	RCV000003766	from -10 to +1	CCCTTCATCTG	3866	200	3646	20	6	14	6
>TRPM6_RCV000003766_-9	TRPM6	RCV000003766	from -9 to +2	ACCCTTCATCT	3182	129	3035	18	16	2	16
>TRPM6_RCV000003766_-8	TRPM6	RCV000003766	from -8 to +3	CACCCTTCATC	2987	87	2857	43	43	0	43
>TRPM6_RCV000003766_-7	TRPM6	RCV000003766	from -7 to +4	TCACCCTTCAT	3091	80	2947	64	64	0	64
>TRPM6_RCV000003766_-6	TRPM6	RCV000003766	from -6 to +5	GTCACCCTTCA	1833	85	1743	5	0	5	0
>TRPM6_RCV000003766_-5	TRPM6	RCV000003766	from -5 to +6	AGTCACCCTTC	2232	98	2134	0	0	0	0
>TRPM6_RCV000003766_-4	TRPM6	RCV000003766	from -4 to +7	AAGTCACCCTT	3003	133	2868	2	1	1	1
>TRPM6_RCV000003766_-3	TRPM6	RCV000003766	from -3 to +8	CAAGTCACCCT	2402	79	2320	3	1	2	1
>TRPM6_RCV000003766_-2	TRPM6	RCV000003766	from -2 to +9	ACAAGTCACCC	1529	29	1500	0	0	0	0
>TRPM6_RCV000003766_-1	TRPM6	RCV000003766	from -1 to +10	AACAAGTCACC	2499	89	2405	5	4	1	4
>TRPM6_RCV000003766_1	TRPM6	RCV000003766	from +1 to +11	CAACAAGTCAC	1671	53	1618	0	0	0	0
>TRPM6_RCV000003766_2	TRPM6	RCV000003766	from +2 to +12	CCAACAAGTCA	2354	157	2177	20	20	0	20
>TRPM6_RCV000003766_3	TRPM6	RCV000003766	from +3 to +13	GCCAACAAGTC	1875	159	1716	0	0	0	0
>TRPM6_RCV000003766_4	TRPM6	RCV000003766	from +4 to +14	AGCCAACAAGT	3392	86	3306	0	0	0	0
>TRPM6_RCV000003766_5	TRPM6	RCV000003766	from +5 to +15	GAGCCAACAAG	2236	95	2141	0	0	0	0
>TRPM6_RCV000003766_6	TRPM6	RCV000003766	from +6 to +16	AGAGCCAACAA	3364	150	3214	0	0	0	0
>TRPM6_RCV000003766_7	TRPM6	RCV000003766	from +7 to +17	AAGAGCCAACA	4498	186	4312	0	0	0	0
>TRPM6_RCV000003766_8	TRPM6	RCV000003766	from +8 to +18	GAAGAGCCAAC	2608	125	2464	19	0	19	0
>TRPM6_RCV000003766_9	TRPM6	RCV000003766	from +9 to +19	AGAAGAGCCAA	6301	207	6094	0	0	0	0
>TRPM6_RCV000003766_10	TRPM6	RCV000003766	from +10 to +20	AAGAAGAGCCA	6415	312	6103	0	0	0	0
>TRPM6_RCV000003766_11	TRPM6	RCV000003766	from +11 to +21	AAAGAAGAGCC	5646	242	5393	11	0	11	0
>TRPM6_RCV000003766_12	TRPM6	RCV000003766	from +12 to +22	AAAAGAAGAGC	10968	240	10728	0	0	0	0
>TRPM6_RCV000003766_13	TRPM6	RCV000003766	from +13 to +23	AAAAAGAAGAG	29990	486	29504	0	0	0	0
>TRPM6_RCV000003766_14	TRPM6	RCV000003766	from +14 to +24	AAAAAAGAAGA	74738	967	73769	2	2	0	2
>TRPM6_RCV000003766_15	TRPM6	RCV000003766	from +15 to +25	CAAAAAAGAAG	14190	334	13854	2	2	0	2
>TRPM6_RCV000003766_16	TRPM6	RCV000003766	from +16 to +26	TCAAAAAAGAA	40467	480	39986	1	0	1	0
>TRPM6_RCV000003766_17	TRPM6	RCV000003766	from +17 to +27	TTCAAAAAAGA	14879	250	14629	0	0	0	0
>TRPM6_RCV000003766_18	TRPM6	RCV000003766	from +18 to +28	TTTCAAAAAAG	15951	376	15574	1	1	0	1
>TRPM6_RCV000003766_19	TRPM6	RCV000003766	from +19 to +29	GTTTCAAAAAA	27617	388	27229	0	0	0	0
>TRPM6_RCV000003766_20	TRPM6	RCV000003766	from +20 to +30	AGTTTCAAAAA	13312	403	12909	0	0	0	0
>TRPM6_RCV000003766_21	TRPM6	RCV000003766	from +21 to +31	TAGTTTCAAAA	8441	297	8144	0	0	0	0
>TRPM6_RCV000003766_22	TRPM6	RCV000003766	from +22 to +32	ATAGTTTCAAA	8104	214	7890	0	0	0	0
>TRPM6_RCV000003766_23	TRPM6	RCV000003766	from +23 to +33	TATAGTTTCAA	5871	177	5694	0	0	0	0
>TRPM6_RCV000003766_24	TRPM6	RCV000003766	from +24 to +34	CTATAGTTTCA	3393	124	3269	0	0	0	0
>TRPM6_RCV000003766_25	TRPM6	RCV000003766	from +25 to +35	CCTATAGTTTC	2355	32	2318	5	2	3	2
>COG7_RCV000003835_endogenous	COG7	RCV000003835	from -3 to +8	ATACGTACCTG	283	5	206	72	65	7	65
>COG7_RCV000003835_-10	COG7	RCV000003835	from -10 to +1	CCCTCCACGGC	1562	241	1320	1	1	0	1
>COG7_RCV000003835_-9	COG7	RCV000003835	from -9 to +2	ACCCTCCACGG	860	70	770	20	20	0	20
>COG7_RCV000003835_-8	COG7	RCV000003835	from -8 to +3	CACCCTCCACG	1486	168	1289	29	29	0	29
>COG7_RCV000003835_-7	COG7	RCV000003835	from -7 to +4	GCACCCTCCAC	4620	263	4351	6	6	0	6
>COG7_RCV000003835_-6	COG7	RCV000003835	from -6 to +5	CGCACCCTCCA	907	90	810	7	7	0	7
>COG7_RCV000003835_-5	COG7	RCV000003835	from -5 to +6	GCGCACCCTCC	695	61	633	1	1	0	1
>COG7_RCV000003835_-4	COG7	RCV000003835	from -4 to +7	GGCGCACCCTC	555	43	511	1	1	0	1
>COG7_RCV000003835_-3	COG7	RCV000003835	from -3 to +8	CGGCGCACCCT	225	36	183	6	6	0	6
>COG7_RCV000003835_-2	COG7	RCV000003835	from -2 to +9	GCGGCGCACCC	250	37	209	4	4	0	4
>COG7_RCV000003835_-1	COG7	RCV000003835	from -1 to +10	AGCGGCGCACC	132	34	91	7	7	0	7
>COG7_RCV000003835_1	COG7	RCV000003835	from +1 to +11	GAGCGGCGCAC	116	32	84	0	0	0	0
>COG7_RCV000003835_2	COG7	RCV000003835	from +2 to +12	CGAGCGGCGCA	69	22	47	0	0	0	0
>COG7_RCV000003835_3	COG7	RCV000003835	from +3 to +13	CCGAGCGGCGC	261	63	192	6	6	0	6
>COG7_RCV000003835_4	COG7	RCV000003835	from +4 to +14	CCCGAGCGGCG	247	83	164	0	0	0	0
>COG7_RCV000003835_5	COG7	RCV000003835	from +5 to +15	CCCCGAGCGGC	446	98	348	0	0	0	0
>COG7_RCV000003835_6	COG7	RCV000003835	from +6 to +16	GCCCCGAGCGG	403	70	333	0	0	0	0
>COG7_RCV000003835_7	COG7	RCV000003835	from +7 to +17	GGCCCCGAGCG	465	124	341	0	0	0	0
>COG7_RCV000003835_8	COG7	RCV000003835	from +8 to +18	GGGCCCCGAGC	1008	197	806	5	0	5	0
>COG7_RCV000003835_9	COG7	RCV000003835	from +9 to +19	AGGGCCCCGAG	1113	174	939	0	0	0	0
>COG7_RCV000003835_10	COG7	RCV000003835	from +10 to +20	CAGGGCCCCGA	1080	157	923	0	0	0	0
>COG7_RCV000003835_11	COG7	RCV000003835	from +11 to +21	CCAGGGCCCCG	2909	468	2440	1	1	0	1
>COG7_RCV000003835_12	COG7	RCV000003835	from +12 to +22	GCCAGGGCCCC	5334	670	4646	18	0	18	0
>COG7_RCV000003835_13	COG7	RCV000003835	from +13 to +23	GGCCAGGGCCC	6074	955	5105	14	0	14	0
>COG7_RCV000003835_14	COG7	RCV000003835	from +14 to +24	CGGCCAGGGCC	1796	508	1283	5	0	5	0
>COG7_RCV000003835_15	COG7	RCV000003835	from +15 to +25	GCGGCCAGGGC	1602	479	1118	5	0	5	0
>COG7_RCV000003835_16	COG7	RCV000003835	from +16 to +26	CGCGGCCAGGG	606	152	454	0	0	0	0
>COG7_RCV000003835_17	COG7	RCV000003835	from +17 to +27	CCGCGGCCAGG	1013	292	717	4	4	0	4
>COG7_RCV000003835_18	COG7	RCV000003835	from +18 to +28	CCCGCGGCCAG	758	236	521	1	1	0	1
>COG7_RCV000003835_19	COG7	RCV000003835	from +19 to +29	TCCCGCGGCCA	333	78	255	0	0	0	0
>COG7_RCV000003835_20	COG7	RCV000003835	from +20 to +30	GTCCCGCGGCC	489	148	334	7	0	7	0
>COG7_RCV000003835_21	COG7	RCV000003835	from +21 to +31	GGTCCCGCGGC	530	145	385	0	0	0	0
>COG7_RCV000003835_22	COG7	RCV000003835	from +22 to +32	GGGTCCCGCGG	513	142	371	0	0	0	0
>COG7_RCV000003835_23	COG7	RCV000003835	from +23 to +33	AGGGTCCCGCG	340	48	292	0	0	0	0
>COG7_RCV000003835_24	COG7	RCV000003835	from +24 to +34	GAGGGTCCCGC	645	148	497	0	0	0	0
>COG7_RCV000003835_25	COG7	RCV000003835	from +25 to +35	GGAGGGTCCCG	952	170	782	0	0	0	0
>CLN6_RCV000004300_endogenous	CLN6	RCV000004300	from -3 to +8	ATAATTACCTG	3357	81	2884	392	372	20	372
>CLN6_RCV000004300_-10	CLN6	RCV000004300	from -10 to +1	CCACATGCAGT	3380	145	3215	20	20	0	20
>CLN6_RCV000004300_-9	CLN6	RCV000004300	from -9 to +2	ACCACATGCAG	4162	171	3958	33	33	0	33
>CLN6_RCV000004300_-8	CLN6	RCV000004300	from -8 to +3	CACCACATGCA	4562	133	4394	35	35	0	35
>CLN6_RCV000004300_-7	CLN6	RCV000004300	from -7 to +4	TCACCACATGC	2955	138	2748	69	69	0	69
>CLN6_RCV000004300_-6	CLN6	RCV000004300	from -6 to +5	ATCACCACATG	3206	117	3089	0	0	0	0
>CLN6_RCV000004300_-5	CLN6	RCV000004300	from -5 to +6	AATCACCACAT	4037	121	3916	0	0	0	0
>CLN6_RCV000004300_-4	CLN6	RCV000004300	from -4 to +7	CAATCACCACA	3448	159	3289	0	0	0	0
>CLN6_RCV000004300_-3	CLN6	RCV000004300	from -3 to +8	TCAATCACCAC	2070	143	1927	0	0	0	0
>CLN6_RCV000004300_-2	CLN6	RCV000004300	from -2 to +9	ATCAATCACCA	3131	152	2977	2	2	0	2
>CLN6_RCV000004300_-1	CLN6	RCV000004300	from -1 to +10	CATCAATCACC	2085	173	1877	35	25	10	25
>CLN6_RCV000004300_1	CLN6	RCV000004300	from +1 to +11	CCATCAATCAC	2572	130	2441	1	1	0	1
>CLN6_RCV000004300_2	CLN6	RCV000004300	from +2 to +12	CCCATCAATCA	6755	160	6595	0	0	0	0
>CLN6_RCV000004300_3	CLN6	RCV000004300	from +3 to +13	GCCCATCAATC	5178	70	5107	1	0	1	0
>CLN6_RCV000004300_4	CLN6	RCV000004300	from +4 to +14	GGCCCATCAAT	1499	60	1439	0	0	0	0
>CLN6_RCV000004300_5	CLN6	RCV000004300	from +5 to +15	GGGCCCATCAA	1266	83	1183	0	0	0	0
>CLN6_RCV000004300_6	CLN6	RCV000004300	from +6 to +16	TGGGCCCATCA	1985	197	1788	0	0	0	0
>CLN6_RCV000004300_7	CLN6	RCV000004300	from +7 to +17	ATGGGCCCATC	1362	58	1304	0	0	0	0
>CLN6_RCV000004300_8	CLN6	RCV000004300	from +8 to +18	GATGGGCCCAT	1325	78	1247	0	0	0	0
>CLN6_RCV000004300_9	CLN6	RCV000004300	from +9 to +19	AGATGGGCCCA	2842	127	2715	0	0	0	0
>CLN6_RCV000004300_10	CLN6	RCV000004300	from +10 to +20	CAGATGGGCCC	2753	201	2545	7	0	7	0
>CLN6_RCV000004300_11	CLN6	RCV000004300	from +11 to +21	ACAGATGGGCC	3014	178	2836	0	0	0	0
>CLN6_RCV000004300_12	CLN6	RCV000004300	from +12 to +22	GACAGATGGGC	2707	195	2461	51	0	51	0
>CLN6_RCV000004300_13	CLN6	RCV000004300	from +13 to +23	AGACAGATGGG	5619	212	5407	0	0	0	0
>CLN6_RCV000004300_14	CLN6	RCV000004300	from +14 to +24	TAGACAGATGG	3135	48	3087	0	0	0	0
>CLN6_RCV000004300_15	CLN6	RCV000004300	from +15 to +25	ATAGACAGATG	4281	73	4208	0	0	0	0
>CLN6_RCV000004300_16	CLN6	RCV000004300	from +16 to +26	GATAGACAGAT	5755	75	5680	0	0	0	0
>CLN6_RCV000004300_17	CLN6	RCV000004300	from +17 to +27	GGATAGACAGA	2977	53	2924	0	0	0	0
>CLN6_RCV000004300_18	CLN6	RCV000004300	from +18 to +28	GGGATAGACAG	1790	74	1716	0	0	0	0
>CLN6_RCV000004300_19	CLN6	RCV000004300	from +19 to +29	TGGGATAGACA	1808	52	1756	0	0	0	0
>CLN6_RCV000004300_20	CLN6	RCV000004300	from +20 to +30	CTGGGATAGAC	1342	85	1257	0	0	0	0
>CLN6_RCV000004300_21	CLN6	RCV000004300	from +21 to +31	CCTGGGATAGA	2496	90	2353	53	0	53	0
>CLN6_RCV000004300_22	CLN6	RCV000004300	from +22 to +32	CCCTGGGATAG	1698	56	1626	16	0	16	0
>CLN6_RCV000004300_23	CLN6	RCV000004300	from +23 to +33	CCCCTGGGATA	1654	63	1591	0	0	0	0
>CLN6_RCV000004300_24	CLN6	RCV000004300	from +24 to +34	GCCCCTGGGAT	2454	189	2252	13	0	13	0
>CLN6_RCV000004300_25	CLN6	RCV000004300	from +25 to +35	GGCCCCTGGGA	4535	367	4108	60	0	60	0
>UBR1_RCV000004945_endogenous	UBR1	RCV000004945	from -3 to +8	ATATTTACCTG	5011	75	4309	627	590	37	590
>UBR1_RCV000004945_-10	UBR1	RCV000004945	from -10 to +1	CTTGAAGCCTT	2542	216	2311	15	5	10	5
>UBR1_RCV000004945_-9	UBR1	RCV000004945	from -9 to +2	ACTTGAAGCCT	2214	100	2100	14	10	4	10
>UBR1_RCV000004945_-8	UBR1	RCV000004945	from -8 to +3	TACTTGAAGCC	1990	62	1907	21	21	0	21
>UBR1_RCV000004945_-7	UBR1	RCV000004945	from -7 to +4	ATACTTGAAGC	1984	62	1911	11	10	1	10
>UBR1_RCV000004945_-6	UBR1	RCV000004945	from -6 to +5	TATACTTGAAG	3141	123	3018	0	0	0	0
>UBR1_RCV000004945_-5	UBR1	RCV000004945	from -5 to +6	ATATACTTGAA	5969	131	5838	0	0	0	0
>UBR1_RCV000004945_-4	UBR1	RCV000004945	from -4 to +7	AATATACTTGA	5239	146	5093	0	0	0	0
>UBR1_RCV000004945_-3	UBR1	RCV000004945	from -3 to +8	AAATATACTTG	7407	177	7228	2	2	0	2
>UBR1_RCV000004945_-2	UBR1	RCV000004945	from -2 to +9	CAAATATACTT	7965	205	7759	1	0	1	0
>UBR1_RCV000004945_-1	UBR1	RCV000004945	from -1 to +10	TCAAATATACT	6551	155	6396	0	0	0	0
>UBR1_RCV000004945_1	UBR1	RCV000004945	from +1 to +11	CTCAAATATAC	4472	121	4351	0	0	0	0
>UBR1_RCV000004945_2	UBR1	RCV000004945	from +2 to +12	ACTCAAATATA	7851	149	7697	5	4	1	4
>UBR1_RCV000004945_3	UBR1	RCV000004945	from +3 to +13	TACTCAAATAT	7754	116	7632	6	6	0	6
>UBR1_RCV000004945_4	UBR1	RCV000004945	from +4 to +14	ATACTCAAATA	6510	151	6355	4	4	0	4
>UBR1_RCV000004945_5	UBR1	RCV000004945	from +5 to +15	GATACTCAAAT	3455	105	3350	0	0	0	0
>UBR1_RCV000004945_6	UBR1	RCV000004945	from +6 to +16	TGATACTCAAA	4051	123	3928	0	0	0	0
>UBR1_RCV000004945_7	UBR1	RCV000004945	from +7 to +17	GTGATACTCAA	2171	86	2085	0	0	0	0
>UBR1_RCV000004945_8	UBR1	RCV000004945	from +8 to +18	AGTGATACTCA	2506	82	2424	0	0	0	0
>UBR1_RCV000004945_9	UBR1	RCV000004945	from +9 to +19	GAGTGATACTC	2512	58	2452	2	0	2	0
>UBR1_RCV000004945_10	UBR1	RCV000004945	from +10 to +20	AGAGTGATACT	3559	93	3466	0	0	0	0
>UBR1_RCV000004945_11	UBR1	RCV000004945	from +11 to +21	AAGAGTGATAC	2031	54	1977	0	0	0	0
>UBR1_RCV000004945_12	UBR1	RCV000004945	from +12 to +22	GAAGAGTGATA	2646	77	2569	0	0	0	0
>UBR1_RCV000004945_13	UBR1	RCV000004945	from +13 to +23	TGAAGAGTGAT	2636	62	2574	0	0	0	0
>UBR1_RCV000004945_14	UBR1	RCV000004945	from +14 to +24	TTGAAGAGTGA	3726	116	3610	0	0	0	0
>UBR1_RCV000004945_15	UBR1	RCV000004945	from +15 to +25	GTTGAAGAGTG	1731	127	1604	0	0	0	0
>UBR1_RCV000004945_16	UBR1	RCV000004945	from +16 to +26	TGTTGAAGAGT	2597	130	2467	0	0	0	0
>UBR1_RCV000004945_17	UBR1	RCV000004945	from +17 to +27	GTGTTGAAGAG	2526	182	2344	0	0	0	0
>UBR1_RCV000004945_18	UBR1	RCV000004945	from +18 to +28	TGTGTTGAAGA	3496	150	3346	0	0	0	0
>UBR1_RCV000004945_19	UBR1	RCV000004945	from +19 to +29	ATGTGTTGAAG	3299	105	3194	0	0	0	0
>UBR1_RCV000004945_20	UBR1	RCV000004945	from +20 to +30	AATGTGTTGAA	5259	184	5075	0	0	0	0
>UBR1_RCV000004945_21	UBR1	RCV000004945	from +21 to +31	AAATGTGTTGA	7001	180	6821	0	0	0	0
>UBR1_RCV000004945_22	UBR1	RCV000004945	from +22 to +32	CAAATGTGTTG	3790	141	3648	1	1	0	1
>UBR1_RCV000004945_23	UBR1	RCV000004945	from +23 to +33	ACAAATGTGTT	7779	194	7581	4	4	0	4
>UBR1_RCV000004945_24	UBR1	RCV000004945	from +24 to +34	GACAAATGTGT	4322	127	4195	0	0	0	0
>UBR1_RCV000004945_25	UBR1	RCV000004945	from +25 to +35	TGACAAATGTG	5687	208	5479	0	0	0	0
>SLC26A4_RCV000005099_endogenous	SLC26A4	RCV000005099	from -3 to +8	ACACTTACCTG	2784	65	1779	940	932	8	932
>SLC26A4_RCV000005099_-10	SLC26A4	RCV000005099	from -10 to +1	CCAACTGAGAT	2853	78	2774	1	1	0	1
>SLC26A4_RCV000005099_-9	SLC26A4	RCV000005099	from -9 to +2	ACCAACTGAGA	2624	60	2561	3	2	1	2
>SLC26A4_RCV000005099_-8	SLC26A4	RCV000005099	from -8 to +3	TACCAACTGAG	1950	32	1909	9	9	0	9
>SLC26A4_RCV000005099_-7	SLC26A4	RCV000005099	from -7 to +4	TTACCAACTGA	2647	53	2558	36	31	5	31
>SLC26A4_RCV000005099_-6	SLC26A4	RCV000005099	from -6 to +5	ATTACCAACTG	2761	78	2674	9	4	5	4
>SLC26A4_RCV000005099_-5	SLC26A4	RCV000005099	from -5 to +6	AATTACCAACT	3447	55	3383	9	7	2	7
>SLC26A4_RCV000005099_-4	SLC26A4	RCV000005099	from -4 to +7	CAATTACCAAC	2076	24	2047	5	5	0	5
>SLC26A4_RCV000005099_-3	SLC26A4	RCV000005099	from -3 to +8	ACAATTACCAA	4216	127	4074	15	15	0	15
>SLC26A4_RCV000005099_-2	SLC26A4	RCV000005099	from -2 to +9	TACAATTACCA	2862	64	2780	18	18	0	18
>SLC26A4_RCV000005099_-1	SLC26A4	RCV000005099	from -1 to +10	TTACAATTACC	2448	43	2360	45	45	0	45
>SLC26A4_RCV000005099_1	SLC26A4	RCV000005099	from +1 to +11	CTTACAATTAC	2310	68	2202	40	40	0	40
>SLC26A4_RCV000005099_2	SLC26A4	RCV000005099	from +2 to +12	ACTTACAATTA	4749	78	4585	86	86	0	86
>SLC26A4_RCV000005099_3	SLC26A4	RCV000005099	from +3 to +13	TACTTACAATT	4152	73	3642	437	437	0	437
>SLC26A4_RCV000005099_4	SLC26A4	RCV000005099	from +4 to +14	ATACTTACAAT	5102	108	4520	474	474	0	474
>SLC26A4_RCV000005099_5	SLC26A4	RCV000005099	from +5 to +15	TATACTTACAA	5249	118	4669	462	462	0	462
>SLC26A4_RCV000005099_6	SLC26A4	RCV000005099	from +6 to +16	ATATACTTACA	7258	147	6364	747	747	0	747
>SLC26A4_RCV000005099_7	SLC26A4	RCV000005099	from +7 to +17	AATATACTTAC	5637	77	5560	0	0	0	0
>SLC26A4_RCV000005099_8	SLC26A4	RCV000005099	from +8 to +18	AAATATACTTA	12548	205	12342	1	0	1	0
>SLC26A4_RCV000005099_9	SLC26A4	RCV000005099	from +9 to +19	AAAATATACTT	20698	468	20226	4	4	0	4
>SLC26A4_RCV000005099_10	SLC26A4	RCV000005099	from +10 to +20	TAAAATATACT	17927	325	17598	4	0	4	0
>SLC26A4_RCV000005099_11	SLC26A4	RCV000005099	from +11 to +21	GTAAAATATAC	8800	186	8614	0	0	0	0
>SLC26A4_RCV000005099_12	SLC26A4	RCV000005099	from +12 to +22	TGTAAAATATA	18771	376	18395	0	0	0	0
>SLC26A4_RCV000005099_13	SLC26A4	RCV000005099	from +13 to +23	TTGTAAAATAT	15965	406	15559	0	0	0	0
>SLC26A4_RCV000005099_14	SLC26A4	RCV000005099	from +14 to +24	ATTGTAAAATA	13317	275	13042	0	0	0	0
>SLC26A4_RCV000005099_15	SLC26A4	RCV000005099	from +15 to +25	AATTGTAAAAT	13207	246	12961	0	0	0	0
>SLC26A4_RCV000005099_16	SLC26A4	RCV000005099	from +16 to +26	TAATTGTAAAA	10494	180	10314	0	0	0	0
>SLC26A4_RCV000005099_17	SLC26A4	RCV000005099	from +17 to +27	ATAATTGTAAA	9024	165	8859	0	0	0	0
>SLC26A4_RCV000005099_18	SLC26A4	RCV000005099	from +18 to +28	TATAATTGTAA	6717	133	6584	0	0	0	0
>SLC26A4_RCV000005099_19	SLC26A4	RCV000005099	from +19 to +29	ATATAATTGTA	8003	132	7871	0	0	0	0
>SLC26A4_RCV000005099_20	SLC26A4	RCV000005099	from +20 to +30	AATATAATTGT	8720	140	8580	0	0	0	0
>SLC26A4_RCV000005099_21	SLC26A4	RCV000005099	from +21 to +31	AAATATAATTG	13040	291	12749	0	0	0	0
>SLC26A4_RCV000005099_22	SLC26A4	RCV000005099	from +22 to +32	CAAATATAATT	14141	359	13782	0	0	0	0
>SLC26A4_RCV000005099_23	SLC26A4	RCV000005099	from +23 to +33	GCAAATATAAT	7090	121	6969	0	0	0	0
>SLC26A4_RCV000005099_24	SLC26A4	RCV000005099	from +24 to +34	AGCAAATATAA	11147	181	10966	0	0	0	0
>SLC26A4_RCV000005099_25	SLC26A4	RCV000005099	from +25 to +35	GAGCAAATATA	4868	104	4764	0	0	0	0
>ABCG8_RCV000005262_endogenous	ABCG8	RCV000005262	from -3 to +8	ATACTTACCTT	3335	50	2629	656	656	0	656
>ABCG8_RCV000005262_-10	ABCG8	RCV000005262	from -10 to +1	CCTGTGTTCCA	4498	223	4231	44	44	0	44
>ABCG8_RCV000005262_-9	ABCG8	RCV000005262	from -9 to +2	ACCTGTGTTCC	3283	113	2958	212	200	12	200
>ABCG8_RCV000005262_-8	ABCG8	RCV000005262	from -8 to +3	CACCTGTGTTC	4045	105	3817	123	109	14	109
>ABCG8_RCV000005262_-7	ABCG8	RCV000005262	from -7 to +4	TCACCTGTGTT	3735	103	3379	253	235	18	235
>ABCG8_RCV000005262_-6	ABCG8	RCV000005262	from -6 to +5	CTCACCTGTGT	4911	301	3454	1156	1117	39	1117
>ABCG8_RCV000005262_-5	ABCG8	RCV000005262	from -5 to +6	CCTCACCTGTG	5601	184	4129	1288	1236	52	1236
>ABCG8_RCV000005262_-4	ABCG8	RCV000005262	from -4 to +7	CCCTCACCTGT	5019	135	3683	1201	1164	37	1164
>ABCG8_RCV000005262_-3	ABCG8	RCV000005262	from -3 to +8	GCCCTCACCTG	5350	225	3549	1576	1574	2	1574
>ABCG8_RCV000005262_-2	ABCG8	RCV000005262	from -2 to +9	GGCCCTCACCT	4017	185	2633	1199	1192	7	1192
>ABCG8_RCV000005262_-1	ABCG8	RCV000005262	from -1 to +10	AGGCCCTCACC	8907	214	8197	496	491	5	491
>ABCG8_RCV000005262_1	ABCG8	RCV000005262	from +1 to +11	CAGGCCCTCAC	5537	264	5273	0	0	0	0
>ABCG8_RCV000005262_2	ABCG8	RCV000005262	from +2 to +12	CCAGGCCCTCA	6883	556	6314	13	12	1	12
>ABCG8_RCV000005262_3	ABCG8	RCV000005262	from +3 to +13	CCCAGGCCCTC	8940	791	8143	6	6	0	6
>ABCG8_RCV000005262_4	ABCG8	RCV000005262	from +4 to +14	CCCCAGGCCCT	9971	650	9290	31	1	30	1
>ABCG8_RCV000005262_5	ABCG8	RCV000005262	from +5 to +15	CCCCCAGGCCC	8980	659	8307	14	5	9	5
>ABCG8_RCV000005262_6	ABCG8	RCV000005262	from +6 to +16	CCCCCCAGGCC	4101	384	3715	2	0	2	0
>ABCG8_RCV000005262_7	ABCG8	RCV000005262	from +7 to +17	GCCCCCCAGGC	3767	436	3331	0	0	0	0
>ABCG8_RCV000005262_8	ABCG8	RCV000005262	from +8 to +18	TGCCCCCCAGG	4520	314	4205	1	1	0	1
>ABCG8_RCV000005262_9	ABCG8	RCV000005262	from +9 to +19	CTGCCCCCCAG	5819	461	5358	0	0	0	0
>ABCG8_RCV000005262_10	ABCG8	RCV000005262	from +10 to +20	TCTGCCCCCCA	4901	238	4663	0	0	0	0
>ABCG8_RCV000005262_11	ABCG8	RCV000005262	from +11 to +21	ATCTGCCCCCC	2774	93	2680	1	0	1	0
>ABCG8_RCV000005262_12	ABCG8	RCV000005262	from +12 to +22	CATCTGCCCCC	3597	211	3375	11	0	11	0
>ABCG8_RCV000005262_13	ABCG8	RCV000005262	from +13 to +23	CCATCTGCCCC	4595	337	4229	29	6	23	6
>ABCG8_RCV000005262_14	ABCG8	RCV000005262	from +14 to +24	CCCATCTGCCC	5194	313	4869	12	5	7	5
>ABCG8_RCV000005262_15	ABCG8	RCV000005262	from +15 to +25	CCCCATCTGCC	5635	321	5307	7	0	7	0
>ABCG8_RCV000005262_16	ABCG8	RCV000005262	from +16 to +26	CCCCCATCTGC	3395	191	3195	9	5	4	5
>ABCG8_RCV000005262_17	ABCG8	RCV000005262	from +17 to +27	GCCCCCATCTG	2764	233	2489	42	0	42	0
>ABCG8_RCV000005262_18	ABCG8	RCV000005262	from +18 to +28	TGCCCCCATCT	3887	148	3716	23	0	23	0
>ABCG8_RCV000005262_19	ABCG8	RCV000005262	from +19 to +29	CTGCCCCCATC	6078	277	5778	23	0	23	0
>ABCG8_RCV000005262_20	ABCG8	RCV000005262	from +20 to +30	TCTGCCCCCAT	6350	197	6147	6	0	6	0
>ABCG8_RCV000005262_21	ABCG8	RCV000005262	from +21 to +31	CTCTGCCCCCA	10295	493	9801	1	0	1	0
>ABCG8_RCV000005262_22	ABCG8	RCV000005262	from +22 to +32	CCTCTGCCCCC	11673	509	11150	14	14	0	14
>ABCG8_RCV000005262_23	ABCG8	RCV000005262	from +23 to +33	CCCTCTGCCCC	10400	481	9887	32	26	6	26
>ABCG8_RCV000005262_24	ABCG8	RCV000005262	from +24 to +34	TCCCTCTGCCC	11437	567	10863	7	0	7	0
>ABCG8_RCV000005262_25	ABCG8	RCV000005262	from +25 to +35	GTCCCTCTGCC	4766	369	4397	0	0	0	0
>USH1C_RCV000005454_endogenous	USH1C	RCV000005454	from -3 to +8	ATAGTTACCTG	1815	23	1588	204	154	50	154
>USH1C_RCV000005454_-10	USH1C	RCV000005454	from -10 to +1	CTGCCGCTCCA	1199	578	616	5	5	0	5
>USH1C_RCV000005454_-9	USH1C	RCV000005454	from -9 to +2	ACTGCCGCTCC	561	95	458	8	6	2	6
>USH1C_RCV000005454_-8	USH1C	RCV000005454	from -8 to +3	CACTGCCGCTC	706	158	542	6	6	0	6
>USH1C_RCV000005454_-7	USH1C	RCV000005454	from -7 to +4	TCACTGCCGCT	818	161	651	6	6	0	6
>USH1C_RCV000005454_-6	USH1C	RCV000005454	from -6 to +5	GTCACTGCCGC	575	162	413	0	0	0	0
>USH1C_RCV000005454_-5	USH1C	RCV000005454	from -5 to +6	AGTCACTGCCG	515	54	461	0	0	0	0
>USH1C_RCV000005454_-4	USH1C	RCV000005454	from -4 to +7	CAGTCACTGCC	4097	261	3801	35	1	34	1
>USH1C_RCV000005454_-3	USH1C	RCV000005454	from -3 to +8	GCAGTCACTGC	2754	216	2532	6	0	6	0
>USH1C_RCV000005454_-2	USH1C	RCV000005454	from -2 to +9	TGCAGTCACTG	4418	278	4116	24	0	24	0
>USH1C_RCV000005454_-1	USH1C	RCV000005454	from -1 to +10	CTGCAGTCACT	4543	252	4270	21	0	21	0
>USH1C_RCV000005454_1	USH1C	RCV000005454	from +1 to +11	GCTGCAGTCAC	3372	264	3089	19	0	19	0
>USH1C_RCV000005454_2	USH1C	RCV000005454	from +2 to +12	GGCTGCAGTCA	6167	520	5643	4	0	4	0
>USH1C_RCV000005454_3	USH1C	RCV000005454	from +3 to +13	TGGCTGCAGTC	2988	413	2572	3	0	3	0
>USH1C_RCV000005454_4	USH1C	RCV000005454	from +4 to +14	CTGGCTGCAGT	5746	572	5140	34	0	34	0
>USH1C_RCV000005454_5	USH1C	RCV000005454	from +5 to +15	GCTGGCTGCAG	9154	824	8237	93	0	93	0
>USH1C_RCV000005454_6	USH1C	RCV000005454	from +6 to +16	GGCTGGCTGCA	5931	499	5382	50	0	50	0
>USH1C_RCV000005454_7	USH1C	RCV000005454	from +7 to +17	GGGCTGGCTGC	4928	648	4244	36	0	36	0
>USH1C_RCV000005454_8	USH1C	RCV000005454	from +8 to +18	AGGGCTGGCTG	7112	737	6348	27	0	27	0
>USH1C_RCV000005454_9	USH1C	RCV000005454	from +9 to +19	CAGGGCTGGCT	7938	735	7202	1	0	1	0
>USH1C_RCV000005454_10	USH1C	RCV000005454	from +10 to +20	CCAGGGCTGGC	7926	769	7108	49	39	10	39
>USH1C_RCV000005454_11	USH1C	RCV000005454	from +11 to +21	TCCAGGGCTGG	7966	751	7183	32	0	32	0
>USH1C_RCV000005454_12	USH1C	RCV000005454	from +12 to +22	ATCCAGGGCTG	4209	416	3778	15	0	15	0
>USH1C_RCV000005454_13	USH1C	RCV000005454	from +13 to +23	CATCCAGGGCT	3800	522	3264	14	0	14	0
>USH1C_RCV000005454_14	USH1C	RCV000005454	from +14 to +24	GCATCCAGGGC	2351	377	1970	4	0	4	0
>USH1C_RCV000005454_15	USH1C	RCV000005454	from +15 to +25	GGCATCCAGGG	2988	462	2526	0	0	0	0
>USH1C_RCV000005454_16	USH1C	RCV000005454	from +16 to +26	GGGCATCCAGG	4253	622	3631	0	0	0	0
>USH1C_RCV000005454_17	USH1C	RCV000005454	from +17 to +27	AGGGCATCCAG	3377	513	2864	0	0	0	0
>USH1C_RCV000005454_18	USH1C	RCV000005454	from +18 to +28	CAGGGCATCCA	3472	548	2920	4	4	0	4
>USH1C_RCV000005454_19	USH1C	RCV000005454	from +19 to +29	ACAGGGCATCC	2713	209	2498	6	6	0	6
>USH1C_RCV000005454_20	USH1C	RCV000005454	from +20 to +30	GACAGGGCATC	2256	166	2090	0	0	0	0
>USH1C_RCV000005454_21	USH1C	RCV000005454	from +21 to +31	GGACAGGGCAT	2483	172	2311	0	0	0	0
>USH1C_RCV000005454_22	USH1C	RCV000005454	from +22 to +32	GGGACAGGGCA	6051	360	5691	0	0	0	0
>USH1C_RCV000005454_23	USH1C	RCV000005454	from +23 to +33	CGGGACAGGGC	1009	142	867	0	0	0	0
>USH1C_RCV000005454_24	USH1C	RCV000005454	from +24 to +34	GCGGGACAGGG	1280	150	1130	0	0	0	0
>USH1C_RCV000005454_25	USH1C	RCV000005454	from +25 to +35	GGCGGGACAGG	1151	196	955	0	0	0	0
>HPS1_RCV000005599_endogenous	HPS1	RCV000005599	from -3 to +8	ATACTTACATG	3844	61	3356	427	427	0	427
>HPS1_RCV000005599_-10	HPS1	RCV000005599	from -10 to +1	CTACTTTCGGA	202	13	189	0	0	0	0
>HPS1_RCV000005599_-9	HPS1	RCV000005599	from -9 to +2	ACTACTTTCGG	265	17	248	0	0	0	0
>HPS1_RCV000005599_-8	HPS1	RCV000005599	from -8 to +3	CACTACTTTCG	200	18	182	0	0	0	0
>HPS1_RCV000005599_-7	HPS1	RCV000005599	from -7 to +4	TCACTACTTTC	3050	191	2846	13	13	0	13
>HPS1_RCV000005599_-6	HPS1	RCV000005599	from -6 to +5	CTCACTACTTT	3588	100	3474	14	14	0	14
>HPS1_RCV000005599_-5	HPS1	RCV000005599	from -5 to +6	ACTCACTACTT	3034	65	2951	18	18	0	18
>HPS1_RCV000005599_-4	HPS1	RCV000005599	from -4 to +7	GACTCACTACT	1263	51	1210	2	2	0	2
>HPS1_RCV000005599_-3	HPS1	RCV000005599	from -3 to +8	AGACTCACTAC	1201	25	1171	5	5	0	5
>HPS1_RCV000005599_-2	HPS1	RCV000005599	from -2 to +9	AAGACTCACTA	2379	75	2299	5	2	3	2
>HPS1_RCV000005599_-1	HPS1	RCV000005599	from -1 to +10	GAAGACTCACT	2955	150	2765	40	38	2	38
>HPS1_RCV000005599_1	HPS1	RCV000005599	from +1 to +11	TGAAGACTCAC	2716	79	2635	2	0	2	0
>HPS1_RCV000005599_2	HPS1	RCV000005599	from +2 to +12	TTGAAGACTCA	3592	117	3475	0	0	0	0
>HPS1_RCV000005599_3	HPS1	RCV000005599	from +3 to +13	TTTGAAGACTC	4316	233	4083	0	0	0	0
>HPS1_RCV000005599_4	HPS1	RCV000005599	from +4 to +14	CTTTGAAGACT	5208	184	5023	1	0	1	0
>HPS1_RCV000005599_5	HPS1	RCV000005599	from +5 to +15	GCTTTGAAGAC	3600	151	3446	3	0	3	0
>HPS1_RCV000005599_6	HPS1	RCV000005599	from +6 to +16	AGCTTTGAAGA	13823	251	13552	20	0	20	0
>HPS1_RCV000005599_7	HPS1	RCV000005599	from +7 to +17	CAGCTTTGAAG	12862	283	12566	13	0	13	0
>HPS1_RCV000005599_8	HPS1	RCV000005599	from +8 to +18	CCAGCTTTGAA	3713	149	3564	0	0	0	0
>HPS1_RCV000005599_9	HPS1	RCV000005599	from +9 to +19	ACCAGCTTTGA	2591	128	2450	13	13	0	13
>HPS1_RCV000005599_10	HPS1	RCV000005599	from +10 to +20	GACCAGCTTTG	2390	139	2250	1	1	0	1
>HPS1_RCV000005599_11	HPS1	RCV000005599	from +11 to +21	GGACCAGCTTT	1682	108	1574	0	0	0	0
>HPS1_RCV000005599_12	HPS1	RCV000005599	from +12 to +22	GGGACCAGCTT	1817	114	1703	0	0	0	0
>HPS1_RCV000005599_13	HPS1	RCV000005599	from +13 to +23	GGGGACCAGCT	1862	223	1639	0	0	0	0
>HPS1_RCV000005599_14	HPS1	RCV000005599	from +14 to +24	AGGGGACCAGC	2319	179	2140	0	0	0	0
>HPS1_RCV000005599_15	HPS1	RCV000005599	from +15 to +25	GAGGGGACCAG	3264	302	2962	0	0	0	0
>HPS1_RCV000005599_16	HPS1	RCV000005599	from +16 to +26	AGAGGGGACCA	3121	184	2937	0	0	0	0
>HPS1_RCV000005599_17	HPS1	RCV000005599	from +17 to +27	CAGAGGGGACC	3076	200	2859	17	0	17	0
>HPS1_RCV000005599_18	HPS1	RCV000005599	from +18 to +28	ACAGAGGGGAC	3859	230	3629	0	0	0	0
>HPS1_RCV000005599_19	HPS1	RCV000005599	from +19 to +29	GACAGAGGGGA	5250	189	5061	0	0	0	0
>HPS1_RCV000005599_20	HPS1	RCV000005599	from +20 to +30	GGACAGAGGGG	5112	273	4839	0	0	0	0
>HPS1_RCV000005599_21	HPS1	RCV000005599	from +21 to +31	AGGACAGAGGG	8122	398	7724	0	0	0	0
>HPS1_RCV000005599_22	HPS1	RCV000005599	from +22 to +32	AAGGACAGAGG	9139	300	8839	0	0	0	0
>HPS1_RCV000005599_23	HPS1	RCV000005599	from +23 to +33	AAAGGACAGAG	10100	242	9858	0	0	0	0
>HPS1_RCV000005599_24	HPS1	RCV000005599	from +24 to +34	CAAAGGACAGA	8515	185	8330	0	0	0	0
>HPS1_RCV000005599_25	HPS1	RCV000005599	from +25 to +35	GCAAAGGACAG	6004	251	5751	2	1	1	1
>ALG6_RCV000005834_endogenous	ALG6	RCV000005834	from -3 to +8	ATATTTACCTG	5011	75	4309	627	590	37	590
>ALG6_RCV000005834_-10	ALG6	RCV000005834	from -10 to +1	CCATTGTTTGA	2431	122	2289	20	20	0	20
>ALG6_RCV000005834_-9	ALG6	RCV000005834	from -9 to +2	ACCATTGTTTG	1992	88	1864	40	40	0	40
>ALG6_RCV000005834_-8	ALG6	RCV000005834	from -8 to +3	TACCATTGTTT	4159	129	3938	92	92	0	92
>ALG6_RCV000005834_-7	ALG6	RCV000005834	from -7 to +4	ATACCATTGTT	3655	88	3512	55	55	0	55
>ALG6_RCV000005834_-6	ALG6	RCV000005834	from -6 to +5	TATACCATTGT	3194	33	3145	16	16	0	16
>ALG6_RCV000005834_-5	ALG6	RCV000005834	from -5 to +6	TTATACCATTG	2688	42	2638	8	8	0	8
>ALG6_RCV000005834_-4	ALG6	RCV000005834	from -4 to +7	ATTATACCATT	5219	81	5135	3	3	0	3
>ALG6_RCV000005834_-3	ALG6	RCV000005834	from -3 to +8	TATTATACCAT	4162	66	4087	9	9	0	9
>ALG6_RCV000005834_-2	ALG6	RCV000005834	from -2 to +9	TTATTATACCA	4496	90	4403	3	3	0	3
>ALG6_RCV000005834_-1	ALG6	RCV000005834	from -1 to +10	ATTATTATACC	4305	91	4198	16	16	0	16
>ALG6_RCV000005834_1	ALG6	RCV000005834	from +1 to +11	AATTATTATAC	7513	297	7216	0	0	0	0
>ALG6_RCV000005834_2	ALG6	RCV000005834	from +2 to +12	AAATTATTATA	19300	264	19036	0	0	0	0
>ALG6_RCV000005834_3	ALG6	RCV000005834	from +3 to +13	AAAATTATTAT	28479	390	28089	0	0	0	0
>ALG6_RCV000005834_4	ALG6	RCV000005834	from +4 to +14	TAAAATTATTA	23430	312	23118	0	0	0	0
>ALG6_RCV000005834_5	ALG6	RCV000005834	from +5 to +15	TTAAAATTATT	37887	678	37209	0	0	0	0
>ALG6_RCV000005834_6	ALG6	RCV000005834	from +6 to +16	GTTAAAATTAT	10295	219	10076	0	0	0	0
>ALG6_RCV000005834_7	ALG6	RCV000005834	from +7 to +17	AGTTAAAATTA	13112	228	12884	0	0	0	0
>ALG6_RCV000005834_8	ALG6	RCV000005834	from +8 to +18	AAGTTAAAATT	16842	319	16523	0	0	0	0
>ALG6_RCV000005834_9	ALG6	RCV000005834	from +9 to +19	CAAGTTAAAAT	9889	258	9631	0	0	0	0
>ALG6_RCV000005834_10	ALG6	RCV000005834	from +10 to +20	ACAAGTTAAAA	10406	244	10162	0	0	0	0
>ALG6_RCV000005834_11	ALG6	RCV000005834	from +11 to +21	AACAAGTTAAA	9369	252	9117	0	0	0	0
>ALG6_RCV000005834_12	ALG6	RCV000005834	from +12 to +22	AAACAAGTTAA	9801	234	9567	0	0	0	0
>ALG6_RCV000005834_13	ALG6	RCV000005834	from +13 to +23	AAAACAAGTTA	12467	258	12209	0	0	0	0
>ALG6_RCV000005834_14	ALG6	RCV000005834	from +14 to +24	AAAAACAAGTT	15924	403	15520	1	0	1	0
>ALG6_RCV000005834_15	ALG6	RCV000005834	from +15 to +25	GAAAAACAAGT	11095	235	10860	0	0	0	0
>ALG6_RCV000005834_16	ALG6	RCV000005834	from +16 to +26	AGAAAAACAAG	33921	546	33375	0	0	0	0
>ALG6_RCV000005834_17	ALG6	RCV000005834	from +17 to +27	AAGAAAAACAA	59204	1185	58019	0	0	0	0
>ALG6_RCV000005834_18	ALG6	RCV000005834	from +18 to +28	CAAGAAAAACA	19310	453	18857	0	0	0	0
>ALG6_RCV000005834_19	ALG6	RCV000005834	from +19 to +29	ACAAGAAAAAC	13775	304	13465	6	3	3	3
>ALG6_RCV000005834_20	ALG6	RCV000005834	from +20 to +30	AACAAGAAAAA	35818	603	35215	0	0	0	0
>ALG6_RCV000005834_21	ALG6	RCV000005834	from +21 to +31	AAACAAGAAAA	40891	684	40207	0	0	0	0
>ALG6_RCV000005834_22	ALG6	RCV000005834	from +22 to +32	TAAACAAGAAA	16250	333	15917	0	0	0	0
>ALG6_RCV000005834_23	ALG6	RCV000005834	from +23 to +33	ATAAACAAGAA	13499	237	13262	0	0	0	0
>ALG6_RCV000005834_24	ALG6	RCV000005834	from +24 to +34	GATAAACAAGA	5714	156	5558	0	0	0	0
>ALG6_RCV000005834_25	ALG6	RCV000005834	from +25 to +35	TGATAAACAAG	4333	124	4209	0	0	0	0
>SPAST_RCV000006020_endogenous	SPAST	RCV000006020	from -3 to +8	ATACCTACCTG	1971	26	1622	323	323	0	323
>SPAST_RCV000006020_-10	SPAST	RCV000006020	from -10 to +1	CGTATTTTGAA	1196	29	1151	16	16	0	16
>SPAST_RCV000006020_-9	SPAST	RCV000006020	from -9 to +2	ACGTATTTTGA	1189	12	1161	16	16	0	16
>SPAST_RCV000006020_-8	SPAST	RCV000006020	from -8 to +3	CACGTATTTTG	1167	39	1112	16	16	0	16
>SPAST_RCV000006020_-7	SPAST	RCV000006020	from -7 to +4	CCACGTATTTT	1058	84	974	0	0	0	0
>SPAST_RCV000006020_-6	SPAST	RCV000006020	from -6 to +5	CCCACGTATTT	872	47	825	0	0	0	0
>SPAST_RCV000006020_-5	SPAST	RCV000006020	from -5 to +6	ACCCACGTATT	696	33	663	0	0	0	0
>SPAST_RCV000006020_-4	SPAST	RCV000006020	from -4 to +7	CACCCACGTAT	759	18	738	3	3	0	3
>SPAST_RCV000006020_-3	SPAST	RCV000006020	from -3 to +8	GCACCCACGTA	445	32	410	3	3	0	3
>SPAST_RCV000006020_-2	SPAST	RCV000006020	from -2 to +9	AGCACCCACGT	1248	88	1157	3	3	0	3
>SPAST_RCV000006020_-1	SPAST	RCV000006020	from -1 to +10	GAGCACCCACG	636	66	567	3	3	0	3
>SPAST_RCV000006020_1	SPAST	RCV000006020	from +1 to +11	AGAGCACCCAC	3023	133	2890	0	0	0	0
>SPAST_RCV000006020_2	SPAST	RCV000006020	from +2 to +12	CAGAGCACCCA	5102	220	4882	0	0	0	0
>SPAST_RCV000006020_3	SPAST	RCV000006020	from +3 to +13	ACAGAGCACCC	2948	118	2824	6	1	5	1
>SPAST_RCV000006020_4	SPAST	RCV000006020	from +4 to +14	AACAGAGCACC	2943	61	2880	2	2	0	2
>SPAST_RCV000006020_5	SPAST	RCV000006020	from +5 to +15	AAACAGAGCAC	4519	156	4358	5	0	5	0
>SPAST_RCV000006020_6	SPAST	RCV000006020	from +6 to +16	GAAACAGAGCA	9565	207	9357	1	1	0	1
>SPAST_RCV000006020_7	SPAST	RCV000006020	from +7 to +17	GGAAACAGAGC	9723	230	9492	1	1	0	1
>SPAST_RCV000006020_8	SPAST	RCV000006020	from +8 to +18	TGGAAACAGAG	8916	293	8621	2	1	1	1
>SPAST_RCV000006020_9	SPAST	RCV000006020	from +9 to +19	TTGGAAACAGA	8580	244	8336	0	0	0	0
>SPAST_RCV000006020_10	SPAST	RCV000006020	from +10 to +20	ATTGGAAACAG	3933	92	3841	0	0	0	0
>SPAST_RCV000006020_11	SPAST	RCV000006020	from +11 to +21	TATTGGAAACA	5268	120	5148	0	0	0	0
>SPAST_RCV000006020_12	SPAST	RCV000006020	from +12 to +22	ATATTGGAAAC	4097	71	4026	0	0	0	0
>SPAST_RCV000006020_13	SPAST	RCV000006020	from +13 to +23	AATATTGGAAA	9471	194	9277	0	0	0	0
>SPAST_RCV000006020_14	SPAST	RCV000006020	from +14 to +24	CAATATTGGAA	3630	67	3563	0	0	0	0
>SPAST_RCV000006020_15	SPAST	RCV000006020	from +15 to +25	ACAATATTGGA	2811	84	2727	0	0	0	0
>SPAST_RCV000006020_16	SPAST	RCV000006020	from +16 to +26	GACAATATTGG	1786	79	1707	0	0	0	0
>SPAST_RCV000006020_17	SPAST	RCV000006020	from +17 to +27	CGACAATATTG	289	18	271	0	0	0	0
>SPAST_RCV000006020_18	SPAST	RCV000006020	from +18 to +28	ACGACAATATT	801	11	788	2	2	0	2
>SPAST_RCV000006020_19	SPAST	RCV000006020	from +19 to +29	TACGACAATAT	381	8	371	2	2	0	2
>SPAST_RCV000006020_20	SPAST	RCV000006020	from +20 to +30	ATACGACAATA	620	9	611	0	0	0	0
>SPAST_RCV000006020_21	SPAST	RCV000006020	from +21 to +31	AATACGACAAT	484	28	456	0	0	0	0
>SPAST_RCV000006020_22	SPAST	RCV000006020	from +22 to +32	AAATACGACAA	1175	38	1137	0	0	0	0
>SPAST_RCV000006020_23	SPAST	RCV000006020	from +23 to +33	AAAATACGACA	1737	69	1668	0	0	0	0
>SPAST_RCV000006020_24	SPAST	RCV000006020	from +24 to +34	TAAAATACGAC	876	34	842	0	0	0	0
>SPAST_RCV000006020_25	SPAST	RCV000006020	from +25 to +35	TTAAAATACGA	2044	60	1984	0	0	0	0
>SPAST_RCV000006027_endogenous	SPAST	RCV000006027	from -3 to +8	ATACTTACCTC	2183	27	1878	278	278	0	278
>SPAST_RCV000006027_-10	SPAST	RCV000006027	from -10 to +1	CCTCCGATAGG	239	37	202	0	0	0	0
>SPAST_RCV000006027_-9	SPAST	RCV000006027	from -9 to +2	ACCTCCGATAG	89	5	76	8	8	0	8
>SPAST_RCV000006027_-8	SPAST	RCV000006027	from -8 to +3	TACCTCCGATA	174	7	159	8	8	0	8
>SPAST_RCV000006027_-7	SPAST	RCV000006027	from -7 to +4	CTACCTCCGAT	126	6	118	2	2	0	2
>SPAST_RCV000006027_-6	SPAST	RCV000006027	from -6 to +5	CCTACCTCCGA	281	5	246	30	30	0	30
>SPAST_RCV000006027_-5	SPAST	RCV000006027	from -5 to +6	ACCTACCTCCG	403	5	301	97	97	0	97
>SPAST_RCV000006027_-4	SPAST	RCV000006027	from -4 to +7	TACCTACCTCC	2697	45	2442	210	209	1	209
>SPAST_RCV000006027_-3	SPAST	RCV000006027	from -3 to +8	ATACCTACCTC	3299	55	2968	276	276	0	276
>SPAST_RCV000006027_-2	SPAST	RCV000006027	from -2 to +9	TATACCTACCT	2000	23	1700	277	277	0	277
>SPAST_RCV000006027_-1	SPAST	RCV000006027	from -1 to +10	GTATACCTACC	927	11	794	122	122	0	122
>SPAST_RCV000006027_1	SPAST	RCV000006027	from +1 to +11	TGTATACCTAC	2741	24	2708	9	6	3	6
>SPAST_RCV000006027_2	SPAST	RCV000006027	from +2 to +12	TTGTATACCTA	3133	25	2986	122	12	110	12
>SPAST_RCV000006027_3	SPAST	RCV000006027	from +3 to +13	CTTGTATACCT	1695	67	1612	16	14	2	14
>SPAST_RCV000006027_4	SPAST	RCV000006027	from +4 to +14	TCTTGTATACC	1249	58	1191	0	0	0	0
>SPAST_RCV000006027_5	SPAST	RCV000006027	from +5 to +15	CTCTTGTATAC	1616	29	1587	0	0	0	0
>SPAST_RCV000006027_6	SPAST	RCV000006027	from +6 to +16	GCTCTTGTATA	1235	35	1200	0	0	0	0
>SPAST_RCV000006027_7	SPAST	RCV000006027	from +7 to +17	AGCTCTTGTAT	1855	115	1740	0	0	0	0
>SPAST_RCV000006027_8	SPAST	RCV000006027	from +8 to +18	AAGCTCTTGTA	2065	150	1914	1	1	0	1
>SPAST_RCV000006027_9	SPAST	RCV000006027	from +9 to +19	TAAGCTCTTGT	1970	221	1749	0	0	0	0
>SPAST_RCV000006027_10	SPAST	RCV000006027	from +10 to +20	TTAAGCTCTTG	2257	113	2142	2	0	2	0
>SPAST_RCV000006027_11	SPAST	RCV000006027	from +11 to +21	TTTAAGCTCTT	4463	144	4316	3	0	3	0
>SPAST_RCV000006027_12	SPAST	RCV000006027	from +12 to +22	TTTTAAGCTCT	5570	146	5424	0	0	0	0
>SPAST_RCV000006027_13	SPAST	RCV000006027	from +13 to +23	GTTTTAAGCTC	2385	100	2285	0	0	0	0
>SPAST_RCV000006027_14	SPAST	RCV000006027	from +14 to +24	TGTTTTAAGCT	10055	150	9897	8	0	8	0
>SPAST_RCV000006027_15	SPAST	RCV000006027	from +15 to +25	ATGTTTTAAGC	4778	100	4678	0	0	0	0
>SPAST_RCV000006027_16	SPAST	RCV000006027	from +16 to +26	AATGTTTTAAG	14312	228	14084	0	0	0	0
>SPAST_RCV000006027_17	SPAST	RCV000006027	from +17 to +27	AAATGTTTTAA	34336	745	33591	0	0	0	0
>SPAST_RCV000006027_18	SPAST	RCV000006027	from +18 to +28	TAAATGTTTTA	21160	557	20603	0	0	0	0
>SPAST_RCV000006027_19	SPAST	RCV000006027	from +19 to +29	CTAAATGTTTT	11178	234	10944	0	0	0	0
>SPAST_RCV000006027_20	SPAST	RCV000006027	from +20 to +30	TCTAAATGTTT	10612	300	10308	4	0	4	0
>SPAST_RCV000006027_21	SPAST	RCV000006027	from +21 to +31	TTCTAAATGTT	11484	306	11174	4	0	4	0
>SPAST_RCV000006027_22	SPAST	RCV000006027	from +22 to +32	GTTCTAAATGT	3661	129	3517	15	0	15	0
>SPAST_RCV000006027_23	SPAST	RCV000006027	from +23 to +33	AGTTCTAAATG	4296	111	4171	14	0	14	0
>SPAST_RCV000006027_24	SPAST	RCV000006027	from +24 to +34	TAGTTCTAAAT	4737	71	4656	10	0	10	0
>SPAST_RCV000006027_25	SPAST	RCV000006027	from +25 to +35	ATAGTTCTAAA	4952	64	4883	5	0	5	0
>ADAMTS13_RCV000006160_endogenous	ADAMTS13	RCV000006160	from -3 to +8	ATACTTACCCG	147	2	91	54	54	0	54
>ADAMTS13_RCV000006160_-10	ADAMTS13	RCV000006160	from -10 to +1	CCCCGCAGCTG	1386	253	1118	15	6	9	6
>ADAMTS13_RCV000006160_-9	ADAMTS13	RCV000006160	from -9 to +2	ACCCCGCAGCT	657	98	540	19	17	2	17
>ADAMTS13_RCV000006160_-8	ADAMTS13	RCV000006160	from -8 to +3	TACCCCGCAGC	215	27	173	15	13	2	13
>ADAMTS13_RCV000006160_-7	ADAMTS13	RCV000006160	from -7 to +4	CTACCCCGCAG	353	35	313	5	5	0	5
>ADAMTS13_RCV000006160_-6	ADAMTS13	RCV000006160	from -6 to +5	CCTACCCCGCA	532	33	473	26	26	0	26
>ADAMTS13_RCV000006160_-5	ADAMTS13	RCV000006160	from -5 to +6	GCCTACCCCGC	377	23	337	17	17	0	17
>ADAMTS13_RCV000006160_-4	ADAMTS13	RCV000006160	from -4 to +7	CGCCTACCCCG	295	39	246	10	10	0	10
>ADAMTS13_RCV000006160_-3	ADAMTS13	RCV000006160	from -3 to +8	ACGCCTACCCC	258	23	232	3	3	0	3
>ADAMTS13_RCV000006160_-2	ADAMTS13	RCV000006160	from -2 to +9	CACGCCTACCC	546	43	493	10	10	0	10
>ADAMTS13_RCV000006160_-1	ADAMTS13	RCV000006160	from -1 to +10	ACACGCCTACC	352	2	340	10	10	0	10
>ADAMTS13_RCV000006160_1	ADAMTS13	RCV000006160	from +1 to +11	CACACGCCTAC	631	4	627	0	0	0	0
>ADAMTS13_RCV000006160_2	ADAMTS13	RCV000006160	from +2 to +12	ACACACGCCTA	786	14	772	0	0	0	0
>ADAMTS13_RCV000006160_3	ADAMTS13	RCV000006160	from +3 to +13	CACACACGCCT	1974	122	1847	5	5	0	5
>ADAMTS13_RCV000006160_4	ADAMTS13	RCV000006160	from +4 to +14	CCACACACGCC	1277	106	1164	7	7	0	7
>ADAMTS13_RCV000006160_5	ADAMTS13	RCV000006160	from +5 to +15	TCCACACACGC	1249	63	1186	0	0	0	0
>ADAMTS13_RCV000006160_6	ADAMTS13	RCV000006160	from +6 to +16	GTCCACACACG	615	57	558	0	0	0	0
>ADAMTS13_RCV000006160_7	ADAMTS13	RCV000006160	from +7 to +17	TGTCCACACAC	4020	270	3747	3	0	3	0
>ADAMTS13_RCV000006160_8	ADAMTS13	RCV000006160	from +8 to +18	ATGTCCACACA	9438	289	9149	0	0	0	0
>ADAMTS13_RCV000006160_9	ADAMTS13	RCV000006160	from +9 to +19	AATGTCCACAC	3645	188	3454	3	0	3	0
>ADAMTS13_RCV000006160_10	ADAMTS13	RCV000006160	from +10 to +20	CAATGTCCACA	4242	396	3846	0	0	0	0
>ADAMTS13_RCV000006160_11	ADAMTS13	RCV000006160	from +11 to +21	CCAATGTCCAC	2752	168	2571	13	13	0	13
>ADAMTS13_RCV000006160_12	ADAMTS13	RCV000006160	from +12 to +22	GCCAATGTCCA	3081	127	2954	0	0	0	0
>ADAMTS13_RCV000006160_13	ADAMTS13	RCV000006160	from +13 to +23	CGCCAATGTCC	342	85	257	0	0	0	0
>ADAMTS13_RCV000006160_14	ADAMTS13	RCV000006160	from +14 to +24	TCGCCAATGTC	240	44	194	2	0	2	0
>ADAMTS13_RCV000006160_15	ADAMTS13	RCV000006160	from +15 to +25	ATCGCCAATGT	338	32	306	0	0	0	0
>ADAMTS13_RCV000006160_16	ADAMTS13	RCV000006160	from +16 to +26	CATCGCCAATG	305	53	252	0	0	0	0
>ADAMTS13_RCV000006160_17	ADAMTS13	RCV000006160	from +17 to +27	CCATCGCCAAT	314	52	262	0	0	0	0
>ADAMTS13_RCV000006160_18	ADAMTS13	RCV000006160	from +18 to +28	GCCATCGCCAA	403	34	369	0	0	0	0
>ADAMTS13_RCV000006160_19	ADAMTS13	RCV000006160	from +19 to +29	GGCCATCGCCA	597	119	478	0	0	0	0
>ADAMTS13_RCV000006160_20	ADAMTS13	RCV000006160	from +20 to +30	GGGCCATCGCC	403	105	298	0	0	0	0
>ADAMTS13_RCV000006160_21	ADAMTS13	RCV000006160	from +21 to +31	AGGGCCATCGC	337	68	269	0	0	0	0
>ADAMTS13_RCV000006160_22	ADAMTS13	RCV000006160	from +22 to +32	CAGGGCCATCG	740	123	617	0	0	0	0
>ADAMTS13_RCV000006160_23	ADAMTS13	RCV000006160	from +23 to +33	CCAGGGCCATC	3543	388	3144	11	3	8	3
>ADAMTS13_RCV000006160_24	ADAMTS13	RCV000006160	from +24 to +34	CCCAGGGCCAT	4990	430	4553	7	7	0	7
>ADAMTS13_RCV000006160_25	ADAMTS13	RCV000006160	from +25 to +35	CCCCAGGGCCA	8414	794	7619	1	0	1	0
>ADAMTS13_RCV000006166_endogenous	ADAMTS13	RCV000006166	from -3 to +8	ATATTTACCTG	5011	75	4309	627	590	37	590
>ADAMTS13_RCV000006166_-10	ADAMTS13	RCV000006166	from -10 to +1	CCCTGCAGCTG	7768	820	6903	45	14	31	14
>ADAMTS13_RCV000006166_-9	ADAMTS13	RCV000006166	from -9 to +2	ACCCTGCAGCT	3853	246	3568	39	37	2	37
>ADAMTS13_RCV000006166_-8	ADAMTS13	RCV000006166	from -8 to +3	TACCCTGCAGC	1721	94	1586	41	23	18	23
>ADAMTS13_RCV000006166_-7	ADAMTS13	RCV000006166	from -7 to +4	CTACCCTGCAG	2715	93	2595	27	22	5	22
>ADAMTS13_RCV000006166_-6	ADAMTS13	RCV000006166	from -6 to +5	TCTACCCTGCA	2731	53	2673	5	2	3	2
>ADAMTS13_RCV000006166_-5	ADAMTS13	RCV000006166	from -5 to +6	GTCTACCCTGC	1109	35	1074	0	0	0	0
>ADAMTS13_RCV000006166_-4	ADAMTS13	RCV000006166	from -4 to +7	CGTCTACCCTG	472	30	441	1	1	0	1
>ADAMTS13_RCV000006166_-3	ADAMTS13	RCV000006166	from -3 to +8	ACGTCTACCCT	312	9	303	0	0	0	0
>ADAMTS13_RCV000006166_-2	ADAMTS13	RCV000006166	from -2 to +9	CACGTCTACCC	314	48	265	1	1	0	1
>ADAMTS13_RCV000006166_-1	ADAMTS13	RCV000006166	from -1 to +10	ACACGTCTACC	656	33	617	6	6	0	6
>ADAMTS13_RCV000006166_1	ADAMTS13	RCV000006166	from +1 to +11	CACACGTCTAC	814	14	800	0	0	0	0
>ADAMTS13_RCV000006166_2	ADAMTS13	RCV000006166	from +2 to +12	ACACACGTCTA	716	16	700	0	0	0	0
>ADAMTS13_RCV000006166_3	ADAMTS13	RCV000006166	from +3 to +13	CACACACGTCT	1758	79	1678	1	0	1	0
>ADAMTS13_RCV000006166_4	ADAMTS13	RCV000006166	from +4 to +14	CCACACACGTC	1131	107	1020	4	3	1	3
>ADAMTS13_RCV000006166_5	ADAMTS13	RCV000006166	from +5 to +15	TCCACACACGT	1049	94	955	0	0	0	0
>ADAMTS13_RCV000006166_6	ADAMTS13	RCV000006166	from +6 to +16	GTCCACACACG	615	57	558	0	0	0	0
>ADAMTS13_RCV000006166_7	ADAMTS13	RCV000006166	from +7 to +17	TGTCCACACAC	4020	270	3747	3	0	3	0
>ADAMTS13_RCV000006166_8	ADAMTS13	RCV000006166	from +8 to +18	ATGTCCACACA	9438	289	9149	0	0	0	0
>ADAMTS13_RCV000006166_9	ADAMTS13	RCV000006166	from +9 to +19	AATGTCCACAC	3645	188	3454	3	0	3	0
>ADAMTS13_RCV000006166_10	ADAMTS13	RCV000006166	from +10 to +20	CAATGTCCACA	4242	396	3846	0	0	0	0
>ADAMTS13_RCV000006166_11	ADAMTS13	RCV000006166	from +11 to +21	CCAATGTCCAC	2752	168	2571	13	13	0	13
>ADAMTS13_RCV000006166_12	ADAMTS13	RCV000006166	from +12 to +22	GCCAATGTCCA	3081	127	2954	0	0	0	0
>ADAMTS13_RCV000006166_13	ADAMTS13	RCV000006166	from +13 to +23	CGCCAATGTCC	342	85	257	0	0	0	0
>ADAMTS13_RCV000006166_14	ADAMTS13	RCV000006166	from +14 to +24	TCGCCAATGTC	240	44	194	2	0	2	0
>ADAMTS13_RCV000006166_15	ADAMTS13	RCV000006166	from +15 to +25	ATCGCCAATGT	338	32	306	0	0	0	0
>ADAMTS13_RCV000006166_16	ADAMTS13	RCV000006166	from +16 to +26	CATCGCCAATG	305	53	252	0	0	0	0
>ADAMTS13_RCV000006166_17	ADAMTS13	RCV000006166	from +17 to +27	CCATCGCCAAT	314	52	262	0	0	0	0
>ADAMTS13_RCV000006166_18	ADAMTS13	RCV000006166	from +18 to +28	GCCATCGCCAA	403	34	369	0	0	0	0
>ADAMTS13_RCV000006166_19	ADAMTS13	RCV000006166	from +19 to +29	GGCCATCGCCA	597	119	478	0	0	0	0
>ADAMTS13_RCV000006166_20	ADAMTS13	RCV000006166	from +20 to +30	GGGCCATCGCC	403	105	298	0	0	0	0
>ADAMTS13_RCV000006166_21	ADAMTS13	RCV000006166	from +21 to +31	AGGGCCATCGC	337	68	269	0	0	0	0
>ADAMTS13_RCV000006166_22	ADAMTS13	RCV000006166	from +22 to +32	CAGGGCCATCG	740	123	617	0	0	0	0
>ADAMTS13_RCV000006166_23	ADAMTS13	RCV000006166	from +23 to +33	CCAGGGCCATC	3543	388	3144	11	3	8	3
>ADAMTS13_RCV000006166_24	ADAMTS13	RCV000006166	from +24 to +34	CCCAGGGCCAT	4990	430	4553	7	7	0	7
>ADAMTS13_RCV000006166_25	ADAMTS13	RCV000006166	from +25 to +35	CCCCAGGGCCA	8414	794	7619	1	0	1	0
>RAB27A_RCV000006349_endogenous	RAB27A	RCV000006349	from -3 to +8	ATACTCACCTG	1923	29	1429	465	457	8	457
>RAB27A_RCV000006349_-10	RAB27A	RCV000006349	from -10 to +1	CCTCTCCTGCC	11825	742	10990	93	31	62	31
>RAB27A_RCV000006349_-9	RAB27A	RCV000006349	from -9 to +2	ACCTCTCCTGC	4476	256	4070	150	108	42	108
>RAB27A_RCV000006349_-8	RAB27A	RCV000006349	from -8 to +3	CACCTCTCCTG	6251	293	5813	145	113	32	113
>RAB27A_RCV000006349_-7	RAB27A	RCV000006349	from -7 to +4	ACACCTCTCCT	3545	158	3358	29	23	6	23
>RAB27A_RCV000006349_-6	RAB27A	RCV000006349	from -6 to +5	CACACCTCTCC	4453	152	4212	89	88	1	88
>RAB27A_RCV000006349_-5	RAB27A	RCV000006349	from -5 to +6	TCACACCTCTC	3155	136	3001	18	18	0	18
>RAB27A_RCV000006349_-4	RAB27A	RCV000006349	from -4 to +7	CTCACACCTCT	7365	188	7148	29	24	5	24
>RAB27A_RCV000006349_-3	RAB27A	RCV000006349	from -3 to +8	TCTCACACCTC	4130	83	4043	4	1	3	1
>RAB27A_RCV000006349_-2	RAB27A	RCV000006349	from -2 to +9	ATCTCACACCT	4081	89	3961	31	7	24	7
>RAB27A_RCV000006349_-1	RAB27A	RCV000006349	from -1 to +10	GATCTCACACC	1438	79	1353	6	0	6	0
>RAB27A_RCV000006349_1	RAB27A	RCV000006349	from +1 to +11	AGATCTCACAC	2091	75	2015	1	0	1	0
>RAB27A_RCV000006349_2	RAB27A	RCV000006349	from +2 to +12	AAGATCTCACA	3951	116	3826	9	8	1	8
>RAB27A_RCV000006349_3	RAB27A	RCV000006349	from +3 to +13	GAAGATCTCAC	1845	135	1708	2	0	2	0
>RAB27A_RCV000006349_4	RAB27A	RCV000006349	from +4 to +14	TGAAGATCTCA	3421	320	3098	3	1	2	1
>RAB27A_RCV000006349_5	RAB27A	RCV000006349	from +5 to +15	CTGAAGATCTC	2878	253	2623	2	2	0	2
>RAB27A_RCV000006349_6	RAB27A	RCV000006349	from +6 to +16	ACTGAAGATCT	3818	226	3550	42	2	40	2
>RAB27A_RCV000006349_7	RAB27A	RCV000006349	from +7 to +17	AACTGAAGATC	4161	168	3974	19	0	19	0
>RAB27A_RCV000006349_8	RAB27A	RCV000006349	from +8 to +18	TAACTGAAGAT	4485	134	4331	20	0	20	0
>RAB27A_RCV000006349_9	RAB27A	RCV000006349	from +9 to +19	ATAACTGAAGA	6269	129	6132	8	0	8	0
>RAB27A_RCV000006349_10	RAB27A	RCV000006349	from +10 to +20	CATAACTGAAG	3444	130	3310	4	1	3	1
>RAB27A_RCV000006349_11	RAB27A	RCV000006349	from +11 to +21	ACATAACTGAA	5980	134	5796	50	1	49	1
>RAB27A_RCV000006349_12	RAB27A	RCV000006349	from +12 to +22	CACATAACTGA	3914	143	3724	47	2	45	2
>RAB27A_RCV000006349_13	RAB27A	RCV000006349	from +13 to +23	GCACATAACTG	2074	55	2011	8	0	8	0
>RAB27A_RCV000006349_14	RAB27A	RCV000006349	from +14 to +24	AGCACATAACT	2877	64	2813	0	0	0	0
>RAB27A_RCV000006349_15	RAB27A	RCV000006349	from +15 to +25	GAGCACATAAC	1296	31	1265	0	0	0	0
>RAB27A_RCV000006349_16	RAB27A	RCV000006349	from +16 to +26	GGAGCACATAA	1691	48	1643	0	0	0	0
>RAB27A_RCV000006349_17	RAB27A	RCV000006349	from +17 to +27	AGGAGCACATA	2366	106	2260	0	0	0	0
>RAB27A_RCV000006349_18	RAB27A	RCV000006349	from +18 to +28	AAGGAGCACAT	3252	177	3075	0	0	0	0
>RAB27A_RCV000006349_19	RAB27A	RCV000006349	from +19 to +29	TAAGGAGCACA	3486	75	3411	0	0	0	0
>RAB27A_RCV000006349_20	RAB27A	RCV000006349	from +20 to +30	GTAAGGAGCAC	1496	33	1463	0	0	0	0
>RAB27A_RCV000006349_21	RAB27A	RCV000006349	from +21 to +31	AGTAAGGAGCA	2556	56	2500	0	0	0	0
>RAB27A_RCV000006349_22	RAB27A	RCV000006349	from +22 to +32	CAGTAAGGAGC	2081	55	2024	2	0	2	0
>RAB27A_RCV000006349_23	RAB27A	RCV000006349	from +23 to +33	TCAGTAAGGAG	2349	47	2302	0	0	0	0
>RAB27A_RCV000006349_24	RAB27A	RCV000006349	from +24 to +34	TTCAGTAAGGA	3450	131	3318	1	1	0	1
>RAB27A_RCV000006349_25	RAB27A	RCV000006349	from +25 to +35	CTTCAGTAAGG	2385	230	2155	0	0	0	0
>ELP1_RCV000006458_endogenous	ELP1	RCV000006458	from -3 to +8	ATGCTTACCTG	2187	96	1445	646	643	3	643
>ELP1_RCV000006458_-10	ELP1	RCV000006458	from -10 to +1	CTTGTCCAACC	4318	102	4162	54	44	10	44
>ELP1_RCV000006458_-9	ELP1	RCV000006458	from -9 to +2	ACTTGTCCAAC	2391	66	2280	45	45	0	45
>ELP1_RCV000006458_-8	ELP1	RCV000006458	from -8 to +3	TACTTGTCCAA	2560	126	2364	70	70	0	70
>ELP1_RCV000006458_-7	ELP1	RCV000006458	from -7 to +4	TTACTTGTCCA	2726	131	2417	178	178	0	178
>ELP1_RCV000006458_-6	ELP1	RCV000006458	from -6 to +5	CTTACTTGTCC	1928	54	1577	297	297	0	297
>ELP1_RCV000006458_-5	ELP1	RCV000006458	from -5 to +6	GCTTACTTGTC	1096	46	962	88	88	0	88
>ELP1_RCV000006458_-4	ELP1	RCV000006458	from -4 to +7	CGCTTACTTGT	225	7	155	63	63	0	63
>ELP1_RCV000006458_-3	ELP1	RCV000006458	from -3 to +8	GCGCTTACTTG	144	3	113	28	28	0	28
>ELP1_RCV000006458_-2	ELP1	RCV000006458	from -2 to +9	GGCGCTTACTT	209	37	143	29	29	0	29
>ELP1_RCV000006458_-1	ELP1	RCV000006458	from -1 to +10	TGGCGCTTACT	283	14	261	8	8	0	8
>ELP1_RCV000006458_1	ELP1	RCV000006458	from +1 to +11	ATGGCGCTTAC	251	25	225	1	1	0	1
>ELP1_RCV000006458_2	ELP1	RCV000006458	from +2 to +12	AATGGCGCTTA	313	16	297	0	0	0	0
>ELP1_RCV000006458_3	ELP1	RCV000006458	from +3 to +13	CAATGGCGCTT	378	23	355	0	0	0	0
>ELP1_RCV000006458_4	ELP1	RCV000006458	from +4 to +14	ACAATGGCGCT	446	41	405	0	0	0	0
>ELP1_RCV000006458_5	ELP1	RCV000006458	from +5 to +15	TACAATGGCGC	2449	36	2413	0	0	0	0
>ELP1_RCV000006458_6	ELP1	RCV000006458	from +6 to +16	GTACAATGGCG	3987	48	3939	0	0	0	0
>ELP1_RCV000006458_7	ELP1	RCV000006458	from +7 to +17	AGTACAATGGC	11491	145	11346	0	0	0	0
>ELP1_RCV000006458_8	ELP1	RCV000006458	from +8 to +18	CAGTACAATGG	2393	76	2317	0	0	0	0
>ELP1_RCV000006458_9	ELP1	RCV000006458	from +9 to +19	ACAGTACAATG	3589	100	3489	0	0	0	0
>ELP1_RCV000006458_10	ELP1	RCV000006458	from +10 to +20	AACAGTACAAT	4575	126	4449	0	0	0	0
>ELP1_RCV000006458_11	ELP1	RCV000006458	from +11 to +21	AAACAGTACAA	7722	185	7537	0	0	0	0
>ELP1_RCV000006458_12	ELP1	RCV000006458	from +12 to +22	CAAACAGTACA	4320	99	4221	0	0	0	0
>ELP1_RCV000006458_13	ELP1	RCV000006458	from +13 to +23	GCAAACAGTAC	1934	84	1850	0	0	0	0
>ELP1_RCV000006458_14	ELP1	RCV000006458	from +14 to +24	CGCAAACAGTA	374	4	370	0	0	0	0
>ELP1_RCV000006458_15	ELP1	RCV000006458	from +15 to +25	TCGCAAACAGT	335	12	323	0	0	0	0
>ELP1_RCV000006458_16	ELP1	RCV000006458	from +16 to +26	GTCGCAAACAG	118	8	110	0	0	0	0
>ELP1_RCV000006458_17	ELP1	RCV000006458	from +17 to +27	AGTCGCAAACA	384	13	371	0	0	0	0
>ELP1_RCV000006458_18	ELP1	RCV000006458	from +18 to +28	TAGTCGCAAAC	187	0	187	0	0	0	0
>ELP1_RCV000006458_19	ELP1	RCV000006458	from +19 to +29	CTAGTCGCAAA	229	9	220	0	0	0	0
>ELP1_RCV000006458_20	ELP1	RCV000006458	from +20 to +30	ACTAGTCGCAA	111	4	107	0	0	0	0
>ELP1_RCV000006458_21	ELP1	RCV000006458	from +21 to +31	AACTAGTCGCA	125	5	120	0	0	0	0
>ELP1_RCV000006458_22	ELP1	RCV000006458	from +22 to +32	TAACTAGTCGC	87	2	85	0	0	0	0
>ELP1_RCV000006458_23	ELP1	RCV000006458	from +23 to +33	CTAACTAGTCG	87	1	86	0	0	0	0
>ELP1_RCV000006458_24	ELP1	RCV000006458	from +24 to +34	GCTAACTAGTC	823	27	796	0	0	0	0
>ELP1_RCV000006458_25	ELP1	RCV000006458	from +25 to +35	AGCTAACTAGT	1459	66	1393	0	0	0	0
>RPS26_RCV000006496_endogenous	RPS26	RCV000006496	from -3 to +8	ATACTTACCCG	147	2	91	54	54	0	54
>RPS26_RCV000006496_-10	RPS26	RCV000006496	from -10 to +1	CCACCTTGGAG	2573	219	2269	85	71	14	71
>RPS26_RCV000006496_-9	RPS26	RCV000006496	from -9 to +2	ACCACCTTGGA	2794	185	2586	23	9	14	9
>RPS26_RCV000006496_-8	RPS26	RCV000006496	from -8 to +3	CACCACCTTGG	4660	471	4166	23	13	10	13
>RPS26_RCV000006496_-7	RPS26	RCV000006496	from -7 to +4	TCACCACCTTG	4130	341	3703	86	64	22	64
>RPS26_RCV000006496_-6	RPS26	RCV000006496	from -6 to +5	CTCACCACCTT	3831	206	3524	101	97	4	97
>RPS26_RCV000006496_-5	RPS26	RCV000006496	from -5 to +6	ACTCACCACCT	3740	168	3230	342	326	16	326
>RPS26_RCV000006496_-4	RPS26	RCV000006496	from -4 to +7	GACTCACCACC	1636	89	1330	217	210	7	210
>RPS26_RCV000006496_-3	RPS26	RCV000006496	from -3 to +8	AGACTCACCAC	2123	80	1792	251	251	0	251
>RPS26_RCV000006496_-2	RPS26	RCV000006496	from -2 to +9	AAGACTCACCA	3278	57	2642	579	579	0	579
>RPS26_RCV000006496_-1	RPS26	RCV000006496	from -1 to +10	GAAGACTCACC	1759	40	1420	299	299	0	299
>RPS26_RCV000006496_1	RPS26	RCV000006496	from +1 to +11	AGAAGACTCAC	3307	166	3141	0	0	0	0
>RPS26_RCV000006496_2	RPS26	RCV000006496	from +2 to +12	AAGAAGACTCA	5647	114	5533	0	0	0	0
>RPS26_RCV000006496_3	RPS26	RCV000006496	from +3 to +13	CAAGAAGACTC	2695	85	2610	0	0	0	0
>RPS26_RCV000006496_4	RPS26	RCV000006496	from +4 to +14	GCAAGAAGACT	3084	89	2992	3	0	3	0
>RPS26_RCV000006496_5	RPS26	RCV000006496	from +5 to +15	CGCAAGAAGAC	386	24	362	0	0	0	0
>RPS26_RCV000006496_6	RPS26	RCV000006496	from +6 to +16	ACGCAAGAAGA	851	33	818	0	0	0	0
>RPS26_RCV000006496_7	RPS26	RCV000006496	from +7 to +17	CACGCAAGAAG	536	14	517	5	5	0	5
>RPS26_RCV000006496_8	RPS26	RCV000006496	from +8 to +18	CCACGCAAGAA	510	19	489	2	2	0	2
>RPS26_RCV000006496_9	RPS26	RCV000006496	from +9 to +19	ACCACGCAAGA	304	10	294	0	0	0	0
>RPS26_RCV000006496_10	RPS26	RCV000006496	from +10 to +20	CACCACGCAAG	526	26	500	0	0	0	0
>RPS26_RCV000006496_11	RPS26	RCV000006496	from +11 to +21	TCACCACGCAA	371	19	352	0	0	0	0
>RPS26_RCV000006496_12	RPS26	RCV000006496	from +12 to +22	CTCACCACGCA	900	74	766	60	60	0	60
>RPS26_RCV000006496_13	RPS26	RCV000006496	from +13 to +23	CCTCACCACGC	1080	104	929	47	47	0	47
>RPS26_RCV000006496_14	RPS26	RCV000006496	from +14 to +24	CCCTCACCACG	1223	89	1070	64	64	0	64
>RPS26_RCV000006496_15	RPS26	RCV000006496	from +15 to +25	ACCCTCACCAC	4599	135	4405	59	59	0	59
>RPS26_RCV000006496_16	RPS26	RCV000006496	from +16 to +26	CACCCTCACCA	6668	229	6378	61	61	0	61
>RPS26_RCV000006496_17	RPS26	RCV000006496	from +17 to +27	CCACCCTCACC	10300	357	9535	408	393	15	393
>RPS26_RCV000006496_18	RPS26	RCV000006496	from +18 to +28	CCCACCCTCAC	9209	338	8862	9	9	0	9
>RPS26_RCV000006496_19	RPS26	RCV000006496	from +19 to +29	CCCCACCCTCA	12486	434	12042	10	10	0	10
>RPS26_RCV000006496_20	RPS26	RCV000006496	from +20 to +30	CCCCCACCCTC	11471	545	10925	1	1	0	1
>RPS26_RCV000006496_21	RPS26	RCV000006496	from +21 to +31	ACCCCCACCCT	8122	328	7793	1	1	0	1
>RPS26_RCV000006496_22	RPS26	RCV000006496	from +22 to +32	AACCCCCACCC	7274	193	7081	0	0	0	0
>RPS26_RCV000006496_23	RPS26	RCV000006496	from +23 to +33	GAACCCCCACC	2862	99	2754	9	2	7	2
>RPS26_RCV000006496_24	RPS26	RCV000006496	from +24 to +34	CGAACCCCCAC	337	10	326	1	1	0	1
>RPS26_RCV000006496_25	RPS26	RCV000006496	from +25 to +35	CCGAACCCCCA	463	37	426	0	0	0	0
>RPS26_RCV000006497_endogenous	RPS26	RCV000006497	from -3 to +8	ATACTTACCAG	2711	46	2129	536	536	0	536
>RPS26_RCV000006497_-10	RPS26	RCV000006497	from -10 to +1	CCAACTTGGAG	2356	139	2217	0	0	0	0
>RPS26_RCV000006497_-9	RPS26	RCV000006497	from -9 to +2	ACCAACTTGGA	3091	71	3020	0	0	0	0
>RPS26_RCV000006497_-8	RPS26	RCV000006497	from -8 to +3	CACCAACTTGG	2335	116	2219	0	0	0	0
>RPS26_RCV000006497_-7	RPS26	RCV000006497	from -7 to +4	TCACCAACTTG	2503	162	2332	9	4	5	4
>RPS26_RCV000006497_-6	RPS26	RCV000006497	from -6 to +5	CTCACCAACTT	2693	144	2464	85	85	0	85
>RPS26_RCV000006497_-5	RPS26	RCV000006497	from -5 to +6	ACTCACCAACT	2486	74	2201	211	198	13	198
>RPS26_RCV000006497_-4	RPS26	RCV000006497	from -4 to +7	GACTCACCAAC	1668	25	1466	177	177	0	177
>RPS26_RCV000006497_-3	RPS26	RCV000006497	from -3 to +8	AGACTCACCAA	2702	86	2370	246	246	0	246
>RPS26_RCV000006497_-2	RPS26	RCV000006497	from -2 to +9	AAGACTCACCA	3278	57	2642	579	579	0	579
>RPS26_RCV000006497_-1	RPS26	RCV000006497	from -1 to +10	GAAGACTCACC	1759	40	1420	299	299	0	299
>RPS26_RCV000006497_1	RPS26	RCV000006497	from +1 to +11	AGAAGACTCAC	3307	166	3141	0	0	0	0
>RPS26_RCV000006497_2	RPS26	RCV000006497	from +2 to +12	AAGAAGACTCA	5647	114	5533	0	0	0	0
>RPS26_RCV000006497_3	RPS26	RCV000006497	from +3 to +13	CAAGAAGACTC	2695	85	2610	0	0	0	0
>RPS26_RCV000006497_4	RPS26	RCV000006497	from +4 to +14	GCAAGAAGACT	3084	89	2992	3	0	3	0
>RPS26_RCV000006497_5	RPS26	RCV000006497	from +5 to +15	CGCAAGAAGAC	386	24	362	0	0	0	0
>RPS26_RCV000006497_6	RPS26	RCV000006497	from +6 to +16	ACGCAAGAAGA	851	33	818	0	0	0	0
>RPS26_RCV000006497_7	RPS26	RCV000006497	from +7 to +17	CACGCAAGAAG	536	14	517	5	5	0	5
>RPS26_RCV000006497_8	RPS26	RCV000006497	from +8 to +18	CCACGCAAGAA	510	19	489	2	2	0	2
>RPS26_RCV000006497_9	RPS26	RCV000006497	from +9 to +19	ACCACGCAAGA	304	10	294	0	0	0	0
>RPS26_RCV000006497_10	RPS26	RCV000006497	from +10 to +20	CACCACGCAAG	526	26	500	0	0	0	0
>RPS26_RCV000006497_11	RPS26	RCV000006497	from +11 to +21	TCACCACGCAA	371	19	352	0	0	0	0
>RPS26_RCV000006497_12	RPS26	RCV000006497	from +12 to +22	CTCACCACGCA	900	74	766	60	60	0	60
>RPS26_RCV000006497_13	RPS26	RCV000006497	from +13 to +23	CCTCACCACGC	1080	104	929	47	47	0	47
>RPS26_RCV000006497_14	RPS26	RCV000006497	from +14 to +24	CCCTCACCACG	1223	89	1070	64	64	0	64
>RPS26_RCV000006497_15	RPS26	RCV000006497	from +15 to +25	ACCCTCACCAC	4599	135	4405	59	59	0	59
>RPS26_RCV000006497_16	RPS26	RCV000006497	from +16 to +26	CACCCTCACCA	6668	229	6378	61	61	0	61
>RPS26_RCV000006497_17	RPS26	RCV000006497	from +17 to +27	CCACCCTCACC	10300	357	9535	408	393	15	393
>RPS26_RCV000006497_18	RPS26	RCV000006497	from +18 to +28	CCCACCCTCAC	9209	338	8862	9	9	0	9
>RPS26_RCV000006497_19	RPS26	RCV000006497	from +19 to +29	CCCCACCCTCA	12486	434	12042	10	10	0	10
>RPS26_RCV000006497_20	RPS26	RCV000006497	from +20 to +30	CCCCCACCCTC	11471	545	10925	1	1	0	1
>RPS26_RCV000006497_21	RPS26	RCV000006497	from +21 to +31	ACCCCCACCCT	8122	328	7793	1	1	0	1
>RPS26_RCV000006497_22	RPS26	RCV000006497	from +22 to +32	AACCCCCACCC	7274	193	7081	0	0	0	0
>RPS26_RCV000006497_23	RPS26	RCV000006497	from +23 to +33	GAACCCCCACC	2862	99	2754	9	2	7	2
>RPS26_RCV000006497_24	RPS26	RCV000006497	from +24 to +34	CGAACCCCCAC	337	10	326	1	1	0	1
>RPS26_RCV000006497_25	RPS26	RCV000006497	from +25 to +35	CCGAACCCCCA	463	37	426	0	0	0	0
>BBS5_RCV000006532_endogenous	BBS5	RCV000006532	from -3 to +8	ATACTCACCTG	1923	29	1429	465	457	8	457
>BBS5_RCV000006532_-10	BBS5	RCV000006532	from -10 to +1	CCTGATCACTG	2296	98	2181	17	6	11	6
>BBS5_RCV000006532_-9	BBS5	RCV000006532	from -9 to +2	ACCTGATCACT	1899	74	1779	46	46	0	46
>BBS5_RCV000006532_-8	BBS5	RCV000006532	from -8 to +3	CACCTGATCAC	1917	89	1789	39	38	1	38
>BBS5_RCV000006532_-7	BBS5	RCV000006532	from -7 to +4	ACACCTGATCA	2073	93	1966	14	5	9	5
>BBS5_RCV000006532_-6	BBS5	RCV000006532	from -6 to +5	AACACCTGATC	1688	77	1609	2	1	1	1
>BBS5_RCV000006532_-5	BBS5	RCV000006532	from -5 to +6	CAACACCTGAT	2301	90	2200	11	1	10	1
>BBS5_RCV000006532_-4	BBS5	RCV000006532	from -4 to +7	ACAACACCTGA	2734	60	2654	20	0	20	0
>BBS5_RCV000006532_-3	BBS5	RCV000006532	from -3 to +8	CACAACACCTG	5063	145	4850	68	4	64	4
>BBS5_RCV000006532_-2	BBS5	RCV000006532	from -2 to +9	GCACAACACCT	1775	61	1706	8	0	8	0
>BBS5_RCV000006532_-1	BBS5	RCV000006532	from -1 to +10	TGCACAACACC	2232	49	2179	4	0	4	0
>BBS5_RCV000006532_1	BBS5	RCV000006532	from +1 to +11	TTGCACAACAC	2805	69	2736	0	0	0	0
>BBS5_RCV000006532_2	BBS5	RCV000006532	from +2 to +12	TTTGCACAACA	4214	188	4026	0	0	0	0
>BBS5_RCV000006532_3	BBS5	RCV000006532	from +3 to +13	CTTTGCACAAC	2001	129	1872	0	0	0	0
>BBS5_RCV000006532_4	BBS5	RCV000006532	from +4 to +14	TCTTTGCACAA	3370	158	3212	0	0	0	0
>BBS5_RCV000006532_5	BBS5	RCV000006532	from +5 to +15	CTCTTTGCACA	3429	186	3243	0	0	0	0
>BBS5_RCV000006532_6	BBS5	RCV000006532	from +6 to +16	GCTCTTTGCAC	1781	130	1650	1	0	1	0
>BBS5_RCV000006532_7	BBS5	RCV000006532	from +7 to +17	AGCTCTTTGCA	4511	215	4296	0	0	0	0
>BBS5_RCV000006532_8	BBS5	RCV000006532	from +8 to +18	TAGCTCTTTGC	2136	110	2026	0	0	0	0
>BBS5_RCV000006532_9	BBS5	RCV000006532	from +9 to +19	CTAGCTCTTTG	3173	107	3064	2	2	0	2
>BBS5_RCV000006532_10	BBS5	RCV000006532	from +10 to +20	ACTAGCTCTTT	2879	67	2807	5	5	0	5
>BBS5_RCV000006532_11	BBS5	RCV000006532	from +11 to +21	CACTAGCTCTT	2149	56	2093	0	0	0	0
>BBS5_RCV000006532_12	BBS5	RCV000006532	from +12 to +22	TCACTAGCTCT	2676	51	2625	0	0	0	0
>BBS5_RCV000006532_13	BBS5	RCV000006532	from +13 to +23	TTCACTAGCTC	2188	127	2061	0	0	0	0
>BBS5_RCV000006532_14	BBS5	RCV000006532	from +14 to +24	GTTCACTAGCT	1114	45	1060	9	0	9	0
>BBS5_RCV000006532_15	BBS5	RCV000006532	from +15 to +25	GGTTCACTAGC	537	28	500	9	0	9	0
>BBS5_RCV000006532_16	BBS5	RCV000006532	from +16 to +26	AGGTTCACTAG	869	71	794	4	0	4	0
>BBS5_RCV000006532_17	BBS5	RCV000006532	from +17 to +27	AAGGTTCACTA	1375	76	1299	0	0	0	0
>BBS5_RCV000006532_18	BBS5	RCV000006532	from +18 to +28	AAAGGTTCACT	2164	99	2065	0	0	0	0
>BBS5_RCV000006532_19	BBS5	RCV000006532	from +19 to +29	AAAAGGTTCAC	2835	75	2760	0	0	0	0
>BBS5_RCV000006532_20	BBS5	RCV000006532	from +20 to +30	CAAAAGGTTCA	3366	154	3212	0	0	0	0
>BBS5_RCV000006532_21	BBS5	RCV000006532	from +21 to +31	CCAAAAGGTTC	2084	132	1947	5	0	5	0
>BBS5_RCV000006532_22	BBS5	RCV000006532	from +22 to +32	CCCAAAAGGTT	3169	158	3011	0	0	0	0
>BBS5_RCV000006532_23	BBS5	RCV000006532	from +23 to +33	TCCCAAAAGGT	3747	230	3517	0	0	0	0
>BBS5_RCV000006532_24	BBS5	RCV000006532	from +24 to +34	GTCCCAAAAGG	2541	184	2357	0	0	0	0
>BBS5_RCV000006532_25	BBS5	RCV000006532	from +25 to +35	TGTCCCAAAAG	3151	164	2987	0	0	0	0
>ASS1_RCV000006705_endogenous	ASS1	RCV000006705	from -3 to +8	ATACTTACCTA	2399	47	1964	388	388	0	388
>ASS1_RCV000006705_-10	ASS1	RCV000006705	from -10 to +1	CCTCAGGACTT	2945	124	2803	18	18	0	18
>ASS1_RCV000006705_-9	ASS1	RCV000006705	from -9 to +2	ACCTCAGGACT	2908	90	2787	31	22	9	22
>ASS1_RCV000006705_-8	ASS1	RCV000006705	from -8 to +3	CACCTCAGGAC	3690	81	3579	30	22	8	22
>ASS1_RCV000006705_-7	ASS1	RCV000006705	from -7 to +4	TCACCTCAGGA	4118	190	3813	115	115	0	115
>ASS1_RCV000006705_-6	ASS1	RCV000006705	from -6 to +5	CTCACCTCAGG	5510	134	4886	490	490	0	490
>ASS1_RCV000006705_-5	ASS1	RCV000006705	from -5 to +6	ACTCACCTCAG	4757	102	4006	649	649	0	649
>ASS1_RCV000006705_-4	ASS1	RCV000006705	from -4 to +7	GACTCACCTCA	2176	58	1663	455	455	0	455
>ASS1_RCV000006705_-3	ASS1	RCV000006705	from -3 to +8	AGACTCACCTC	2618	73	1966	579	579	0	579
>ASS1_RCV000006705_-2	ASS1	RCV000006705	from -2 to +9	CAGACTCACCT	3596	99	2428	1069	1068	1	1068
>ASS1_RCV000006705_-1	ASS1	RCV000006705	from -1 to +10	GCAGACTCACC	2176	64	1526	586	585	1	585
>ASS1_RCV000006705_1	ASS1	RCV000006705	from +1 to +11	AGCAGACTCAC	1964	76	1885	3	0	3	0
>ASS1_RCV000006705_2	ASS1	RCV000006705	from +2 to +12	GAGCAGACTCA	2147	160	1987	0	0	0	0
>ASS1_RCV000006705_3	ASS1	RCV000006705	from +3 to +13	TGAGCAGACTC	1538	96	1442	0	0	0	0
>ASS1_RCV000006705_4	ASS1	RCV000006705	from +4 to +14	CTGAGCAGACT	3383	153	3196	34	0	34	0
>ASS1_RCV000006705_5	ASS1	RCV000006705	from +5 to +15	GCTGAGCAGAC	2555	130	2384	41	0	41	0
>ASS1_RCV000006705_6	ASS1	RCV000006705	from +6 to +16	GGCTGAGCAGA	4675	377	4289	9	0	9	0
>ASS1_RCV000006705_7	ASS1	RCV000006705	from +7 to +17	AGGCTGAGCAG	8164	686	7475	3	0	3	0
>ASS1_RCV000006705_8	ASS1	RCV000006705	from +8 to +18	GAGGCTGAGCA	8348	503	7845	0	0	0	0
>ASS1_RCV000006705_9	ASS1	RCV000006705	from +9 to +19	GGAGGCTGAGC	18216	734	17477	5	0	5	0
>ASS1_RCV000006705_10	ASS1	RCV000006705	from +10 to +20	GGGAGGCTGAG	1040236	11865	1028321	50	1	49	1
>ASS1_RCV000006705_11	ASS1	RCV000006705	from +11 to +21	AGGGAGGCTGA	45208	811	44379	18	0	18	0
>ASS1_RCV000006705_12	ASS1	RCV000006705	from +12 to +22	GAGGGAGGCTG	11257	644	10588	25	0	25	0
>ASS1_RCV000006705_13	ASS1	RCV000006705	from +13 to +23	TGAGGGAGGCT	5009	252	4740	17	0	17	0
>ASS1_RCV000006705_14	ASS1	RCV000006705	from +14 to +24	CTGAGGGAGGC	5335	391	4938	6	0	6	0
>ASS1_RCV000006705_15	ASS1	RCV000006705	from +15 to +25	CCTGAGGGAGG	6167	482	5368	317	70	247	70
>ASS1_RCV000006705_16	ASS1	RCV000006705	from +16 to +26	CCCTGAGGGAG	4279	265	3871	143	33	110	33
>ASS1_RCV000006705_17	ASS1	RCV000006705	from +17 to +27	GCCCTGAGGGA	3935	209	3561	165	0	165	0
>ASS1_RCV000006705_18	ASS1	RCV000006705	from +18 to +28	GGCCCTGAGGG	4226	313	3800	113	0	113	0
>ASS1_RCV000006705_19	ASS1	RCV000006705	from +19 to +29	AGGCCCTGAGG	8694	444	8188	62	0	62	0
>ASS1_RCV000006705_20	ASS1	RCV000006705	from +20 to +30	CAGGCCCTGAG	7296	437	6825	34	0	34	0
>ASS1_RCV000006705_21	ASS1	RCV000006705	from +21 to +31	GCAGGCCCTGA	4586	242	4311	33	0	33	0
>ASS1_RCV000006705_22	ASS1	RCV000006705	from +22 to +32	GGCAGGCCCTG	6483	549	5898	36	0	36	0
>ASS1_RCV000006705_23	ASS1	RCV000006705	from +23 to +33	AGGCAGGCCCT	4737	287	4412	38	0	38	0
>ASS1_RCV000006705_24	ASS1	RCV000006705	from +24 to +34	GAGGCAGGCCC	4166	371	3794	1	0	1	0
>ASS1_RCV000006705_25	ASS1	RCV000006705	from +25 to +35	CGAGGCAGGCC	1483	152	1305	26	0	26	0
>ABCB11_RCV000006972_endogenous	ABCB11	RCV000006972	from -3 to +8	ATACTGACCTG	1941	38	1639	264	261	3	261
>ABCB11_RCV000006972_-10	ABCB11	RCV000006972	from -10 to +1	CCAATTGAAAG	2189	62	2125	2	2	0	2
>ABCB11_RCV000006972_-9	ABCB11	RCV000006972	from -9 to +2	ACCAATTGAAA	2708	79	2617	12	12	0	12
>ABCB11_RCV000006972_-8	ABCB11	RCV000006972	from -8 to +3	GACCAATTGAA	1335	26	1309	0	0	0	0
>ABCB11_RCV000006972_-7	ABCB11	RCV000006972	from -7 to +4	TGACCAATTGA	1540	44	1496	0	0	0	0
>ABCB11_RCV000006972_-6	ABCB11	RCV000006972	from -6 to +5	ATGACCAATTG	1642	46	1596	0	0	0	0
>ABCB11_RCV000006972_-5	ABCB11	RCV000006972	from -5 to +6	TATGACCAATT	2245	60	2185	0	0	0	0
>ABCB11_RCV000006972_-4	ABCB11	RCV000006972	from -4 to +7	TTATGACCAAT	2370	56	2314	0	0	0	0
>ABCB11_RCV000006972_-3	ABCB11	RCV000006972	from -3 to +8	TTTATGACCAA	3578	94	3484	0	0	0	0
>ABCB11_RCV000006972_-2	ABCB11	RCV000006972	from -2 to +9	TTTTATGACCA	4082	90	3992	0	0	0	0
>ABCB11_RCV000006972_-1	ABCB11	RCV000006972	from -1 to +10	GTTTTATGACC	2132	55	2071	6	0	6	0
>ABCB11_RCV000006972_1	ABCB11	RCV000006972	from +1 to +11	AGTTTTATGAC	3259	67	3191	1	0	1	0
>ABCB11_RCV000006972_2	ABCB11	RCV000006972	from +2 to +12	CAGTTTTATGA	4838	156	4677	5	5	0	5
>ABCB11_RCV000006972_3	ABCB11	RCV000006972	from +3 to +13	ACAGTTTTATG	4874	147	4721	6	6	0	6
>ABCB11_RCV000006972_4	ABCB11	RCV000006972	from +4 to +14	CACAGTTTTAT	6416	242	6151	23	23	0	23
>ABCB11_RCV000006972_5	ABCB11	RCV000006972	from +5 to +15	ACACAGTTTTA	6768	172	6595	1	1	0	1
>ABCB11_RCV000006972_6	ABCB11	RCV000006972	from +6 to +16	AACACAGTTTT	7923	253	7669	1	1	0	1
>ABCB11_RCV000006972_7	ABCB11	RCV000006972	from +7 to +17	CAACACAGTTT	4673	213	4459	1	1	0	1
>ABCB11_RCV000006972_8	ABCB11	RCV000006972	from +8 to +18	TCAACACAGTT	3137	171	2966	0	0	0	0
>ABCB11_RCV000006972_9	ABCB11	RCV000006972	from +9 to +19	ATCAACACAGT	4188	117	4071	0	0	0	0
>ABCB11_RCV000006972_10	ABCB11	RCV000006972	from +10 to +20	AATCAACACAG	5992	125	5867	0	0	0	0
>ABCB11_RCV000006972_11	ABCB11	RCV000006972	from +11 to +21	AAATCAACACA	10695	204	10491	0	0	0	0
>ABCB11_RCV000006972_12	ABCB11	RCV000006972	from +12 to +22	TAAATCAACAC	3712	58	3653	1	0	1	0
>ABCB11_RCV000006972_13	ABCB11	RCV000006972	from +13 to +23	ATAAATCAACA	9158	159	8999	0	0	0	0
>ABCB11_RCV000006972_14	ABCB11	RCV000006972	from +14 to +24	CATAAATCAAC	3919	87	3819	13	0	13	0
>ABCB11_RCV000006972_15	ABCB11	RCV000006972	from +15 to +25	CCATAAATCAA	4239	63	4176	0	0	0	0
>ABCB11_RCV000006972_16	ABCB11	RCV000006972	from +16 to +26	GCCATAAATCA	2518	44	2458	16	16	0	16
>ABCB11_RCV000006972_17	ABCB11	RCV000006972	from +17 to +27	TGCCATAAATC	2770	136	2618	16	16	0	16
>ABCB11_RCV000006972_18	ABCB11	RCV000006972	from +18 to +28	CTGCCATAAAT	4636	162	4474	0	0	0	0
>ABCB11_RCV000006972_19	ABCB11	RCV000006972	from +19 to +29	ACTGCCATAAA	4878	112	4761	5	0	5	0
>ABCB11_RCV000006972_20	ABCB11	RCV000006972	from +20 to +30	CACTGCCATAA	3657	122	3531	4	1	3	1
>ABCB11_RCV000006972_21	ABCB11	RCV000006972	from +21 to +31	CCACTGCCATA	3434	237	3181	16	11	5	11
>ABCB11_RCV000006972_22	ABCB11	RCV000006972	from +22 to +32	CCCACTGCCAT	4632	299	4332	1	0	1	0
>ABCB11_RCV000006972_23	ABCB11	RCV000006972	from +23 to +33	ACCCACTGCCA	4522	256	4240	26	26	0	26
>ABCB11_RCV000006972_24	ABCB11	RCV000006972	from +24 to +34	CACCCACTGCC	6146	368	5721	57	42	15	42
>ABCB11_RCV000006972_25	ABCB11	RCV000006972	from +25 to +35	ACACCCACTGC	3577	246	3328	3	2	1	2
>COLQ_RCV000007035_endogenous	COLQ	RCV000007035	from -3 to +8	ATACTCACCTG	1923	29	1429	465	457	8	457
>COLQ_RCV000007035_-10	COLQ	RCV000007035	from -10 to +1	CCCAGGGAGAT	5642	257	5370	15	15	0	15
>COLQ_RCV000007035_-9	COLQ	RCV000007035	from -9 to +2	ACCCAGGGAGA	5609	259	5148	202	202	0	202
>COLQ_RCV000007035_-8	COLQ	RCV000007035	from -8 to +3	CACCCAGGGAG	5894	370	5382	142	141	1	141
>COLQ_RCV000007035_-7	COLQ	RCV000007035	from -7 to +4	CCACCCAGGGA	5103	265	4835	3	3	0	3
>COLQ_RCV000007035_-6	COLQ	RCV000007035	from -6 to +5	CCCACCCAGGG	7688	463	7215	10	10	0	10
>COLQ_RCV000007035_-5	COLQ	RCV000007035	from -5 to +6	CCCCACCCAGG	10263	496	9758	9	9	0	9
>COLQ_RCV000007035_-4	COLQ	RCV000007035	from -4 to +7	TCCCCACCCAG	7964	365	7599	0	0	0	0
>COLQ_RCV000007035_-3	COLQ	RCV000007035	from -3 to +8	ATCCCCACCCA	5650	116	5534	0	0	0	0
>COLQ_RCV000007035_-2	COLQ	RCV000007035	from -2 to +9	CATCCCCACCC	9113	252	8860	1	1	0	1
>COLQ_RCV000007035_-1	COLQ	RCV000007035	from -1 to +10	TCATCCCCACC	4746	278	4443	25	22	3	22
>COLQ_RCV000007035_1	COLQ	RCV000007035	from +1 to +11	GTCATCCCCAC	1978	156	1822	0	0	0	0
>COLQ_RCV000007035_2	COLQ	RCV000007035	from +2 to +12	AGTCATCCCCA	2895	139	2756	0	0	0	0
>COLQ_RCV000007035_3	COLQ	RCV000007035	from +3 to +13	GAGTCATCCCC	1231	99	1127	5	0	5	0
>COLQ_RCV000007035_4	COLQ	RCV000007035	from +4 to +14	GGAGTCATCCC	1341	114	1222	5	0	5	0
>COLQ_RCV000007035_5	COLQ	RCV000007035	from +5 to +15	GGGAGTCATCC	1566	108	1457	1	0	1	0
>COLQ_RCV000007035_6	COLQ	RCV000007035	from +6 to +16	GGGGAGTCATC	1045	79	966	0	0	0	0
>COLQ_RCV000007035_7	COLQ	RCV000007035	from +7 to +17	AGGGGAGTCAT	1848	48	1800	0	0	0	0
>COLQ_RCV000007035_8	COLQ	RCV000007035	from +8 to +18	GAGGGGAGTCA	2308	155	2153	0	0	0	0
>COLQ_RCV000007035_9	COLQ	RCV000007035	from +9 to +19	GGAGGGGAGTC	2393	221	2159	13	0	13	0
>COLQ_RCV000007035_10	COLQ	RCV000007035	from +10 to +20	GGGAGGGGAGT	6591	383	6208	0	0	0	0
>COLQ_RCV000007035_11	COLQ	RCV000007035	from +11 to +21	AGGGAGGGGAG	19736	895	18840	1	0	1	0
>COLQ_RCV000007035_12	COLQ	RCV000007035	from +12 to +22	GAGGGAGGGGA	16456	727	15728	1	1	0	1
>COLQ_RCV000007035_13	COLQ	RCV000007035	from +13 to +23	GGAGGGAGGGG	23313	1128	22183	2	1	1	1
>COLQ_RCV000007035_14	COLQ	RCV000007035	from +14 to +24	GGGAGGGAGGG	87550	1830	85719	1	1	0	1
>COLQ_RCV000007035_15	COLQ	RCV000007035	from +15 to +25	AGGGAGGGAGG	100326	1776	98549	1	1	0	1
>COLQ_RCV000007035_16	COLQ	RCV000007035	from +16 to +26	GAGGGAGGGAG	87942	1585	86357	0	0	0	0
>COLQ_RCV000007035_17	COLQ	RCV000007035	from +17 to +27	AGAGGGAGGGA	27373	690	26683	0	0	0	0
>COLQ_RCV000007035_18	COLQ	RCV000007035	from +18 to +28	GAGAGGGAGGG	23924	838	23086	0	0	0	0
>COLQ_RCV000007035_19	COLQ	RCV000007035	from +19 to +29	GGAGAGGGAGG	19681	1042	18639	0	0	0	0
>COLQ_RCV000007035_20	COLQ	RCV000007035	from +20 to +30	GGGAGAGGGAG	25252	960	24292	0	0	0	0
>COLQ_RCV000007035_21	COLQ	RCV000007035	from +21 to +31	GGGGAGAGGGA	16229	694	15535	0	0	0	0
>COLQ_RCV000007035_22	COLQ	RCV000007035	from +22 to +32	GGGGGAGAGGG	11178	503	10675	0	0	0	0
>COLQ_RCV000007035_23	COLQ	RCV000007035	from +23 to +33	AGGGGGAGAGG	9507	395	9112	0	0	0	0
>COLQ_RCV000007035_24	COLQ	RCV000007035	from +24 to +34	AAGGGGGAGAG	7152	266	6886	0	0	0	0
>COLQ_RCV000007035_25	COLQ	RCV000007035	from +25 to +35	GAAGGGGGAGA	6819	345	6473	1	0	1	0
>CFTR_RCV000007558_endogenous	CFTR	RCV000007558	from -3 to +8	ATACCTACCTG	1971	26	1622	323	323	0	323
>CFTR_RCV000007558_-10	CFTR	RCV000007558	from -10 to +1	CCCTCTGGCCA	4802	451	4336	15	15	0	15
>CFTR_RCV000007558_-9	CFTR	RCV000007558	from -9 to +2	ACCCTCTGGCC	3611	230	3361	20	20	0	20
>CFTR_RCV000007558_-8	CFTR	RCV000007558	from -8 to +3	CACCCTCTGGC	3370	227	3123	20	16	4	16
>CFTR_RCV000007558_-7	CFTR	RCV000007558	from -7 to +4	CCACCCTCTGG	5068	346	4678	44	2	42	2
>CFTR_RCV000007558_-6	CFTR	RCV000007558	from -6 to +5	CCCACCCTCTG	7653	336	7308	9	5	4	5
>CFTR_RCV000007558_-5	CFTR	RCV000007558	from -5 to +6	TCCCACCCTCT	7584	230	7350	4	0	4	0
>CFTR_RCV000007558_-4	CFTR	RCV000007558	from -4 to +7	ATCCCACCCTC	3880	116	3764	0	0	0	0
>CFTR_RCV000007558_-3	CFTR	RCV000007558	from -3 to +8	AATCCCACCCT	3184	118	3063	3	1	2	1
>CFTR_RCV000007558_-2	CFTR	RCV000007558	from -2 to +9	AAATCCCACCC	3804	166	3638	0	0	0	0
>CFTR_RCV000007558_-1	CFTR	RCV000007558	from -1 to +10	CAAATCCCACC	4955	186	4749	20	10	10	10
>CFTR_RCV000007558_1	CFTR	RCV000007558	from +1 to +11	TCAAATCCCAC	4707	187	4520	0	0	0	0
>CFTR_RCV000007558_2	CFTR	RCV000007558	from +2 to +12	TTCAAATCCCA	13557	368	13189	0	0	0	0
>CFTR_RCV000007558_3	CFTR	RCV000007558	from +3 to +13	GTTCAAATCCC	8725	179	8546	0	0	0	0
>CFTR_RCV000007558_4	CFTR	RCV000007558	from +4 to +14	TGTTCAAATCC	4747	132	4615	0	0	0	0
>CFTR_RCV000007558_5	CFTR	RCV000007558	from +5 to +15	GTGTTCAAATC	3044	87	2956	1	0	1	0
>CFTR_RCV000007558_6	CFTR	RCV000007558	from +6 to +16	AGTGTTCAAAT	5262	177	5084	1	0	1	0
>CFTR_RCV000007558_7	CFTR	RCV000007558	from +7 to +17	CAGTGTTCAAA	5529	149	5380	0	0	0	0
>CFTR_RCV000007558_8	CFTR	RCV000007558	from +8 to +18	GCAGTGTTCAA	2584	98	2486	0	0	0	0
>CFTR_RCV000007558_9	CFTR	RCV000007558	from +9 to +19	AGCAGTGTTCA	3269	172	3097	0	0	0	0
>CFTR_RCV000007558_10	CFTR	RCV000007558	from +10 to +20	AAGCAGTGTTC	2804	87	2717	0	0	0	0
>CFTR_RCV000007558_11	CFTR	RCV000007558	from +11 to +21	CAAGCAGTGTT	2722	113	2609	0	0	0	0
>CFTR_RCV000007558_12	CFTR	RCV000007558	from +12 to +22	GCAAGCAGTGT	1957	69	1888	0	0	0	0
>CFTR_RCV000007558_13	CFTR	RCV000007558	from +13 to +23	AGCAAGCAGTG	3699	169	3530	0	0	0	0
>CFTR_RCV000007558_14	CFTR	RCV000007558	from +14 to +24	AAGCAAGCAGT	3656	135	3521	0	0	0	0
>CFTR_RCV000007558_15	CFTR	RCV000007558	from +15 to +25	AAAGCAAGCAG	10787	363	10424	0	0	0	0
>CFTR_RCV000007558_16	CFTR	RCV000007558	from +16 to +26	CAAAGCAAGCA	7722	246	7475	1	1	0	1
>CFTR_RCV000007558_17	CFTR	RCV000007558	from +17 to +27	ACAAAGCAAGC	5140	123	5016	1	1	0	1
>CFTR_RCV000007558_18	CFTR	RCV000007558	from +18 to +28	AACAAAGCAAG	21682	383	21299	0	0	0	0
>CFTR_RCV000007558_19	CFTR	RCV000007558	from +19 to +29	TAACAAAGCAA	8655	193	8462	0	0	0	0
>CFTR_RCV000007558_20	CFTR	RCV000007558	from +20 to +30	CTAACAAAGCA	3906	110	3796	0	0	0	0
>CFTR_RCV000007558_21	CFTR	RCV000007558	from +21 to +31	TCTAACAAAGC	3357	89	3261	7	0	7	0
>CFTR_RCV000007558_22	CFTR	RCV000007558	from +22 to +32	GTCTAACAAAG	2143	56	2084	3	0	3	0
>CFTR_RCV000007558_23	CFTR	RCV000007558	from +23 to +33	AGTCTAACAAA	4123	102	4021	0	0	0	0
>CFTR_RCV000007558_24	CFTR	RCV000007558	from +24 to +34	CAGTCTAACAA	2417	53	2363	1	0	1	0
>CFTR_RCV000007558_25	CFTR	RCV000007558	from +25 to +35	ACAGTCTAACA	2663	55	2608	0	0	0	0
>HSPB1_RCV000007904_endogenous	HSPB1	RCV000007904	from -3 to +8	ATACTTACCTA	2399	47	1964	388	388	0	388
>HSPB1_RCV000007904_-10	HSPB1	RCV000007904	from -10 to +1	CCGGAAGATGT	332	110	222	0	0	0	0
>HSPB1_RCV000007904_-9	HSPB1	RCV000007904	from -9 to +2	ACCGGAAGATG	345	47	293	5	5	0	5
>HSPB1_RCV000007904_-8	HSPB1	RCV000007904	from -8 to +3	CACCGGAAGAT	211	17	192	2	2	0	2
>HSPB1_RCV000007904_-7	HSPB1	RCV000007904	from -7 to +4	GCACCGGAAGA	353	24	329	0	0	0	0
>HSPB1_RCV000007904_-6	HSPB1	RCV000007904	from -6 to +5	AGCACCGGAAG	622	61	561	0	0	0	0
>HSPB1_RCV000007904_-5	HSPB1	RCV000007904	from -5 to +6	AAGCACCGGAA	584	47	537	0	0	0	0
>HSPB1_RCV000007904_-4	HSPB1	RCV000007904	from -4 to +7	GAAGCACCGGA	472	35	437	0	0	0	0
>HSPB1_RCV000007904_-3	HSPB1	RCV000007904	from -3 to +8	TGAAGCACCGG	439	61	377	1	1	0	1
>HSPB1_RCV000007904_-2	HSPB1	RCV000007904	from -2 to +9	GTGAAGCACCG	462	40	421	1	1	0	1
>HSPB1_RCV000007904_-1	HSPB1	RCV000007904	from -1 to +10	CGTGAAGCACC	521	32	488	1	1	0	1
>HSPB1_RCV000007904_1	HSPB1	RCV000007904	from +1 to +11	GCGTGAAGCAC	451	25	426	0	0	0	0
>HSPB1_RCV000007904_2	HSPB1	RCV000007904	from +2 to +12	CGCGTGAAGCA	87	19	68	0	0	0	0
>HSPB1_RCV000007904_3	HSPB1	RCV000007904	from +3 to +13	CCGCGTGAAGC	94	35	59	0	0	0	0
>HSPB1_RCV000007904_4	HSPB1	RCV000007904	from +4 to +14	TCCGCGTGAAG	81	22	59	0	0	0	0
>HSPB1_RCV000007904_5	HSPB1	RCV000007904	from +5 to +15	TTCCGCGTGAA	60	17	43	0	0	0	0
>HSPB1_RCV000007904_6	HSPB1	RCV000007904	from +6 to +16	TTTCCGCGTGA	40	13	27	0	0	0	0
>HSPB1_RCV000007904_7	HSPB1	RCV000007904	from +7 to +17	ATTTCCGCGTG	72	13	59	0	0	0	0
>HSPB1_RCV000007904_8	HSPB1	RCV000007904	from +8 to +18	TATTTCCGCGT	107	15	92	0	0	0	0
>HSPB1_RCV000007904_9	HSPB1	RCV000007904	from +9 to +19	GTATTTCCGCG	81	42	39	0	0	0	0
>HSPB1_RCV000007904_10	HSPB1	RCV000007904	from +10 to +20	TGTATTTCCGC	190	14	176	0	0	0	0
>HSPB1_RCV000007904_11	HSPB1	RCV000007904	from +11 to +21	GTGTATTTCCG	417	52	365	0	0	0	0
>HSPB1_RCV000007904_12	HSPB1	RCV000007904	from +12 to +22	CGTGTATTTCC	628	19	601	8	8	0	8
>HSPB1_RCV000007904_13	HSPB1	RCV000007904	from +13 to +23	ACGTGTATTTC	1013	24	981	8	8	0	8
>HSPB1_RCV000007904_14	HSPB1	RCV000007904	from +14 to +24	CACGTGTATTT	1477	84	1384	9	9	0	9
>HSPB1_RCV000007904_15	HSPB1	RCV000007904	from +15 to +25	TCACGTGTATT	894	23	856	15	15	0	15
>HSPB1_RCV000007904_16	HSPB1	RCV000007904	from +16 to +26	CTCACGTGTAT	573	9	548	16	16	0	16
>HSPB1_RCV000007904_17	HSPB1	RCV000007904	from +17 to +27	ACTCACGTGTA	561	10	453	98	98	0	98
>HSPB1_RCV000007904_18	HSPB1	RCV000007904	from +18 to +28	GACTCACGTGT	559	17	485	57	57	0	57
>HSPB1_RCV000007904_19	HSPB1	RCV000007904	from +19 to +29	GGACTCACGTG	903	37	741	125	125	0	125
>HSPB1_RCV000007904_20	HSPB1	RCV000007904	from +20 to +30	AGGACTCACGT	591	35	454	102	102	0	102
>HSPB1_RCV000007904_21	HSPB1	RCV000007904	from +21 to +31	CAGGACTCACG	856	67	621	168	168	0	168
>HSPB1_RCV000007904_22	HSPB1	RCV000007904	from +22 to +32	CCAGGACTCAC	4492	178	4313	1	1	0	1
>HSPB1_RCV000007904_23	HSPB1	RCV000007904	from +23 to +33	GCCAGGACTCA	4502	279	4223	0	0	0	0
>HSPB1_RCV000007904_24	HSPB1	RCV000007904	from +24 to +34	CGCCAGGACTC	614	88	520	6	0	6	0
>HSPB1_RCV000007904_25	HSPB1	RCV000007904	from +25 to +35	GCGCCAGGACT	534	87	447	0	0	0	0
>NDUFA2_RCV000007945_endogenous	NDUFA2	RCV000007945	from -3 to +8	ATATTTACCTG	5011	75	4309	627	590	37	590
>NDUFA2_RCV000007945_-10	NDUFA2	RCV000007945	from -10 to +1	CCGTAGCGGGC	87	54	27	6	6	0	6
>NDUFA2_RCV000007945_-9	NDUFA2	RCV000007945	from -9 to +2	ACCGTAGCGGG	34	8	19	7	7	0	7
>NDUFA2_RCV000007945_-8	NDUFA2	RCV000007945	from -8 to +3	CACCGTAGCGG	59	21	34	4	4	0	4
>NDUFA2_RCV000007945_-7	NDUFA2	RCV000007945	from -7 to +4	TCACCGTAGCG	20	1	13	6	6	0	6
>NDUFA2_RCV000007945_-6	NDUFA2	RCV000007945	from -6 to +5	TTCACCGTAGC	260	35	224	1	0	1	0
>NDUFA2_RCV000007945_-5	NDUFA2	RCV000007945	from -5 to +6	ATTCACCGTAG	121	13	102	6	6	0	6
>NDUFA2_RCV000007945_-4	NDUFA2	RCV000007945	from -4 to +7	CATTCACCGTA	256	7	243	6	6	0	6
>NDUFA2_RCV000007945_-3	NDUFA2	RCV000007945	from -3 to +8	GCATTCACCGT	304	18	283	3	3	0	3
>NDUFA2_RCV000007945_-2	NDUFA2	RCV000007945	from -2 to +9	CGCATTCACCG	82	22	60	0	0	0	0
>NDUFA2_RCV000007945_-1	NDUFA2	RCV000007945	from -1 to +10	CCGCATTCACC	307	48	259	0	0	0	0
>NDUFA2_RCV000007945_1	NDUFA2	RCV000007945	from +1 to +11	CCCGCATTCAC	393	51	341	1	1	0	1
>NDUFA2_RCV000007945_2	NDUFA2	RCV000007945	from +2 to +12	TCCCGCATTCA	662	69	593	0	0	0	0
>NDUFA2_RCV000007945_3	NDUFA2	RCV000007945	from +3 to +13	GTCCCGCATTC	124	10	114	0	0	0	0
>NDUFA2_RCV000007945_4	NDUFA2	RCV000007945	from +4 to +14	CGTCCCGCATT	42	8	34	0	0	0	0
>NDUFA2_RCV000007945_5	NDUFA2	RCV000007945	from +5 to +15	GCGTCCCGCAT	40	19	21	0	0	0	0
>NDUFA2_RCV000007945_6	NDUFA2	RCV000007945	from +6 to +16	GGCGTCCCGCA	256	98	158	0	0	0	0
>NDUFA2_RCV000007945_7	NDUFA2	RCV000007945	from +7 to +17	TGGCGTCCCGC	124	74	50	0	0	0	0
>NDUFA2_RCV000007945_8	NDUFA2	RCV000007945	from +8 to +18	CTGGCGTCCCG	209	57	152	0	0	0	0
>NDUFA2_RCV000007945_9	NDUFA2	RCV000007945	from +9 to +19	CCTGGCGTCCC	803	113	689	1	1	0	1
>NDUFA2_RCV000007945_10	NDUFA2	RCV000007945	from +10 to +20	CCCTGGCGTCC	914	99	815	0	0	0	0
>NDUFA2_RCV000007945_11	NDUFA2	RCV000007945	from +11 to +21	CCCCTGGCGTC	550	54	496	0	0	0	0
>NDUFA2_RCV000007945_12	NDUFA2	RCV000007945	from +12 to +22	ACCCCTGGCGT	416	20	375	21	21	0	21
>NDUFA2_RCV000007945_13	NDUFA2	RCV000007945	from +13 to +23	GACCCCTGGCG	504	51	453	0	0	0	0
>NDUFA2_RCV000007945_14	NDUFA2	RCV000007945	from +14 to +24	AGACCCCTGGC	2558	178	2378	2	0	2	0
>NDUFA2_RCV000007945_15	NDUFA2	RCV000007945	from +15 to +25	CAGACCCCTGG	3908	264	3628	16	0	16	0
>NDUFA2_RCV000007945_16	NDUFA2	RCV000007945	from +16 to +26	CCAGACCCCTG	4148	270	3817	61	2	59	2
>NDUFA2_RCV000007945_17	NDUFA2	RCV000007945	from +17 to +27	CCCAGACCCCT	5271	286	4962	23	3	20	3
>NDUFA2_RCV000007945_18	NDUFA2	RCV000007945	from +18 to +28	CCCCAGACCCC	7094	379	6715	0	0	0	0
>NDUFA2_RCV000007945_19	NDUFA2	RCV000007945	from +19 to +29	GCCCCAGACCC	4722	277	4445	0	0	0	0
>NDUFA2_RCV000007945_20	NDUFA2	RCV000007945	from +20 to +30	AGCCCCAGACC	4263	200	4049	14	11	3	11
>NDUFA2_RCV000007945_21	NDUFA2	RCV000007945	from +21 to +31	GAGCCCCAGAC	2934	187	2747	0	0	0	0
>NDUFA2_RCV000007945_22	NDUFA2	RCV000007945	from +22 to +32	GGAGCCCCAGA	5246	352	4894	0	0	0	0
>NDUFA2_RCV000007945_23	NDUFA2	RCV000007945	from +23 to +33	CGGAGCCCCAG	1800	326	1474	0	0	0	0
>NDUFA2_RCV000007945_24	NDUFA2	RCV000007945	from +24 to +34	CCGGAGCCCCA	1368	138	1230	0	0	0	0
>NDUFA2_RCV000007945_25	NDUFA2	RCV000007945	from +25 to +35	ACCGGAGCCCC	709	109	591	9	9	0	9
>CLCNKA_RCV000008028_endogenous	CLCNKA	RCV000008028	from -3 to +8	ATACTTACCTA	2399	47	1964	388	388	0	388
>CLCNKA_RCV000008028_-10	CLCNKA	RCV000008028	from -10 to +1	CCCTACTCGCT	339	10	325	4	4	0	4
>CLCNKA_RCV000008028_-9	CLCNKA	RCV000008028	from -9 to +2	ACCCTACTCGC	154	5	137	12	12	0	12
>CLCNKA_RCV000008028_-8	CLCNKA	RCV000008028	from -8 to +3	CACCCTACTCG	251	4	247	0	0	0	0
>CLCNKA_RCV000008028_-7	CLCNKA	RCV000008028	from -7 to +4	TCACCCTACTC	2230	44	2184	2	2	0	2
>CLCNKA_RCV000008028_-6	CLCNKA	RCV000008028	from -6 to +5	CTCACCCTACT	2272	51	2212	9	9	0	9
>CLCNKA_RCV000008028_-5	CLCNKA	RCV000008028	from -5 to +6	GCTCACCCTAC	1253	31	1197	25	25	0	25
>CLCNKA_RCV000008028_-4	CLCNKA	RCV000008028	from -4 to +7	GGCTCACCCTA	1457	34	1396	27	14	13	14
>CLCNKA_RCV000008028_-3	CLCNKA	RCV000008028	from -3 to +8	GGGCTCACCCT	2924	248	2474	202	173	29	173
>CLCNKA_RCV000008028_-2	CLCNKA	RCV000008028	from -2 to +9	GGGGCTCACCC	2424	168	2062	194	190	4	190
>CLCNKA_RCV000008028_-1	CLCNKA	RCV000008028	from -1 to +10	GGGGGCTCACC	2153	108	1395	650	643	7	643
>CLCNKA_RCV000008028_1	CLCNKA	RCV000008028	from +1 to +11	AGGGGGCTCAC	2106	116	1989	1	1	0	1
>CLCNKA_RCV000008028_2	CLCNKA	RCV000008028	from +2 to +12	CAGGGGGCTCA	2754	345	2409	0	0	0	0
>CLCNKA_RCV000008028_3	CLCNKA	RCV000008028	from +3 to +13	CCAGGGGGCTC	2344	349	1990	5	0	5	0
>CLCNKA_RCV000008028_4	CLCNKA	RCV000008028	from +4 to +14	CCCAGGGGGCT	3659	338	3321	0	0	0	0
>CLCNKA_RCV000008028_5	CLCNKA	RCV000008028	from +5 to +15	GCCCAGGGGGC	3461	402	3059	0	0	0	0
>CLCNKA_RCV000008028_6	CLCNKA	RCV000008028	from +6 to +16	AGCCCAGGGGG	4255	304	3951	0	0	0	0
>CLCNKA_RCV000008028_7	CLCNKA	RCV000008028	from +7 to +17	CAGCCCAGGGG	6553	454	6099	0	0	0	0
>CLCNKA_RCV000008028_8	CLCNKA	RCV000008028	from +8 to +18	GCAGCCCAGGG	8223	614	7609	0	0	0	0
>CLCNKA_RCV000008028_9	CLCNKA	RCV000008028	from +9 to +19	GGCAGCCCAGG	8116	776	7340	0	0	0	0
>CLCNKA_RCV000008028_10	CLCNKA	RCV000008028	from +10 to +20	AGGCAGCCCAG	7688	573	7113	2	1	1	1
>CLCNKA_RCV000008028_11	CLCNKA	RCV000008028	from +11 to +21	CAGGCAGCCCA	6859	660	6191	8	8	0	8
>CLCNKA_RCV000008028_12	CLCNKA	RCV000008028	from +12 to +22	TCAGGCAGCCC	4070	357	3704	9	0	9	0
>CLCNKA_RCV000008028_13	CLCNKA	RCV000008028	from +13 to +23	GTCAGGCAGCC	3288	298	2990	0	0	0	0
>CLCNKA_RCV000008028_14	CLCNKA	RCV000008028	from +14 to +24	GGTCAGGCAGC	2967	264	2703	0	0	0	0
>CLCNKA_RCV000008028_15	CLCNKA	RCV000008028	from +15 to +25	GGGTCAGGCAG	4916	399	4517	0	0	0	0
>CLCNKA_RCV000008028_16	CLCNKA	RCV000008028	from +16 to +26	AGGGTCAGGCA	4456	386	4070	0	0	0	0
>CLCNKA_RCV000008028_17	CLCNKA	RCV000008028	from +17 to +27	CAGGGTCAGGC	5048	559	4483	6	0	6	0
>CLCNKA_RCV000008028_18	CLCNKA	RCV000008028	from +18 to +28	CCAGGGTCAGG	5946	584	5360	2	2	0	2
>CLCNKA_RCV000008028_19	CLCNKA	RCV000008028	from +19 to +29	GCCAGGGTCAG	4234	494	3740	0	0	0	0
>CLCNKA_RCV000008028_20	CLCNKA	RCV000008028	from +20 to +30	GGCCAGGGTCA	3909	469	3440	0	0	0	0
>CLCNKA_RCV000008028_21	CLCNKA	RCV000008028	from +21 to +31	GGGCCAGGGTC	3526	556	2963	7	0	7	0
>CLCNKA_RCV000008028_22	CLCNKA	RCV000008028	from +22 to +32	AGGGCCAGGGT	4516	487	4029	0	0	0	0
>CLCNKA_RCV000008028_23	CLCNKA	RCV000008028	from +23 to +33	CAGGGCCAGGG	11435	1521	9913	1	1	0	1
>CLCNKA_RCV000008028_24	CLCNKA	RCV000008028	from +24 to +34	GCAGGGCCAGG	12918	1612	11305	1	0	1	0
>CLCNKA_RCV000008028_25	CLCNKA	RCV000008028	from +25 to +35	GGCAGGGCCAG	11877	1024	10851	2	2	0	2
>MSTN_RCV000008144_endogenous	MSTN	RCV000008144	from -3 to +8	ATATTTACCTG	5011	75	4309	627	590	37	590
>MSTN_RCV000008144_-10	MSTN	RCV000008144	from -10 to +1	CACTCTGTAGG	2326	105	2195	26	1	25	1
>MSTN_RCV000008144_-9	MSTN	RCV000008144	from -9 to +2	ACACTCTGTAG	1755	133	1614	8	1	7	1
>MSTN_RCV000008144_-8	MSTN	RCV000008144	from -8 to +3	TACACTCTGTA	1950	72	1874	4	1	3	1
>MSTN_RCV000008144_-7	MSTN	RCV000008144	from -7 to +4	TTACACTCTGT	2519	74	2439	6	6	0	6
>MSTN_RCV000008144_-6	MSTN	RCV000008144	from -6 to +5	TTTACACTCTG	3419	107	3312	0	0	0	0
>MSTN_RCV000008144_-5	MSTN	RCV000008144	from -5 to +6	ATTTACACTCT	4004	112	3892	0	0	0	0
>MSTN_RCV000008144_-4	MSTN	RCV000008144	from -4 to +7	TATTTACACTC	2479	93	2386	0	0	0	0
>MSTN_RCV000008144_-3	MSTN	RCV000008144	from -3 to +8	CTATTTACACT	2782	78	2704	0	0	0	0
>MSTN_RCV000008144_-2	MSTN	RCV000008144	from -2 to +9	ACTATTTACAC	2998	83	2915	0	0	0	0
>MSTN_RCV000008144_-1	MSTN	RCV000008144	from -1 to +10	GACTATTTACA	2965	124	2841	0	0	0	0
>MSTN_RCV000008144_1	MSTN	RCV000008144	from +1 to +11	GGACTATTTAC	1322	35	1287	0	0	0	0
>MSTN_RCV000008144_2	MSTN	RCV000008144	from +2 to +12	AGGACTATTTA	2846	45	2787	14	0	14	0
>MSTN_RCV000008144_3	MSTN	RCV000008144	from +3 to +13	TAGGACTATTT	2745	59	2685	1	0	1	0
>MSTN_RCV000008144_4	MSTN	RCV000008144	from +4 to +14	ATAGGACTATT	1963	26	1937	0	0	0	0
>MSTN_RCV000008144_5	MSTN	RCV000008144	from +5 to +15	AATAGGACTAT	1979	42	1937	0	0	0	0
>MSTN_RCV000008144_6	MSTN	RCV000008144	from +6 to +16	TAATAGGACTA	1760	35	1725	0	0	0	0
>MSTN_RCV000008144_7	MSTN	RCV000008144	from +7 to +17	CTAATAGGACT	1126	16	1110	0	0	0	0
>MSTN_RCV000008144_8	MSTN	RCV000008144	from +8 to +18	ACTAATAGGAC	997	9	986	2	0	2	0
>MSTN_RCV000008144_9	MSTN	RCV000008144	from +9 to +19	CACTAATAGGA	1840	26	1809	5	0	5	0
>MSTN_RCV000008144_10	MSTN	RCV000008144	from +10 to +20	ACACTAATAGG	1335	47	1288	0	0	0	0
>MSTN_RCV000008144_11	MSTN	RCV000008144	from +11 to +21	TACACTAATAG	1937	41	1895	1	1	0	1
>MSTN_RCV000008144_12	MSTN	RCV000008144	from +12 to +22	ATACACTAATA	5668	53	5615	0	0	0	0
>MSTN_RCV000008144_13	MSTN	RCV000008144	from +13 to +23	TATACACTAAT	4883	65	4794	24	0	24	0
>MSTN_RCV000008144_14	MSTN	RCV000008144	from +14 to +24	ATATACACTAA	5786	80	5675	31	0	31	0
>MSTN_RCV000008144_15	MSTN	RCV000008144	from +15 to +25	GATATACACTA	2028	29	1982	17	0	17	0
>MSTN_RCV000008144_16	MSTN	RCV000008144	from +16 to +26	TGATATACACT	2551	56	2483	12	0	12	0
>MSTN_RCV000008144_17	MSTN	RCV000008144	from +17 to +27	TTGATATACAC	2824	54	2770	0	0	0	0
>MSTN_RCV000008144_18	MSTN	RCV000008144	from +18 to +28	GTTGATATACA	1870	37	1833	0	0	0	0
>MSTN_RCV000008144_19	MSTN	RCV000008144	from +19 to +29	TGTTGATATAC	1749	55	1694	0	0	0	0
>MSTN_RCV000008144_20	MSTN	RCV000008144	from +20 to +30	CTGTTGATATA	2193	61	2132	0	0	0	0
>MSTN_RCV000008144_21	MSTN	RCV000008144	from +21 to +31	ACTGTTGATAT	2869	98	2762	9	0	9	0
>MSTN_RCV000008144_22	MSTN	RCV000008144	from +22 to +32	AACTGTTGATA	2868	90	2757	21	0	21	0
>MSTN_RCV000008144_23	MSTN	RCV000008144	from +23 to +33	GAACTGTTGAT	1741	95	1643	3	0	3	0
>MSTN_RCV000008144_24	MSTN	RCV000008144	from +24 to +34	AGAACTGTTGA	2605	120	2475	10	0	10	0
>MSTN_RCV000008144_25	MSTN	RCV000008144	from +25 to +35	CAGAACTGTTG	2744	156	2568	20	0	20	0
>MYBPC3_RCV000009133_endogenous	MYBPC3	RCV000009133	from -3 to +8	ATATTTACCTG	5011	75	4309	627	590	37	590
>MYBPC3_RCV000009133_-10	MYBPC3	RCV000009133	from -10 to +1	CCATGGTCTTC	3702	408	3268	26	25	1	25
>MYBPC3_RCV000009133_-9	MYBPC3	RCV000009133	from -9 to +2	ACCATGGTCTT	2578	148	2405	25	25	0	25
>MYBPC3_RCV000009133_-8	MYBPC3	RCV000009133	from -8 to +3	CACCATGGTCT	3683	188	3450	45	36	9	36
>MYBPC3_RCV000009133_-7	MYBPC3	RCV000009133	from -7 to +4	TCACCATGGTC	3051	174	2757	120	117	3	117
>MYBPC3_RCV000009133_-6	MYBPC3	RCV000009133	from -6 to +5	TTCACCATGGT	5536	258	5276	2	2	0	2
>MYBPC3_RCV000009133_-5	MYBPC3	RCV000009133	from -5 to +6	GTTCACCATGG	1746	211	1533	2	2	0	2
>MYBPC3_RCV000009133_-4	MYBPC3	RCV000009133	from -4 to +7	GGTTCACCATG	3167	136	3030	1	1	0	1
>MYBPC3_RCV000009133_-3	MYBPC3	RCV000009133	from -3 to +8	GGGTTCACCAT	2947	125	2821	1	1	0	1
>MYBPC3_RCV000009133_-2	MYBPC3	RCV000009133	from -2 to +9	TGGGTTCACCA	1634	74	1559	1	1	0	1
>MYBPC3_RCV000009133_-1	MYBPC3	RCV000009133	from -1 to +10	CTGGGTTCACC	2349	127	2193	29	22	7	22
>MYBPC3_RCV000009133_1	MYBPC3	RCV000009133	from +1 to +11	CCTGGGTTCAC	28880	360	28505	15	8	7	8
>MYBPC3_RCV000009133_2	MYBPC3	RCV000009133	from +2 to +12	CCCTGGGTTCA	8622	204	8417	1	1	0	1
>MYBPC3_RCV000009133_3	MYBPC3	RCV000009133	from +3 to +13	ACCCTGGGTTC	3107	124	2920	63	56	7	56
>MYBPC3_RCV000009133_4	MYBPC3	RCV000009133	from +4 to +14	GACCCTGGGTT	2189	116	2066	7	0	7	0
>MYBPC3_RCV000009133_5	MYBPC3	RCV000009133	from +5 to +15	AGACCCTGGGT	2912	175	2721	16	1	15	1
>MYBPC3_RCV000009133_6	MYBPC3	RCV000009133	from +6 to +16	CAGACCCTGGG	5004	259	4634	111	0	111	0
>MYBPC3_RCV000009133_7	MYBPC3	RCV000009133	from +7 to +17	CCAGACCCTGG	5942	322	5564	56	1	55	1
>MYBPC3_RCV000009133_8	MYBPC3	RCV000009133	from +8 to +18	CCCAGACCCTG	6200	358	5811	31	5	26	5
>MYBPC3_RCV000009133_9	MYBPC3	RCV000009133	from +9 to +19	CCCCAGACCCT	5871	303	5554	14	3	11	3
>MYBPC3_RCV000009133_10	MYBPC3	RCV000009133	from +10 to +20	ACCCCAGACCC	4810	209	4599	2	2	0	2
>MYBPC3_RCV000009133_11	MYBPC3	RCV000009133	from +11 to +21	GACCCCAGACC	3044	138	2897	9	3	6	3
>MYBPC3_RCV000009133_12	MYBPC3	RCV000009133	from +12 to +22	GGACCCCAGAC	2415	111	2304	0	0	0	0
>MYBPC3_RCV000009133_13	MYBPC3	RCV000009133	from +13 to +23	GGGACCCCAGA	4504	262	4242	0	0	0	0
>MYBPC3_RCV000009133_14	MYBPC3	RCV000009133	from +14 to +24	GGGGACCCCAG	4805	397	4407	1	1	0	1
>MYBPC3_RCV000009133_15	MYBPC3	RCV000009133	from +15 to +25	TGGGGACCCCA	4495	393	4102	0	0	0	0
>MYBPC3_RCV000009133_16	MYBPC3	RCV000009133	from +16 to +26	GTGGGGACCCC	2314	202	2103	9	0	9	0
>MYBPC3_RCV000009133_17	MYBPC3	RCV000009133	from +17 to +27	CGTGGGGACCC	1036	138	898	0	0	0	0
>MYBPC3_RCV000009133_18	MYBPC3	RCV000009133	from +18 to +28	ACGTGGGGACC	835	53	780	2	2	0	2
>MYBPC3_RCV000009133_19	MYBPC3	RCV000009133	from +19 to +29	CACGTGGGGAC	1240	98	1139	3	3	0	3
>MYBPC3_RCV000009133_20	MYBPC3	RCV000009133	from +20 to +30	GCACGTGGGGA	1269	87	1182	0	0	0	0
>MYBPC3_RCV000009133_21	MYBPC3	RCV000009133	from +21 to +31	TGCACGTGGGG	1000	98	902	0	0	0	0
>MYBPC3_RCV000009133_22	MYBPC3	RCV000009133	from +22 to +32	GTGCACGTGGG	966	100	866	0	0	0	0
>MYBPC3_RCV000009133_23	MYBPC3	RCV000009133	from +23 to +33	GGTGCACGTGG	831	116	715	0	0	0	0
>MYBPC3_RCV000009133_24	MYBPC3	RCV000009133	from +24 to +34	GGGTGCACGTG	1104	90	1014	0	0	0	0
>MYBPC3_RCV000009133_25	MYBPC3	RCV000009133	from +25 to +35	AGGGTGCACGT	466	39	427	0	0	0	0
>SLC12A1_RCV000009298_endogenous	SLC12A1	RCV000009298	from -3 to +8	ATACCTACCTG	1971	26	1622	323	323	0	323
>SLC12A1_RCV000009298_-10	SLC12A1	RCV000009298	from -10 to +1	CCTCCACGAAC	679	201	472	6	6	0	6
>SLC12A1_RCV000009298_-9	SLC12A1	RCV000009298	from -9 to +2	ACCTCCACGAA	794	146	584	64	64	0	64
>SLC12A1_RCV000009298_-8	SLC12A1	RCV000009298	from -8 to +3	TACCTCCACGA	674	55	548	71	71	0	71
>SLC12A1_RCV000009298_-7	SLC12A1	RCV000009298	from -7 to +4	CTACCTCCACG	812	98	661	53	53	0	53
>SLC12A1_RCV000009298_-6	SLC12A1	RCV000009298	from -6 to +5	TCTACCTCCAC	3901	209	3671	21	21	0	21
>SLC12A1_RCV000009298_-5	SLC12A1	RCV000009298	from -5 to +6	TTCTACCTCCA	5404	246	5116	42	42	0	42
>SLC12A1_RCV000009298_-4	SLC12A1	RCV000009298	from -4 to +7	ATTCTACCTCC	4177	116	4034	27	16	11	16
>SLC12A1_RCV000009298_-3	SLC12A1	RCV000009298	from -3 to +8	GATTCTACCTC	2386	85	2298	3	3	0	3
>SLC12A1_RCV000009298_-2	SLC12A1	RCV000009298	from -2 to +9	AGATTCTACCT	2943	57	2856	30	30	0	30
>SLC12A1_RCV000009298_-1	SLC12A1	RCV000009298	from -1 to +10	GAGATTCTACC	1314	43	1258	13	13	0	13
>SLC12A1_RCV000009298_1	SLC12A1	RCV000009298	from +1 to +11	AGAGATTCTAC	2342	74	2263	5	0	5	0
>SLC12A1_RCV000009298_2	SLC12A1	RCV000009298	from +2 to +12	TAGAGATTCTA	3129	79	3046	4	0	4	0
>SLC12A1_RCV000009298_3	SLC12A1	RCV000009298	from +3 to +13	TTAGAGATTCT	3543	123	3420	0	0	0	0
>SLC12A1_RCV000009298_4	SLC12A1	RCV000009298	from +4 to +14	CTTAGAGATTC	2464	84	2380	0	0	0	0
>SLC12A1_RCV000009298_5	SLC12A1	RCV000009298	from +5 to +15	TCTTAGAGATT	4198	88	4110	0	0	0	0
>SLC12A1_RCV000009298_6	SLC12A1	RCV000009298	from +6 to +16	ATCTTAGAGAT	4020	108	3912	0	0	0	0
>SLC12A1_RCV000009298_7	SLC12A1	RCV000009298	from +7 to +17	TATCTTAGAGA	3670	78	3588	4	0	4	0
>SLC12A1_RCV000009298_8	SLC12A1	RCV000009298	from +8 to +18	ATATCTTAGAG	2548	45	2503	0	0	0	0
>SLC12A1_RCV000009298_9	SLC12A1	RCV000009298	from +9 to +19	GATATCTTAGA	1927	39	1886	2	0	2	0
>SLC12A1_RCV000009298_10	SLC12A1	RCV000009298	from +10 to +20	AGATATCTTAG	2388	59	2329	0	0	0	0
>SLC12A1_RCV000009298_11	SLC12A1	RCV000009298	from +11 to +21	TAGATATCTTA	2470	69	2401	0	0	0	0
>SLC12A1_RCV000009298_12	SLC12A1	RCV000009298	from +12 to +22	TTAGATATCTT	3840	80	3756	4	0	4	0
>SLC12A1_RCV000009298_13	SLC12A1	RCV000009298	from +13 to +23	ATTAGATATCT	3440	58	3381	1	0	1	0
>SLC12A1_RCV000009298_14	SLC12A1	RCV000009298	from +14 to +24	CATTAGATATC	1892	26	1865	1	0	1	0
>SLC12A1_RCV000009298_15	SLC12A1	RCV000009298	from +15 to +25	GCATTAGATAT	2940	31	2909	0	0	0	0
>SLC12A1_RCV000009298_16	SLC12A1	RCV000009298	from +16 to +26	GGCATTAGATA	1357	33	1324	0	0	0	0
>SLC12A1_RCV000009298_17	SLC12A1	RCV000009298	from +17 to +27	GGGCATTAGAT	1322	40	1282	0	0	0	0
>SLC12A1_RCV000009298_18	SLC12A1	RCV000009298	from +18 to +28	AGGGCATTAGA	1808	35	1773	0	0	0	0
>SLC12A1_RCV000009298_19	SLC12A1	RCV000009298	from +19 to +29	GAGGGCATTAG	1548	70	1478	0	0	0	0
>SLC12A1_RCV000009298_20	SLC12A1	RCV000009298	from +20 to +30	TGAGGGCATTA	2354	64	2290	0	0	0	0
>SLC12A1_RCV000009298_21	SLC12A1	RCV000009298	from +21 to +31	ATGAGGGCATT	2628	158	2470	0	0	0	0
>SLC12A1_RCV000009298_22	SLC12A1	RCV000009298	from +22 to +32	GATGAGGGCAT	2268	159	2109	0	0	0	0
>SLC12A1_RCV000009298_23	SLC12A1	RCV000009298	from +23 to +33	TGATGAGGGCA	3077	219	2858	0	0	0	0
>SLC12A1_RCV000009298_24	SLC12A1	RCV000009298	from +24 to +34	GTGATGAGGGC	2371	200	2171	0	0	0	0
>SLC12A1_RCV000009298_25	SLC12A1	RCV000009298	from +25 to +35	AGTGATGAGGG	3295	208	3087	0	0	0	0
>ABCC8_RCV000009679_endogenous	ABCC8	RCV000009679	from -3 to +8	ATACTTACCTT	3335	50	2629	656	656	0	656
>ABCC8_RCV000009679_-10	ABCC8	RCV000009679	from -10 to +1	CCTGTACGCCA	240	9	221	10	10	0	10
>ABCC8_RCV000009679_-9	ABCC8	RCV000009679	from -9 to +2	ACCTGTACGCC	217	11	187	19	19	0	19
>ABCC8_RCV000009679_-8	ABCC8	RCV000009679	from -8 to +3	CACCTGTACGC	328	16	274	38	34	4	34
>ABCC8_RCV000009679_-7	ABCC8	RCV000009679	from -7 to +4	TCACCTGTACG	450	15	346	89	84	5	84
>ABCC8_RCV000009679_-6	ABCC8	RCV000009679	from -6 to +5	ATCACCTGTAC	1534	56	1445	33	18	15	18
>ABCC8_RCV000009679_-5	ABCC8	RCV000009679	from -5 to +6	CATCACCTGTA	2333	91	2131	111	61	50	61
>ABCC8_RCV000009679_-4	ABCC8	RCV000009679	from -4 to +7	CCATCACCTGT	3154	101	2862	191	58	133	58
>ABCC8_RCV000009679_-3	ABCC8	RCV000009679	from -3 to +8	GCCATCACCTG	2793	150	2353	290	67	223	67
>ABCC8_RCV000009679_-2	ABCC8	RCV000009679	from -2 to +9	GGCCATCACCT	2064	141	1703	220	55	165	55
>ABCC8_RCV000009679_-1	ABCC8	RCV000009679	from -1 to +10	AGGCCATCACC	3376	190	3147	39	39	0	39
>ABCC8_RCV000009679_1	ABCC8	RCV000009679	from +1 to +11	GAGGCCATCAC	2483	131	2352	0	0	0	0
>ABCC8_RCV000009679_2	ABCC8	RCV000009679	from +2 to +12	TGAGGCCATCA	3171	188	2983	0	0	0	0
>ABCC8_RCV000009679_3	ABCC8	RCV000009679	from +3 to +13	CTGAGGCCATC	3386	219	3151	16	16	0	16
>ABCC8_RCV000009679_4	ABCC8	RCV000009679	from +4 to +14	CCTGAGGCCAT	3749	191	3541	17	11	6	11
>ABCC8_RCV000009679_5	ABCC8	RCV000009679	from +5 to +15	CCCTGAGGCCA	5874	343	5506	25	0	25	0
>ABCC8_RCV000009679_6	ABCC8	RCV000009679	from +6 to +16	CCCCTGAGGCC	4218	292	3917	9	0	9	0
>ABCC8_RCV000009679_7	ABCC8	RCV000009679	from +7 to +17	ACCCCTGAGGC	2894	144	2739	11	4	7	4
[truncated: 28,206 more rows]
