# Supplementary material for: Utargetome: A targetome prediction tool for modified U1-snRNAs to identify distal-target positions with improved selectivity
Source: PLoS Comput Biol. 2025 Sep 23;21(9):e1013534. doi: 10.1371/journal.pcbi.1013534 (PMC12527174; doi:10.1371/journal.pcbi.1013534)
Supplement: S10 Table — (XLSX) [file pcbi.1013534.s024.xlsx]

## Sheet: S10 Table
S10 Table. Median and maximum target counts and statistical significance of 30,204 newly designed U1s.
exonic targets
on-target position	endogenous (mutation-adapted)	from -10 to +1	from -9 to +2	from -8 to +3	from -7 to +4	from -6 to +5	from -5 to +6	from -4 to +7	from -3 to +8	from -2 to +9	from -1 to +10	from +1 to +11	from +2 to +12	from +3 to +13	from +4 to +14	from +5 to +15	from +6 to +16	from +7 to +17	from +8 to +18	from +9 to +19	from +10 to +20	from +11 to +21	from +12 to +22	from +13 to +23	from +14 to +24	from +15 to +25	from +16 to +26	from +17 to +27	from +18 to +28	from +19 to +29	from +20 to +30	from +21 to +31	from +22 to +32	from +23 to +33	from +24 to +34	from +25 to +35
median count	47	125	90	87	88	80	79	79	80	83	83	89	117	126	135	133	150	162	162	162	158	161	157	158	155	171	163	154	161	154	159	159	162	163	164	161
maximum target count	96	2350	924	810	3010	2927	2614	624	1516	1438	1951	670	4181	1596	11863	1475	1941	3327	2152	3717	11865	4283	6989	2152	5391	5710	3348	4616	5079	3137	1833	5703	2304	1671	6203	1913
ANOVA test with endogenous		<0.0001	<0.0001	<0.0001	<0.0001	<0.0001	<0.0001	<0.0001	<0.0001	<0.0001	<0.0001	<0.0001	<0.0001	<0.0001	<0.0001	<0.0001	<0.0001	<0.0001	<0.0001	<0.0001	<0.0001	<0.0001	<0.0001	<0.0001	<0.0001	<0.0001	<0.0001	<0.0001	<0.0001	<0.0001	<0.0001	<0.0001	<0.0001	<0.0001	<0.0001	<0.0001
ANOVA test with from -10 to +1	<0.0001		<0.0001	<0.0001	<0.0001	<0.0001	<0.0001	<0.0001	<0.0001	<0.0001	<0.0001	<0.0001	0.9999	>0.9999	>0.9999	>0.9999	0.5735	0.0184	0.0014	0.0059	0.0825	0.011	0.0129	0.0043	0.0303	0.0036	0.0005	0.0328	0.0159	0.1632	0.0519	0.0825	0.0031	0.0085	0.0565	0.0138
ANOVA test with from -9 to +2	<0.0001	<0.0001		>0.9999	>0.9999	>0.9999	>0.9999	0.3199	0.9993	>0.9999	>0.9999	>0.9999	<0.0001	<0.0001	0.0002	<0.0001	<0.0001	<0.0001	<0.0001	<0.0001	<0.0001	<0.0001	<0.0001	<0.0001	<0.0001	<0.0001	<0.0001	<0.0001	<0.0001	<0.0001	<0.0001	<0.0001	<0.0001	<0.0001	<0.0001	<0.0001
ANOVA test with from -8 to +3	<0.0001	<0.0001	>0.9999		0.9996	0.9998	>0.9999	0.3412	0.9998	>0.9999	>0.9999	>0.9999	<0.0001	<0.0001	0.0002	<0.0001	<0.0001	<0.0001	<0.0001	<0.0001	<0.0001	<0.0001	<0.0001	<0.0001	<0.0001	<0.0001	<0.0001	<0.0001	<0.0001	<0.0001	<0.0001	<0.0001	<0.0001	<0.0001	<0.0001	<0.0001
ANOVA test with from -7 to +4	<0.0001	<0.0001	>0.9999	0.9996		>0.9999	0.5425	0.2498	0.9053	0.9976	0.9995	>0.9999	0.0109	<0.0001	0.0107	<0.0001	<0.0001	<0.0001	<0.0001	<0.0001	<0.0001	<0.0001	<0.0001	<0.0001	<0.0001	<0.0001	<0.0001	<0.0001	<0.0001	<0.0001	<0.0001	<0.0001	<0.0001	<0.0001	<0.0001	<0.0001
ANOVA test with from -6 to +5	<0.0001	<0.0001	>0.9999	0.9998	>0.9999		0.324	0.1622	0.8515	0.9946	0.9989	>0.9999	0.0091	<0.0001	0.0109	<0.0001	<0.0001	<0.0001	<0.0001	<0.0001	<0.0001	<0.0001	<0.0001	<0.0001	<0.0001	<0.0001	<0.0001	<0.0001	<0.0001	<0.0001	<0.0001	<0.0001	<0.0001	<0.0001	<0.0001	<0.0001
ANOVA test with from -5 to +6	<0.0001	<0.0001	>0.9999	>0.9999	0.5425	0.324		0.999	>0.9999	>0.9999	>0.9999	>0.9999	<0.0001	<0.0001	<0.0001	<0.0001	<0.0001	<0.0001	<0.0001	<0.0001	<0.0001	<0.0001	<0.0001	<0.0001	<0.0001	<0.0001	<0.0001	<0.0001	<0.0001	<0.0001	<0.0001	<0.0001	<0.0001	<0.0001	<0.0001	<0.0001
ANOVA test with from -4 to +7	<0.0001	<0.0001	0.3199	0.3412	0.2498	0.1622	0.999		>0.9999	0.9327	0.9625	0.0222	<0.0001	<0.0001	<0.0001	<0.0001	<0.0001	<0.0001	<0.0001	<0.0001	<0.0001	<0.0001	<0.0001	<0.0001	<0.0001	<0.0001	<0.0001	<0.0001	<0.0001	<0.0001	<0.0001	<0.0001	<0.0001	<0.0001	<0.0001	<0.0001
ANOVA test with from -3 to +8	<0.0001	<0.0001	0.9993	0.9998	0.9053	0.8515	>0.9999	>0.9999		0.9999	>0.9999	0.8066	<0.0001	<0.0001	<0.0001	<0.0001	<0.0001	<0.0001	<0.0001	<0.0001	<0.0001	<0.0001	<0.0001	<0.0001	<0.0001	<0.0001	<0.0001	<0.0001	<0.0001	<0.0001	<0.0001	<0.0001	<0.0001	<0.0001	<0.0001	<0.0001
ANOVA test with from -2 to +9	<0.0001	<0.0001	>0.9999	>0.9999	0.9976	0.9946	>0.9999	0.9327	0.9999		>0.9999	0.9979	<0.0001	<0.0001	<0.0001	<0.0001	<0.0001	<0.0001	<0.0001	<0.0001	<0.0001	<0.0001	<0.0001	<0.0001	<0.0001	<0.0001	<0.0001	<0.0001	<0.0001	<0.0001	<0.0001	<0.0001	<0.0001	<0.0001	<0.0001	<0.0001
ANOVA test with from -1 to +10	<0.0001	<0.0001	>0.9999	>0.9999	0.9995	0.9989	>0.9999	0.9625	>0.9999	>0.9999		0.9989	<0.0001	<0.0001	<0.0001	<0.0001	<0.0001	<0.0001	<0.0001	<0.0001	<0.0001	<0.0001	<0.0001	<0.0001	<0.0001	<0.0001	<0.0001	<0.0001	<0.0001	<0.0001	<0.0001	<0.0001	<0.0001	<0.0001	<0.0001	<0.0001
ANOVA test with from +1 to +11	<0.0001	<0.0001	>0.9999	>0.9999	>0.9999	>0.9999	>0.9999	0.0222	0.8066	0.9979	0.9989		<0.0001	<0.0001	0.0002	<0.0001	<0.0001	<0.0001	<0.0001	<0.0001	<0.0001	<0.0001	<0.0001	<0.0001	<0.0001	<0.0001	<0.0001	<0.0001	<0.0001	<0.0001	<0.0001	<0.0001	<0.0001	<0.0001	<0.0001	<0.0001
ANOVA test with from +2 to +12	<0.0001	0.9999	<0.0001	<0.0001	0.0109	0.0091	<0.0001	<0.0001	<0.0001	<0.0001	<0.0001	<0.0001		0.9604	0.9979	0.2727	0.0006	<0.0001	<0.0001	<0.0001	0.0035	<0.0001	0.0001	<0.0001	0.0003	<0.0001	<0.0001	0.0002	<0.0001	0.001	0.0001	0.0007	<0.0001	<0.0001	0.0004	<0.0001
ANOVA test with from +3 to +13	<0.0001	>0.9999	<0.0001	<0.0001	<0.0001	<0.0001	<0.0001	<0.0001	<0.0001	<0.0001	<0.0001	<0.0001	0.9604		>0.9999	0.9817	0.006	0.0001	<0.0001	0.0002	0.042	0.0017	0.0031	0.0009	0.0105	0.0008	<0.0001	0.0102	0.0032	0.0446	0.0086	0.0201	0.0002	0.0006	0.0196	0.0027
ANOVA test with from +4 to +14	<0.0001	>0.9999	0.0002	0.0002	0.0107	0.0109	<0.0001	<0.0001	<0.0001	<0.0001	<0.0001	0.0002	0.9979	>0.9999		>0.9999	>0.9999	0.988	0.9659	0.9588	0.8889	0.934	0.895	0.9687	0.9909	0.8855	0.8417	0.9881	0.9336	>0.9999	>0.9999	0.9945	0.973	0.9964	0.9979	0.9993
ANOVA test with from +5 to +15	<0.0001	>0.9999	<0.0001	<0.0001	<0.0001	<0.0001	<0.0001	<0.0001	<0.0001	<0.0001	<0.0001	<0.0001	0.2727	0.9817	>0.9999		0.1156	0.006	0.0005	0.0177	0.2661	0.0516	0.0718	0.051	0.2442	0.0424	0.0117	0.2536	0.0832	0.755	0.4316	0.3285	0.0424	0.1207	0.4272	0.2589
ANOVA test with from +6 to +16	<0.0001	0.5735	<0.0001	<0.0001	<0.0001	<0.0001	<0.0001	<0.0001	<0.0001	<0.0001	<0.0001	<0.0001	0.0006	0.006	>0.9999	0.1156		0.6874	0.6601	0.9148	0.9542	0.9461	0.9367	0.9831	0.9994	0.9179	0.8678	0.9994	0.9793	>0.9999	>0.9999	0.9999	0.9951	>0.9999	>0.9999	>0.9999
ANOVA test with from +7 to +17	<0.0001	0.0184	<0.0001	<0.0001	<0.0001	<0.0001	<0.0001	<0.0001	<0.0001	<0.0001	<0.0001	<0.0001	<0.0001	0.0001	0.988	0.006	0.6874		>0.9999	>0.9999	>0.9999	>0.9999	>0.9999	>0.9999	>0.9999	>0.9999	>0.9999	>0.9999	>0.9999	>0.9999	>0.9999	>0.9999	>0.9999	>0.9999	>0.9999	>0.9999
ANOVA test with from +8 to +18	<0.0001	0.0014	<0.0001	<0.0001	<0.0001	<0.0001	<0.0001	<0.0001	<0.0001	<0.0001	<0.0001	<0.0001	<0.0001	<0.0001	0.9659	0.0005	0.6601	>0.9999		>0.9999	>0.9999	>0.9999	>0.9999	>0.9999	>0.9999	>0.9999	>0.9999	>0.9999	>0.9999	>0.9999	>0.9999	>0.9999	>0.9999	>0.9999	>0.9999	>0.9999
ANOVA test with from +9 to +19	<0.0001	0.0059	<0.0001	<0.0001	<0.0001	<0.0001	<0.0001	<0.0001	<0.0001	<0.0001	<0.0001	<0.0001	<0.0001	0.0002	0.9588	0.0177	0.9148	>0.9999	>0.9999		>0.9999	>0.9999	>0.9999	>0.9999	>0.9999	>0.9999	>0.9999	>0.9999	>0.9999	>0.9999	>0.9999	>0.9999	>0.9999	>0.9999	>0.9999	>0.9999
ANOVA test with from +10 to +20	<0.0001	0.0825	<0.0001	<0.0001	<0.0001	<0.0001	<0.0001	<0.0001	<0.0001	<0.0001	<0.0001	<0.0001	0.0035	0.042	0.8889	0.2661	0.9542	>0.9999	>0.9999	>0.9999		>0.9999	>0.9999	>0.9999	>0.9999	>0.9999	>0.9999	>0.9999	>0.9999	0.9998	>0.9999	>0.9999	>0.9999	>0.9999	>0.9999	>0.9999
ANOVA test with from +11 to +21	<0.0001	0.011	<0.0001	<0.0001	<0.0001	<0.0001	<0.0001	<0.0001	<0.0001	<0.0001	<0.0001	<0.0001	<0.0001	0.0017	0.934	0.0516	0.9461	>0.9999	>0.9999	>0.9999	>0.9999		>0.9999	>0.9999	>0.9999	>0.9999	>0.9999	>0.9999	>0.9999	>0.9999	>0.9999	>0.9999	>0.9999	>0.9999	>0.9999	>0.9999
ANOVA test with from +12 to +22	<0.0001	0.0129	<0.0001	<0.0001	<0.0001	<0.0001	<0.0001	<0.0001	<0.0001	<0.0001	<0.0001	<0.0001	0.0001	0.0031	0.895	0.0718	0.9367	>0.9999	>0.9999	>0.9999	>0.9999	>0.9999		>0.9999	>0.9999	>0.9999	>0.9999	>0.9999	>0.9999	>0.9999	>0.9999	>0.9999	>0.9999	>0.9999	>0.9999	>0.9999
ANOVA test with from +13 to +23	<0.0001	0.0043	<0.0001	<0.0001	<0.0001	<0.0001	<0.0001	<0.0001	<0.0001	<0.0001	<0.0001	<0.0001	<0.0001	0.0009	0.9687	0.051	0.9831	>0.9999	>0.9999	>0.9999	>0.9999	>0.9999	>0.9999		>0.9999	>0.9999	>0.9999	>0.9999	>0.9999	>0.9999	>0.9999	>0.9999	>0.9999	>0.9999	>0.9999	>0.9999
ANOVA test with from +14 to +24	<0.0001	0.0303	<0.0001	<0.0001	<0.0001	<0.0001	<0.0001	<0.0001	<0.0001	<0.0001	<0.0001	<0.0001	0.0003	0.0105	0.9909	0.2442	0.9994	>0.9999	>0.9999	>0.9999	>0.9999	>0.9999	>0.9999	>0.9999		0.9923	>0.9999	>0.9999	>0.9999	>0.9999	>0.9999	>0.9999	>0.9999	>0.9999	>0.9999	>0.9999
ANOVA test with from +15 to +25	<0.0001	0.0036	<0.0001	<0.0001	<0.0001	<0.0001	<0.0001	<0.0001	<0.0001	<0.0001	<0.0001	<0.0001	<0.0001	0.0008	0.8855	0.0424	0.9179	>0.9999	>0.9999	>0.9999	>0.9999	>0.9999	>0.9999	>0.9999	0.9923		>0.9999	>0.9999	>0.9999	0.9987	0.9999	>0.9999	>0.9999	>0.9999	>0.9999	>0.9999
ANOVA test with from +16 to +26	<0.0001	0.0005	<0.0001	<0.0001	<0.0001	<0.0001	<0.0001	<0.0001	<0.0001	<0.0001	<0.0001	<0.0001	<0.0001	<0.0001	0.8417	0.0117	0.8678	>0.9999	>0.9999	>0.9999	>0.9999	>0.9999	>0.9999	>0.9999	>0.9999	>0.9999		>0.9999	>0.9999	0.9902	0.9987	>0.9999	>0.9999	>0.9999	>0.9999	>0.9999
ANOVA test with from +17 to +27	<0.0001	0.0328	<0.0001	<0.0001	<0.0001	<0.0001	<0.0001	<0.0001	<0.0001	<0.0001	<0.0001	<0.0001	0.0002	0.0102	0.9881	0.2536	0.9994	>0.9999	>0.9999	>0.9999	>0.9999	>0.9999	>0.9999	>0.9999	>0.9999	>0.9999	>0.9999		>0.9999	>0.9999	>0.9999	>0.9999	>0.9999	>0.9999	>0.9999	>0.9999
ANOVA test with from +18 to +28	<0.0001	0.0159	<0.0001	<0.0001	<0.0001	<0.0001	<0.0001	<0.0001	<0.0001	<0.0001	<0.0001	<0.0001	<0.0001	0.0032	0.9336	0.0832	0.9793	>0.9999	>0.9999	>0.9999	>0.9999	>0.9999	>0.9999	>0.9999	>0.9999	>0.9999	>0.9999	>0.9999		0.9354	0.9996	>0.9999	>0.9999	>0.9999	>0.9999	>0.9999
ANOVA test with from +19 to +29	<0.0001	0.1632	<0.0001	<0.0001	<0.0001	<0.0001	<0.0001	<0.0001	<0.0001	<0.0001	<0.0001	<0.0001	0.001	0.0446	>0.9999	0.755	>0.9999	>0.9999	>0.9999	>0.9999	0.9998	>0.9999	>0.9999	>0.9999	>0.9999	0.9987	0.9902	>0.9999	0.9354		>0.9999	>0.9999	>0.9999	>0.9999	>0.9999	>0.9999
ANOVA test with from +20 to +30	<0.0001	0.0519	<0.0001	<0.0001	<0.0001	<0.0001	<0.0001	<0.0001	<0.0001	<0.0001	<0.0001	<0.0001	0.0001	0.0086	>0.9999	0.4316	>0.9999	>0.9999	>0.9999	>0.9999	>0.9999	>0.9999	>0.9999	>0.9999	>0.9999	0.9999	0.9987	>0.9999	0.9996	>0.9999		>0.9999	>0.9999	>0.9999	>0.9999	>0.9999
ANOVA test with from +21 to +31	<0.0001	0.0825	<0.0001	<0.0001	<0.0001	<0.0001	<0.0001	<0.0001	<0.0001	<0.0001	<0.0001	<0.0001	0.0007	0.0201	0.9945	0.3285	0.9999	>0.9999	>0.9999	>0.9999	>0.9999	>0.9999	>0.9999	>0.9999	>0.9999	>0.9999	>0.9999	>0.9999	>0.9999	>0.9999	>0.9999		>0.9999	>0.9999	>0.9999	>0.9999
ANOVA test with from +22 to +32	<0.0001	0.0031	<0.0001	<0.0001	<0.0001	<0.0001	<0.0001	<0.0001	<0.0001	<0.0001	<0.0001	<0.0001	<0.0001	0.0002	0.973	0.0424	0.9951	>0.9999	>0.9999	>0.9999	>0.9999	>0.9999	>0.9999	>0.9999	>0.9999	>0.9999	>0.9999	>0.9999	>0.9999	>0.9999	>0.9999	>0.9999		>0.9999	>0.9999	>0.9999
ANOVA test with from +23 to +33	<0.0001	0.0085	<0.0001	<0.0001	<0.0001	<0.0001	<0.0001	<0.0001	<0.0001	<0.0001	<0.0001	<0.0001	<0.0001	0.0006	0.9964	0.1207	>0.9999	>0.9999	>0.9999	>0.9999	>0.9999	>0.9999	>0.9999	>0.9999	>0.9999	>0.9999	>0.9999	>0.9999	>0.9999	>0.9999	>0.9999	>0.9999	>0.9999		>0.9999	>0.9999
ANOVA test with from +24 to +34	<0.0001	0.0565	<0.0001	<0.0001	<0.0001	<0.0001	<0.0001	<0.0001	<0.0001	<0.0001	<0.0001	<0.0001	0.0004	0.0196	0.9979	0.4272	>0.9999	>0.9999	>0.9999	>0.9999	>0.9999	>0.9999	>0.9999	>0.9999	>0.9999	>0.9999	>0.9999	>0.9999	>0.9999	>0.9999	>0.9999	>0.9999	>0.9999	>0.9999		>0.9999
ANOVA test with from +25 to +35	<0.0001	0.0138	<0.0001	<0.0001	<0.0001	<0.0001	<0.0001	<0.0001	<0.0001	<0.0001	<0.0001	<0.0001	<0.0001	0.0027	0.9993	0.2589	>0.9999	>0.9999	>0.9999	>0.9999	>0.9999	>0.9999	>0.9999	>0.9999	>0.9999	>0.9999	>0.9999	>0.9999	>0.9999	>0.9999	>0.9999	>0.9999	>0.9999	>0.9999	>0.9999
intronic targets
on-target position	endogenous (mutation-adapted)	-10	-9	-8	-7	-6	-5	-4	-3	-2	-1	1	2	3	4	5	6	7	8	9	10	11	12	13	14	15	16	17	18	19	20	21	22	23	24	25
median count	1964	2402	2339	2186	2344	2308	2489	2484	2382	2571	2253	2597	3479	3063	3270	3093	3623	3531	3490	3519	3528	3523	3496	3470	3610	3723	3725	3639	3793	3699	3614	3728	3760	3800	3613	3639
maximum target count	4309	37202	23694	24592	335354	321017	281591	42738	162855	159345	146209	33572	370426	93962	1057978	80079	135416	183135	121509	272496	1028321	331829	183385	145329	313823	319837	235169	445125	397226	249025	80598	458648	241053	76753	379152	103359
ANOVA test with endogenous		<0.0001	0.7194	0.9332	0.8512	0.8204	0.7235	<0.0001	0.2914	0.0152	0.1522	<0.0001	<0.0001	<0.0001	0.5821	<0.0001	<0.0001	<0.0001	<0.0001	<0.0001	0.0215	<0.0001	<0.0001	<0.0001	<0.0001	<0.0001	<0.0001	<0.0001	<0.0001	<0.0001	<0.0001	<0.0001	<0.0001	<0.0001	<0.0001	<0.0001
ANOVA test with from -10 to +1	<0.0001		0.0111	0.021	>0.9999	>0.9999	>0.9999	>0.9999	>0.9999	>0.9999	>0.9999	0.9801	0.0002	<0.0001	0.9139	<0.0001	<0.0001	<0.0001	<0.0001	<0.0001	0.1138	<0.0001	<0.0001	<0.0001	<0.0001	<0.0001	<0.0001	<0.0001	0.0001	<0.0001	<0.0001	0.001	<0.0001	<0.0001	<0.0001	<0.0001
ANOVA test with from -9 to +2	0.7194	0.0111		>0.9999	0.9826	0.9778	0.9793	0.4969	0.9882	0.5313	0.9778	0.0028	<0.0001	<0.0001	0.7582	<0.0001	<0.0001	<0.0001	<0.0001	<0.0001	0.0478	<0.0001	<0.0001	<0.0001	<0.0001	<0.0001	<0.0001	<0.0001	<0.0001	<0.0001	<0.0001	<0.0001	<0.0001	<0.0001	<0.0001	<0.0001
ANOVA test with from -8 to +3	0.9332	0.021	>0.9999		0.9653	0.9592	0.9529	0.1753	0.9732	0.4441	0.9393	0.0011	<0.0001	<0.0001	0.7409	<0.0001	<0.0001	<0.0001	<0.0001	<0.0001	0.0432	<0.0001	<0.0001	<0.0001	<0.0001	<0.0001	<0.0001	<0.0001	<0.0001	<0.0001	<0.0001	<0.0001	<0.0001	<0.0001	<0.0001	<0.0001
ANOVA test with from -7 to +4	0.8512	>0.9999	0.9826	0.9653		>0.9999	>0.9999	>0.9999	>0.9999	>0.9999	>0.9999	>0.9999	0.7936	0.9994	0.9997	0.9765	0.1363	0.1171	0.1277	0.0885	0.6185	0.1098	0.0086	0.028	0.0271	0.0117	0.0056	0.1145	0.0874	0.1143	0.4073	0.3642	0.0753	0.1948	0.1718	0.1265
ANOVA test with from -6 to +5	0.8204	>0.9999	0.9778	0.9592	>0.9999		>0.9999	>0.9999	>0.9999	>0.9999	>0.9999	>0.9999	0.8427	0.9998	0.9998	0.9889	0.1841	0.1534	0.1744	0.1163	0.6495	0.1384	0.0127	0.0403	0.0412	0.0173	0.0103	0.1468	0.1083	0.1607	0.5207	0.4274	0.1102	0.2753	0.2228	0.1804
ANOVA test with from -5 to +6	0.7235	>0.9999	0.9793	0.9529	>0.9999	>0.9999		>0.9999	>0.9999	>0.9999	>0.9999	>0.9999	0.2025	0.6761	0.9955	0.2942	0.001	0.0036	0.001	0.0033	0.3831	0.0088	<0.0001	0.0002	0.0006	0.0002	<0.0001	0.0112	0.0125	0.0025	0.0075	0.0812	0.0014	0.0012	0.0097	0.0008
ANOVA test with from -4 to +7	<0.0001	>0.9999	0.4969	0.1753	>0.9999	>0.9999	>0.9999		>0.9999	>0.9999	>0.9999	0.9997	0.0004	<0.0001	0.9342	<0.0001	<0.0001	<0.0001	<0.0001	<0.0001	0.1344	<0.0001	<0.0001	<0.0001	<0.0001	<0.0001	<0.0001	<0.0001	0.0002	<0.0001	<0.0001	0.0016	<0.0001	<0.0001	<0.0001	<0.0001
ANOVA test with from -3 to +8	0.2914	>0.9999	0.9882	0.9732	>0.9999	>0.9999	>0.9999	>0.9999		0.7704	>0.9999	>0.9999	0.004	0.0006	0.9613	<0.0001	<0.0001	<0.0001	<0.0001	<0.0001	0.1811	0.0002	<0.0001	<0.0001	<0.0001	<0.0001	<0.0001	0.0002	0.0007	<0.0001	<0.0001	0.0059	<0.0001	<0.0001	<0.0001	<0.0001
ANOVA test with from -2 to +9	0.0152	>0.9999	0.5313	0.4441	>0.9999	>0.9999	>0.9999	>0.9999	0.7704		>0.9999	>0.9999	0.0167	0.0057	0.9865	0.0006	<0.0001	<0.0001	<0.0001	<0.0001	0.2697	0.0007	<0.0001	<0.0001	<0.0001	<0.0001	<0.0001	0.0009	0.002	<0.0001	<0.0001	0.016	<0.0001	<0.0001	0.0003	<0.0001
ANOVA test with from -1 to +10	0.1522	>0.9999	0.9778	0.9393	>0.9999	>0.9999	>0.9999	>0.9999	>0.9999	>0.9999		>0.9999	0.0017	<0.0001	0.9562	<0.0001	<0.0001	<0.0001	<0.0001	<0.0001	0.1711	0.0001	<0.0001	<0.0001	<0.0001	<0.0001	<0.0001	0.0002	0.0005	<0.0001	<0.0001	0.004	<0.0001	<0.0001	<0.0001	<0.0001
ANOVA test with from +1 to +11	<0.0001	0.9801	0.0028	0.0011	>0.9999	>0.9999	>0.9999	0.9997	>0.9999	>0.9999	>0.9999		0.0009	<0.0001	0.9791	<0.0001	<0.0001	<0.0001	<0.0001	<0.0001	0.2271	0.0001	<0.0001	<0.0001	<0.0001	<0.0001	<0.0001	0.0002	0.0008	<0.0001	<0.0001	0.007	<0.0001	<0.0001	<0.0001	<0.0001
ANOVA test with from +2 to +12	<0.0001	0.0002	<0.0001	<0.0001	0.7936	0.8427	0.2025	0.0004	0.004	0.0167	0.0017	0.0009		0.9959	>0.9999	>0.9999	>0.9999	>0.9999	>0.9999	>0.9999	>0.9999	>0.9999	0.9975	>0.9999	>0.9999	0.9978	0.9982	>0.9999	0.9988	>0.9999	>0.9999	>0.9999	>0.9999	>0.9999	>0.9999	>0.9999
ANOVA test with from +3 to +13	<0.0001	<0.0001	<0.0001	<0.0001	0.9994	0.9998	0.6761	<0.0001	0.0006	0.0057	<0.0001	<0.0001	0.9959		>0.9999	>0.9999	0.0393	0.2294	0.1097	0.2707	0.9518	0.4397	0.0233	0.0851	0.1564	0.052	0.034	0.5055	0.4033	0.4453	0.8678	0.883	0.2797	0.3986	0.6564	0.3952
ANOVA test with from +4 to +14	0.5821	0.9139	0.7582	0.7409	0.9997	0.9998	0.9955	0.9342	0.9613	0.9865	0.9562	0.9791	>0.9999	>0.9999		>0.9999	>0.9999	>0.9999	>0.9999	>0.9999	>0.9999	>0.9999	>0.9999	>0.9999	>0.9999	>0.9999	>0.9999	>0.9999	>0.9999	>0.9999	>0.9999	>0.9999	>0.9999	>0.9999	>0.9999	>0.9999
ANOVA test with from +5 to +15	<0.0001	<0.0001	<0.0001	<0.0001	0.9765	0.9889	0.2942	<0.0001	<0.0001	0.0006	<0.0001	<0.0001	>0.9999	>0.9999	>0.9999		0.0147	0.4643	0.2913	0.5452	0.9848	0.704	0.0854	0.2885	0.4037	0.1833	0.1478	0.7836	0.6265	0.8673	0.9997	0.9823	0.7188	0.9583	0.9314	0.8721
ANOVA test with from +6 to +16	<0.0001	<0.0001	<0.0001	<0.0001	0.1363	0.1841	0.001	<0.0001	<0.0001	<0.0001	<0.0001	<0.0001	>0.9999	0.0393	>0.9999	0.0147		>0.9999	>0.9999	>0.9999	>0.9999	>0.9999	0.9978	>0.9999	>0.9999	0.9994	0.9998	>0.9999	0.9999	>0.9999	>0.9999	>0.9999	>0.9999	>0.9999	>0.9999	>0.9999
ANOVA test with from +7 to +17	<0.0001	<0.0001	<0.0001	<0.0001	0.1171	0.1534	0.0036	<0.0001	<0.0001	<0.0001	<0.0001	<0.0001	>0.9999	0.2294	>0.9999	0.4643	>0.9999		>0.9999	>0.9999	>0.9999	>0.9999	>0.9999	>0.9999	>0.9999	>0.9999	>0.9999	>0.9999	>0.9999	>0.9999	>0.9999	>0.9999	>0.9999	>0.9999	>0.9999	>0.9999
ANOVA test with from +8 to +18	<0.0001	<0.0001	<0.0001	<0.0001	0.1277	0.1744	0.001	<0.0001	<0.0001	<0.0001	<0.0001	<0.0001	>0.9999	0.1097	>0.9999	0.2913	>0.9999	>0.9999		>0.9999	>0.9999	>0.9999	0.9865	>0.9999	>0.9999	0.9981	0.9996	>0.9999	>0.9999	>0.9999	>0.9999	>0.9999	>0.9999	>0.9999	>0.9999	>0.9999
ANOVA test with from +9 to +19	<0.0001	<0.0001	<0.0001	<0.0001	0.0885	0.1163	0.0033	<0.0001	<0.0001	<0.0001	<0.0001	<0.0001	>0.9999	0.2707	>0.9999	0.5452	>0.9999	>0.9999	>0.9999		>0.9999	>0.9999	>0.9999	>0.9999	>0.9999	>0.9999	>0.9999	>0.9999	>0.9999	>0.9999	0.9994	>0.9999	>0.9999	>0.9999	>0.9999	>0.9999
ANOVA test with from +10 to +20	0.0215	0.1138	0.0478	0.0432	0.6185	0.6495	0.3831	0.1344	0.1811	0.2697	0.1711	0.2271	>0.9999	0.9518	>0.9999	0.9848	>0.9999	>0.9999	>0.9999	>0.9999		>0.9999	>0.9999	>0.9999	>0.9999	>0.9999	>0.9999	>0.9999	>0.9999	>0.9999	0.9998	>0.9999	>0.9999	>0.9999	>0.9999	>0.9999
ANOVA test with from +11 to +21	<0.0001	<0.0001	<0.0001	<0.0001	0.1098	0.1384	0.0088	<0.0001	0.0002	0.0007	0.0001	0.0001	>0.9999	0.4397	>0.9999	0.704	>0.9999	>0.9999	>0.9999	>0.9999	>0.9999		>0.9999	>0.9999	>0.9999	>0.9999	>0.9999	>0.9999	>0.9999	>0.9999	0.9984	>0.9999	>0.9999	>0.9999	>0.9999	>0.9999
ANOVA test with from +12 to +22	<0.0001	<0.0001	<0.0001	<0.0001	0.0086	0.0127	<0.0001	<0.0001	<0.0001	<0.0001	<0.0001	<0.0001	0.9975	0.0233	>0.9999	0.0854	0.9978	>0.9999	0.9865	>0.9999	>0.9999	>0.9999		0.9995	>0.9999	>0.9999	>0.9999	>0.9999	>0.9999	>0.9999	0.8263	>0.9999	>0.9999	0.9775	>0.9999	0.9989
ANOVA test with from +13 to +23	<0.0001	<0.0001	<0.0001	<0.0001	0.028	0.0403	0.0002	<0.0001	<0.0001	<0.0001	<0.0001	<0.0001	>0.9999	0.0851	>0.9999	0.2885	>0.9999	>0.9999	>0.9999	>0.9999	>0.9999	>0.9999	0.9995		>0.9999	>0.9999	>0.9999	>0.9999	>0.9999	>0.9999	0.9897	>0.9999	>0.9999	>0.9999	>0.9999	>0.9999
ANOVA test with from +14 to +24	<0.0001	<0.0001	<0.0001	<0.0001	0.0271	0.0412	0.0006	<0.0001	<0.0001	<0.0001	<0.0001	<0.0001	>0.9999	0.1564	>0.9999	0.4037	>0.9999	>0.9999	>0.9999	>0.9999	>0.9999	>0.9999	>0.9999	>0.9999		>0.9999	>0.9999	>0.9999	>0.9999	>0.9999	0.9714	>0.9999	>0.9999	0.9993	>0.9999	>0.9999
ANOVA test with from +15 to +25	<0.0001	<0.0001	<0.0001	<0.0001	0.0117	0.0173	0.0002	<0.0001	<0.0001	<0.0001	<0.0001	<0.0001	0.9978	0.052	>0.9999	0.1833	0.9994	>0.9999	0.9981	>0.9999	>0.9999	>0.9999	>0.9999	>0.9999	>0.9999		>0.9999	>0.9999	>0.9999	>0.9999	0.7551	>0.9999	>0.9999	0.9721	>0.9999	0.9992
ANOVA test with from +16 to +26	<0.0001	<0.0001	<0.0001	<0.0001	0.0056	0.0103	<0.0001	<0.0001	<0.0001	<0.0001	<0.0001	<0.0001	0.9982	0.034	>0.9999	0.1478	0.9998	>0.9999	0.9996	>0.9999	>0.9999	>0.9999	>0.9999	>0.9999	>0.9999	>0.9999		>0.9999	>0.9999	>0.9999	0.6855	>0.9999	>0.9999	0.9696	>0.9999	0.9994
ANOVA test with from +17 to +27	<0.0001	<0.0001	<0.0001	<0.0001	0.1145	0.1468	0.0112	<0.0001	0.0002	0.0009	0.0002	0.0002	>0.9999	0.5055	>0.9999	0.7836	>0.9999	>0.9999	>0.9999	>0.9999	>0.9999	>0.9999	>0.9999	>0.9999	>0.9999	>0.9999	>0.9999		>0.9999	>0.9999	0.9949	>0.9999	>0.9999	0.9999	>0.9999	>0.9999
ANOVA test with from +18 to +28	<0.0001	0.0001	<0.0001	<0.0001	0.0874	0.1083	0.0125	0.0002	0.0007	0.002	0.0005	0.0008	0.9988	0.4033	>0.9999	0.6265	0.9999	>0.9999	>0.9999	>0.9999	>0.9999	>0.9999	>0.9999	>0.9999	>0.9999	>0.9999	>0.9999	>0.9999		0.9997	0.9596	>0.9999	>0.9999	0.9956	>0.9999	0.9997
ANOVA test with from +19 to +29	<0.0001	<0.0001	<0.0001	<0.0001	0.1143	0.1607	0.0025	<0.0001	<0.0001	<0.0001	<0.0001	<0.0001	>0.9999	0.4453	>0.9999	0.8673	>0.9999	>0.9999	>0.9999	>0.9999	>0.9999	>0.9999	>0.9999	>0.9999	>0.9999	>0.9999	>0.9999	>0.9999	0.9997		0.9994	>0.9999	>0.9999	>0.9999	>0.9999	>0.9999
ANOVA test with from +20 to +30	<0.0001	<0.0001	<0.0001	<0.0001	0.4073	0.5207	0.0075	<0.0001	<0.0001	<0.0001	<0.0001	<0.0001	>0.9999	0.8678	>0.9999	0.9997	>0.9999	>0.9999	>0.9999	0.9994	0.9998	0.9984	0.8263	0.9897	0.9714	0.7551	0.6855	0.9949	0.9596	0.9994		>0.9999	0.9867	>0.9999	>0.9999	>0.9999
ANOVA test with from +21 to +31	<0.0001	0.001	<0.0001	<0.0001	0.3642	0.4274	0.0812	0.0016	0.0059	0.016	0.004	0.007	>0.9999	0.883	>0.9999	0.9823	>0.9999	>0.9999	>0.9999	>0.9999	>0.9999	>0.9999	>0.9999	>0.9999	>0.9999	>0.9999	>0.9999	>0.9999	>0.9999	>0.9999	>0.9999		>0.9999	>0.9999	>0.9999	>0.9999
ANOVA test with from +22 to +32	<0.0001	<0.0001	<0.0001	<0.0001	0.0753	0.1102	0.0014	<0.0001	<0.0001	<0.0001	<0.0001	<0.0001	>0.9999	0.2797	>0.9999	0.7188	>0.9999	>0.9999	>0.9999	>0.9999	>0.9999	>0.9999	>0.9999	>0.9999	>0.9999	>0.9999	>0.9999	>0.9999	>0.9999	>0.9999	0.9867	>0.9999		0.9997	>0.9999	>0.9999
ANOVA test with from +23 to +33	<0.0001	<0.0001	<0.0001	<0.0001	0.1948	0.2753	0.0012	<0.0001	<0.0001	<0.0001	<0.0001	<0.0001	>0.9999	0.3986	>0.9999	0.9583	>0.9999	>0.9999	>0.9999	>0.9999	>0.9999	>0.9999	0.9775	>0.9999	0.9993	0.9721	0.9696	0.9999	0.9956	>0.9999	>0.9999	>0.9999	0.9997		>0.9999	>0.9999
ANOVA test with from +24 to +34	<0.0001	<0.0001	<0.0001	<0.0001	0.1718	0.2228	0.0097	<0.0001	<0.0001	0.0003	<0.0001	<0.0001	>0.9999	0.6564	>0.9999	0.9314	>0.9999	>0.9999	>0.9999	>0.9999	>0.9999	>0.9999	>0.9999	>0.9999	>0.9999	>0.9999	>0.9999	>0.9999	>0.9999	>0.9999	>0.9999	>0.9999	>0.9999	>0.9999		>0.9999
ANOVA test with from +25 to +35	<0.0001	<0.0001	<0.0001	<0.0001	0.1265	0.1804	0.0008	<0.0001	<0.0001	<0.0001	<0.0001	<0.0001	>0.9999	0.3952	>0.9999	0.8721	>0.9999	>0.9999	>0.9999	>0.9999	>0.9999	>0.9999	0.9989	>0.9999	>0.9999	0.9992	0.9994	>0.9999	0.9997	>0.9999	>0.9999	>0.9999	>0.9999	>0.9999	>0.9999
5SS targets
on-target position	endogenous (mutation-adapted)	-10	-9	-8	-7	-6	-5	-4	-3	-2	-1	1	2	3	4	5	6	7	8	9	10	11	12	13	14	15	16	17	18	19	20	21	22	23	24	25
median count	457	8	17	21	24	5	7	5	6	9	10	0	0	0	0	0	0	0	0	0	0	0	0	0	0	0	0	0	0	0	0	0	0	0	0	0
maximum target count	1132	983	515	379	703	1307	1236	1438	2394	2155	2240	54	99	437	474	961	868	606	1168	1723	179	138	584	565	460	522	591	393	457	584	1444	674	419	871	806	356
ANOVA test with endogenous		<0.0001	<0.0001	<0.0001	<0.0001	<0.0001	<0.0001	<0.0001	<0.0001	<0.0001	<0.0001	<0.0001	<0.0001	<0.0001	<0.0001	<0.0001	<0.0001	<0.0001	<0.0001	<0.0001	<0.0001	<0.0001	<0.0001	<0.0001	<0.0001	<0.0001	<0.0001	<0.0001	<0.0001	<0.0001	<0.0001	<0.0001	<0.0001	<0.0001	<0.0001	<0.0001
ANOVA test with from -10 to +1	<0.0001		<0.0001	<0.0001	<0.0001	<0.0001	<0.0001	<0.0001	<0.0001	<0.0001	<0.0001	<0.0001	<0.0001	<0.0001	<0.0001	<0.0001	<0.0001	<0.0001	<0.0001	0.0012	<0.0001	<0.0001	<0.0001	<0.0001	<0.0001	<0.0001	<0.0001	<0.0001	<0.0001	<0.0001	0.0004	<0.0001	<0.0001	<0.0001	<0.0001	<0.0001
ANOVA test with from -9 to +2	<0.0001	<0.0001		0.0091	<0.0001	<0.0001	<0.0001	<0.0001	<0.0001	<0.0001	<0.0001	<0.0001	<0.0001	<0.0001	<0.0001	<0.0001	<0.0001	<0.0001	<0.0001	<0.0001	<0.0001	<0.0001	<0.0001	<0.0001	<0.0001	<0.0001	<0.0001	<0.0001	<0.0001	<0.0001	<0.0001	<0.0001	<0.0001	<0.0001	<0.0001	<0.0001
ANOVA test with from -8 to +3	<0.0001	<0.0001	0.0091		0.0001	0.0003	<0.0001	<0.0001	<0.0001	<0.0001	<0.0001	<0.0001	<0.0001	<0.0001	<0.0001	<0.0001	<0.0001	<0.0001	<0.0001	<0.0001	<0.0001	<0.0001	<0.0001	<0.0001	<0.0001	<0.0001	<0.0001	<0.0001	<0.0001	<0.0001	<0.0001	<0.0001	<0.0001	<0.0001	<0.0001	<0.0001
ANOVA test with from -7 to +4	<0.0001	<0.0001	<0.0001	0.0001		0.3036	0.003	0.0003	<0.0001	<0.0001	0.0055	<0.0001	<0.0001	<0.0001	<0.0001	<0.0001	<0.0001	<0.0001	<0.0001	<0.0001	<0.0001	<0.0001	<0.0001	<0.0001	<0.0001	<0.0001	<0.0001	<0.0001	<0.0001	<0.0001	<0.0001	<0.0001	<0.0001	<0.0001	<0.0001	<0.0001
ANOVA test with from -6 to +5	<0.0001	<0.0001	<0.0001	0.0003	0.3036		0.2924	0.0345	<0.0001	<0.0001	0.5877	<0.0001	<0.0001	<0.0001	<0.0001	<0.0001	<0.0001	<0.0001	<0.0001	<0.0001	<0.0001	<0.0001	<0.0001	<0.0001	<0.0001	<0.0001	<0.0001	<0.0001	<0.0001	<0.0001	<0.0001	<0.0001	<0.0001	<0.0001	<0.0001	<0.0001
ANOVA test with from -5 to +6	<0.0001	<0.0001	<0.0001	<0.0001	0.003	0.2924		0.997	0.0016	<0.0001	>0.9999	<0.0001	<0.0001	<0.0001	<0.0001	<0.0001	<0.0001	<0.0001	<0.0001	<0.0001	<0.0001	<0.0001	<0.0001	<0.0001	<0.0001	<0.0001	<0.0001	<0.0001	<0.0001	<0.0001	<0.0001	<0.0001	<0.0001	<0.0001	<0.0001	<0.0001
ANOVA test with from -4 to +7	<0.0001	<0.0001	<0.0001	<0.0001	0.0003	0.0345	0.997		0.0025	<0.0001	>0.9999	<0.0001	<0.0001	<0.0001	<0.0001	<0.0001	<0.0001	<0.0001	<0.0001	<0.0001	<0.0001	<0.0001	<0.0001	<0.0001	<0.0001	<0.0001	<0.0001	<0.0001	<0.0001	<0.0001	<0.0001	<0.0001	<0.0001	<0.0001	<0.0001	<0.0001
ANOVA test with from -3 to +8	<0.0001	<0.0001	<0.0001	<0.0001	<0.0001	<0.0001	0.0016	0.0025		0.3979	0.8292	<0.0001	<0.0001	<0.0001	<0.0001	<0.0001	<0.0001	<0.0001	<0.0001	<0.0001	<0.0001	<0.0001	<0.0001	<0.0001	<0.0001	<0.0001	<0.0001	<0.0001	<0.0001	<0.0001	<0.0001	<0.0001	<0.0001	<0.0001	<0.0001	<0.0001
ANOVA test with from -2 to +9	<0.0001	<0.0001	<0.0001	<0.0001	<0.0001	<0.0001	<0.0001	<0.0001	0.3979		<0.0001	<0.0001	<0.0001	<0.0001	<0.0001	<0.0001	<0.0001	<0.0001	<0.0001	<0.0001	<0.0001	<0.0001	<0.0001	<0.0001	<0.0001	<0.0001	<0.0001	<0.0001	<0.0001	<0.0001	<0.0001	<0.0001	<0.0001	<0.0001	<0.0001	<0.0001
ANOVA test with from -1 to +10	<0.0001	<0.0001	<0.0001	<0.0001	0.0055	0.5877	>0.9999	>0.9999	0.8292	<0.0001		<0.0001	<0.0001	<0.0001	<0.0001	<0.0001	<0.0001	<0.0001	<0.0001	<0.0001	<0.0001	<0.0001	<0.0001	<0.0001	<0.0001	<0.0001	<0.0001	<0.0001	<0.0001	<0.0001	<0.0001	<0.0001	<0.0001	<0.0001	<0.0001	<0.0001
ANOVA test with from +1 to +11	<0.0001	<0.0001	<0.0001	<0.0001	<0.0001	<0.0001	<0.0001	<0.0001	<0.0001	<0.0001	<0.0001		0.3639	0.1494	0.0855	0.9916	0.9439	0.9785	0.9995	0.9992	0.0814	0.1809	0.8126	0.369	0.201	0.8438	0.574	0.0534	0.2389	0.3868	0.901	0.2951	0.0597	0.1681	0.0787	0.0033
ANOVA test with from +2 to +12	<0.0001	<0.0001	<0.0001	<0.0001	<0.0001	<0.0001	<0.0001	<0.0001	<0.0001	<0.0001	<0.0001	0.3639		0.4641	0.4378	>0.9999	0.9972	>0.9999	>0.9999	>0.9999	0.977	0.9982	0.9938	0.8936	0.819	0.9991	0.9696	0.3635	0.9316	0.8811	0.9851	0.7262	0.4195	0.466	0.29	0.0955
ANOVA test with from +3 to +13	<0.0001	<0.0001	<0.0001	<0.0001	<0.0001	<0.0001	<0.0001	<0.0001	<0.0001	<0.0001	<0.0001	0.1494	0.4641		>0.9999	>0.9999	>0.9999	>0.9999	>0.9999	>0.9999	>0.9999	0.9999	>0.9999	>0.9999	>0.9999	>0.9999	>0.9999	>0.9999	>0.9999	>0.9999	>0.9999	>0.9999	>0.9999	>0.9999	>0.9999	>0.9999
ANOVA test with from +4 to +14	<0.0001	<0.0001	<0.0001	<0.0001	<0.0001	<0.0001	<0.0001	<0.0001	<0.0001	<0.0001	<0.0001	0.0855	0.4378	>0.9999		>0.9999	>0.9999	>0.9999	>0.9999	>0.9999	>0.9999	>0.9999	>0.9999	>0.9999	>0.9999	>0.9999	>0.9999	>0.9999	>0.9999	>0.9999	>0.9999	>0.9999	>0.9999	>0.9999	>0.9999	>0.9999
ANOVA test with from +5 to +15	<0.0001	<0.0001	<0.0001	<0.0001	<0.0001	<0.0001	<0.0001	<0.0001	<0.0001	<0.0001	<0.0001	0.9916	>0.9999	>0.9999	>0.9999		>0.9999	>0.9999	>0.9999	>0.9999	>0.9999	>0.9999	>0.9999	>0.9999	>0.9999	>0.9999	>0.9999	>0.9999	>0.9999	>0.9999	>0.9999	>0.9999	>0.9999	>0.9999	>0.9999	>0.9999
ANOVA test with from +6 to +16	<0.0001	<0.0001	<0.0001	<0.0001	<0.0001	<0.0001	<0.0001	<0.0001	<0.0001	<0.0001	<0.0001	0.9439	0.9972	>0.9999	>0.9999	>0.9999		>0.9999	>0.9999	>0.9999	>0.9999	>0.9999	>0.9999	>0.9999	>0.9999	>0.9999	>0.9999	>0.9999	>0.9999	>0.9999	>0.9999	>0.9999	>0.9999	>0.9999	>0.9999	>0.9999
ANOVA test with from +7 to +17	<0.0001	<0.0001	<0.0001	<0.0001	<0.0001	<0.0001	<0.0001	<0.0001	<0.0001	<0.0001	<0.0001	0.9785	>0.9999	>0.9999	>0.9999	>0.9999	>0.9999		>0.9999	>0.9999	>0.9999	>0.9999	>0.9999	>0.9999	>0.9999	>0.9999	>0.9999	0.9999	>0.9999	>0.9999	>0.9999	>0.9999	>0.9999	0.9927	0.9753	0.9987
ANOVA test with from +8 to +18	<0.0001	<0.0001	<0.0001	<0.0001	<0.0001	<0.0001	<0.0001	<0.0001	<0.0001	<0.0001	<0.0001	0.9995	>0.9999	>0.9999	>0.9999	>0.9999	>0.9999	>0.9999		0.9998	>0.9999	>0.9999	>0.9999	>0.9999	>0.9999	>0.9999	>0.9999	>0.9999	>0.9999	>0.9999	>0.9999	>0.9999	>0.9999	>0.9999	>0.9999	>0.9999
ANOVA test with from +9 to +19	<0.0001	0.0012	<0.0001	<0.0001	<0.0001	<0.0001	<0.0001	<0.0001	<0.0001	<0.0001	<0.0001	0.9992	>0.9999	>0.9999	>0.9999	>0.9999	>0.9999	>0.9999	0.9998		>0.9999	>0.9999	>0.9999	>0.9999	>0.9999	>0.9999	>0.9999	>0.9999	>0.9999	>0.9999	>0.9999	>0.9999	>0.9999	>0.9999	>0.9999	>0.9999
ANOVA test with from +10 to +20	<0.0001	<0.0001	<0.0001	<0.0001	<0.0001	<0.0001	<0.0001	<0.0001	<0.0001	<0.0001	<0.0001	0.0814	0.977	>0.9999	>0.9999	>0.9999	>0.9999	>0.9999	>0.9999	>0.9999		>0.9999	>0.9999	>0.9999	>0.9999	>0.9999	>0.9999	0.9891	>0.9999	>0.9999	>0.9999	0.9991	0.9975	0.9566	0.8858	0.9304
ANOVA test with from +11 to +21	<0.0001	<0.0001	<0.0001	<0.0001	<0.0001	<0.0001	<0.0001	<0.0001	<0.0001	<0.0001	<0.0001	0.1809	0.9982	0.9999	>0.9999	>0.9999	>0.9999	>0.9999	>0.9999	>0.9999	>0.9999		>0.9999	0.9999	0.9999	>0.9999	>0.9999	0.9458	>0.9999	>0.9999	0.9999	0.9955	0.986	0.9138	0.8027	0.8186
ANOVA test with from +12 to +22	<0.0001	<0.0001	<0.0001	<0.0001	<0.0001	<0.0001	<0.0001	<0.0001	<0.0001	<0.0001	<0.0001	0.8126	0.9938	>0.9999	>0.9999	>0.9999	>0.9999	>0.9999	>0.9999	>0.9999	>0.9999	>0.9999		>0.9999	>0.9999	>0.9999	>0.9999	>0.9999	>0.9999	>0.9999	>0.9999	>0.9999	>0.9999	>0.9999	>0.9999	>0.9999
ANOVA test with from +13 to +23	<0.0001	<0.0001	<0.0001	<0.0001	<0.0001	<0.0001	<0.0001	<0.0001	<0.0001	<0.0001	<0.0001	0.369	0.8936	>0.9999	>0.9999	>0.9999	>0.9999	>0.9999	>0.9999	>0.9999	>0.9999	0.9999	>0.9999		>0.9999	>0.9999	>0.9999	>0.9999	>0.9999	>0.9999	>0.9999	>0.9999	>0.9999	>0.9999	>0.9999	>0.9999
ANOVA test with from +14 to +24	<0.0001	<0.0001	<0.0001	<0.0001	<0.0001	<0.0001	<0.0001	<0.0001	<0.0001	<0.0001	<0.0001	0.201	0.819	>0.9999	>0.9999	>0.9999	>0.9999	>0.9999	>0.9999	>0.9999	>0.9999	0.9999	>0.9999	>0.9999		>0.9999	>0.9999	>0.9999	>0.9999	>0.9999	>0.9999	>0.9999	>0.9999	>0.9999	0.9996	>0.9999
ANOVA test with from +15 to +25	<0.0001	<0.0001	<0.0001	<0.0001	<0.0001	<0.0001	<0.0001	<0.0001	<0.0001	<0.0001	<0.0001	0.8438	0.9991	>0.9999	>0.9999	>0.9999	>0.9999	>0.9999	>0.9999	>0.9999	>0.9999	>0.9999	>0.9999	>0.9999	>0.9999		>0.9999	0.9999	>0.9999	>0.9999	>0.9999	>0.9999	>0.9999	0.9989	0.9948	>0.9999
ANOVA test with from +16 to +26	<0.0001	<0.0001	<0.0001	<0.0001	<0.0001	<0.0001	<0.0001	<0.0001	<0.0001	<0.0001	<0.0001	0.574	0.9696	>0.9999	>0.9999	>0.9999	>0.9999	>0.9999	>0.9999	>0.9999	>0.9999	>0.9999	>0.9999	>0.9999	>0.9999	>0.9999		>0.9999	>0.9999	>0.9999	>0.9999	>0.9999	>0.9999	>0.9999	0.9998	>0.9999
ANOVA test with from +17 to +27	<0.0001	<0.0001	<0.0001	<0.0001	<0.0001	<0.0001	<0.0001	<0.0001	<0.0001	<0.0001	<0.0001	0.0534	0.3635	>0.9999	>0.9999	>0.9999	>0.9999	0.9999	>0.9999	>0.9999	0.9891	0.9458	>0.9999	>0.9999	>0.9999	0.9999	>0.9999		>0.9999	>0.9999	>0.9999	>0.9999	>0.9999	>0.9999	>0.9999	>0.9999
ANOVA test with from +18 to +28	<0.0001	<0.0001	<0.0001	<0.0001	<0.0001	<0.0001	<0.0001	<0.0001	<0.0001	<0.0001	<0.0001	0.2389	0.9316	>0.9999	>0.9999	>0.9999	>0.9999	>0.9999	>0.9999	>0.9999	>0.9999	>0.9999	>0.9999	>0.9999	>0.9999	>0.9999	>0.9999	>0.9999		>0.9999	>0.9999	0.9999	>0.9999	0.9957	0.9786	>0.9999
ANOVA test with from +19 to +29	<0.0001	<0.0001	<0.0001	<0.0001	<0.0001	<0.0001	<0.0001	<0.0001	<0.0001	<0.0001	<0.0001	0.3868	0.8811	>0.9999	>0.9999	>0.9999	>0.9999	>0.9999	>0.9999	>0.9999	>0.9999	>0.9999	>0.9999	>0.9999	>0.9999	>0.9999	>0.9999	>0.9999	>0.9999		>0.9999	>0.9999	>0.9999	>0.9999	0.999	>0.9999
ANOVA test with from +20 to +30	<0.0001	0.0004	<0.0001	<0.0001	<0.0001	<0.0001	<0.0001	<0.0001	<0.0001	<0.0001	<0.0001	0.901	0.9851	>0.9999	>0.9999	>0.9999	>0.9999	>0.9999	>0.9999	>0.9999	>0.9999	0.9999	>0.9999	>0.9999	>0.9999	>0.9999	>0.9999	>0.9999	>0.9999	>0.9999		>0.9999	>0.9999	>0.9999	>0.9999	>0.9999
ANOVA test with from +21 to +31	<0.0001	<0.0001	<0.0001	<0.0001	<0.0001	<0.0001	<0.0001	<0.0001	<0.0001	<0.0001	<0.0001	0.2951	0.7262	>0.9999	>0.9999	>0.9999	>0.9999	>0.9999	>0.9999	>0.9999	0.9991	0.9955	>0.9999	>0.9999	>0.9999	>0.9999	>0.9999	>0.9999	0.9999	>0.9999	>0.9999		>0.9999	>0.9999	>0.9999	>0.9999
ANOVA test with from +22 to +32	<0.0001	<0.0001	<0.0001	<0.0001	<0.0001	<0.0001	<0.0001	<0.0001	<0.0001	<0.0001	<0.0001	0.0597	0.4195	>0.9999	>0.9999	>0.9999	>0.9999	>0.9999	>0.9999	>0.9999	0.9975	0.986	>0.9999	>0.9999	>0.9999	>0.9999	>0.9999	>0.9999	>0.9999	>0.9999	>0.9999	>0.9999		0.9997	0.9984	>0.9999
ANOVA test with from +23 to +33	<0.0001	<0.0001	<0.0001	<0.0001	<0.0001	<0.0001	<0.0001	<0.0001	<0.0001	<0.0001	<0.0001	0.1681	0.466	>0.9999	>0.9999	>0.9999	>0.9999	0.9927	>0.9999	>0.9999	0.9566	0.9138	>0.9999	>0.9999	>0.9999	0.9989	>0.9999	>0.9999	0.9957	>0.9999	>0.9999	>0.9999	0.9997		>0.9999	>0.9999
ANOVA test with from +24 to +34	<0.0001	<0.0001	<0.0001	<0.0001	<0.0001	<0.0001	<0.0001	<0.0001	<0.0001	<0.0001	<0.0001	0.0787	0.29	>0.9999	>0.9999	>0.9999	>0.9999	0.9753	>0.9999	>0.9999	0.8858	0.8027	>0.9999	>0.9999	0.9996	0.9948	0.9998	>0.9999	0.9786	0.999	>0.9999	>0.9999	0.9984	>0.9999		>0.9999
ANOVA test with from +25 to +35	<0.0001	<0.0001	<0.0001	<0.0001	<0.0001	<0.0001	<0.0001	<0.0001	<0.0001	<0.0001	<0.0001	0.0033	0.0955	>0.9999	>0.9999	>0.9999	>0.9999	0.9987	>0.9999	>0.9999	0.9304	0.8186	>0.9999	>0.9999	>0.9999	>0.9999	>0.9999	>0.9999	>0.9999	>0.9999	>0.9999	>0.9999	>0.9999	>0.9999	>0.9999
3SS targets
on-target position	endogenous (mutation-adapted)	-10	-9	-8	-7	-6	-5	-4	-3	-2	-1	1	2	3	4	5	6	7	8	9	10	11	12	13	14	15	16	17	18	19	20	21	22	23	24	25
median count	8	0	0	0	0	0	0	0	0	0	0	0	0	0	0	0	0	0	0	0	0	0	0	0	0	0	0	0	0	0	0	0	0	0	0	0
maximum target count	50	565	447	563	391	255	171	136	223	165	92	60	147	91	114	144	297	247	320	283	200	216	1147	451	732	679	386	283	474	443	356	899	542	434	512	226
ANOVA test with endogenous		0.3036	0.0217	0.0299	<0.0001	<0.0001	<0.0001	<0.0001	<0.0001	<0.0001	<0.0001	<0.0001	<0.0001	<0.0001	<0.0001	<0.0001	<0.0001	<0.0001	<0.0001	<0.0001	<0.0001	<0.0001	<0.0001	<0.0001	<0.0001	<0.0001	<0.0001	<0.0001	<0.0001	<0.0001	<0.0001	0.0001	<0.0001	<0.0001	<0.0001	<0.0001
ANOVA test with from -10 to +1	0.3036		>0.9999	>0.9999	0.9874	0.701	0.3934	0.3818	0.3113	0.0922	<0.0001	<0.0001	<0.0001	<0.0001	<0.0001	<0.0001	0.0607	0.0022	0.0435	0.0524	0.0036	0.0054	0.9065	0.0416	0.996	0.9784	0.1243	0.0145	0.153	0.0152	0.0373	0.9998	0.7898	0.9126	0.4849	0.1083
ANOVA test with from -9 to +2	0.0217	>0.9999		>0.9999	0.9995	0.8766	0.5239	0.4755	0.4265	0.1295	<0.0001	<0.0001	<0.0001	<0.0001	<0.0001	<0.0001	0.0764	0.0019	0.0566	0.0699	0.0031	0.0055	0.9696	0.0496	0.9997	0.9967	0.1748	0.0161	0.228	0.0233	0.0553	>0.9999	0.9171	0.9792	0.6552	0.1529
ANOVA test with from -8 to +3	0.0299	>0.9999	>0.9999		0.9333	0.8144	0.5027	0.536	0.4841	0.2342	<0.0001	<0.0001	<0.0001	<0.0001	<0.0001	0.0001	0.1323	0.0053	0.1095	0.1336	0.0108	0.0209	0.9842	0.1009	0.9999	0.9987	0.2699	0.0387	0.3953	0.0623	0.1174	>0.9999	0.9601	0.991	0.7745	0.2624
ANOVA test with from -7 to +4	<0.0001	0.9874	0.9995	0.9333		>0.9999	0.9959	0.997	0.989	0.8163	<0.0001	<0.0001	<0.0001	<0.0001	<0.0001	0.0003	0.5854	0.0249	0.4868	0.5607	0.0632	0.1345	>0.9999	0.4751	>0.9999	>0.9999	0.7976	0.1985	0.9228	0.3213	0.5283	>0.9999	>0.9999	>0.9999	0.999	0.8356
ANOVA test with from -6 to +5	<0.0001	0.701	0.8766	0.8144	>0.9999		>0.9999	>0.9999	>0.9999	0.9956	0.0001	<0.0001	<0.0001	<0.0001	<0.0001	0.0009	0.9354	0.096	0.8514	0.9041	0.223	0.3792	>0.9999	0.8159	>0.9999	>0.9999	0.9931	0.5783	0.9987	0.7104	0.8898	>0.9999	>0.9999	>0.9999	>0.9999	0.9942
ANOVA test with from -5 to +6	<0.0001	0.3934	0.5239	0.5027	0.9959	>0.9999		>0.9999	>0.9999	>0.9999	<0.0001	<0.0001	<0.0001	<0.0001	<0.0001	0.0005	0.9955	0.1698	0.9856	0.9936	0.4029	0.6299	>0.9999	0.9838	>0.9999	>0.9999	>0.9999	0.8527	>0.9999	0.9291	0.9875	>0.9999	>0.9999	>0.9999	>0.9999	>0.9999
ANOVA test with from -4 to +7	<0.0001	0.3818	0.4755	0.536	0.997	>0.9999	>0.9999		>0.9999	>0.9999	<0.0001	<0.0001	<0.0001	<0.0001	<0.0001	<0.0001	0.9951	0.1114	0.9851	0.9936	0.2999	0.4988	>0.9999	0.9824	>0.9999	>0.9999	>0.9999	0.8376	>0.9999	0.9213	0.9884	>0.9999	>0.9999	>0.9999	>0.9999	>0.9999
ANOVA test with from -3 to +8	<0.0001	0.3113	0.4265	0.4841	0.989	>0.9999	>0.9999	>0.9999		>0.9999	<0.0001	<0.0001	<0.0001	<0.0001	<0.0001	0.0009	0.9998	0.3474	0.9985	0.9995	0.6004	0.7957	>0.9999	0.9984	>0.9999	>0.9999	>0.9999	0.9581	>0.9999	0.9823	0.9983	>0.9999	>0.9999	>0.9999	>0.9999	>0.9999
ANOVA test with from -2 to +9	<0.0001	0.0922	0.1295	0.2342	0.8163	0.9956	>0.9999	>0.9999	>0.9999		<0.0001	<0.0001	<0.0001	<0.0001	<0.0001	0.0003	>0.9999	0.6569	>0.9999	>0.9999	0.8717	0.9724	>0.9999	>0.9999	>0.9999	>0.9999	>0.9999	0.9989	>0.9999	0.9999	>0.9999	>0.9999	>0.9999	>0.9999	>0.9999	>0.9999
ANOVA test with from -1 to +10	<0.0001	<0.0001	<0.0001	<0.0001	<0.0001	0.0001	<0.0001	<0.0001	<0.0001	<0.0001		<0.0001	0.9998	0.9998	>0.9999	>0.9999	0.744	0.9981	0.9075	0.8301	0.9856	0.7888	0.976	0.9216	0.7214	0.5514	0.6577	0.9765	0.8596	0.9917	0.9687	0.3707	0.2704	0.0244	0.1697	0.073
ANOVA test with from +1 to +11	<0.0001	<0.0001	<0.0001	<0.0001	<0.0001	<0.0001	<0.0001	<0.0001	<0.0001	<0.0001	<0.0001		0.0024	<0.0001	<0.0001	0.0001	<0.0001	<0.0001	<0.0001	<0.0001	<0.0001	<0.0001	0.1148	<0.0001	0.0177	0.0033	<0.0001	<0.0001	0.0006	0.0003	0.0003	0.0029	<0.0001	<0.0001	<0.0001	<0.0001
ANOVA test with from +2 to +12	<0.0001	<0.0001	<0.0001	<0.0001	<0.0001	<0.0001	<0.0001	<0.0001	<0.0001	<0.0001	0.9998	0.0024		>0.9999	>0.9999	>0.9999	0.175	0.5879	0.43	0.3126	0.5202	0.1861	0.8149	0.403	0.384	0.221	0.1636	0.5281	0.3755	0.681	0.562	0.1418	0.058	0.0035	0.0329	0.0073
ANOVA test with from +3 to +13	<0.0001	<0.0001	<0.0001	<0.0001	<0.0001	<0.0001	<0.0001	<0.0001	<0.0001	<0.0001	0.9998	<0.0001	>0.9999		>0.9999	>0.9999	0.1231	0.513	0.3768	0.2995	0.5009	0.1698	0.8515	0.4442	0.4285	0.2493	0.1741	0.5248	0.3953	0.7006	0.6045	0.1589	0.0684	0.0035	0.0294	0.0047
ANOVA test with from +4 to +14	<0.0001	<0.0001	<0.0001	<0.0001	<0.0001	<0.0001	<0.0001	<0.0001	<0.0001	<0.0001	>0.9999	<0.0001	>0.9999	>0.9999		>0.9999	0.1232	0.5717	0.4468	0.3652	0.5798	0.2237	0.8735	0.5205	0.4665	0.2701	0.2019	0.6129	0.4234	0.7543	0.6688	0.1794	0.0789	0.0043	0.0455	0.0103
ANOVA test with from +5 to +15	<0.0001	<0.0001	<0.0001	0.0001	0.0003	0.0009	0.0005	<0.0001	0.0009	0.0003	>0.9999	0.0001	>0.9999	>0.9999	>0.9999		0.1184	0.9871	0.8688	0.8473	0.994	0.9465	0.9836	0.9715	0.7708	0.6093	0.794	0.9942	0.9224	0.9983	0.9916	0.4389	0.3824	0.0611	0.3417	0.2718
ANOVA test with from +6 to +16	<0.0001	0.0607	0.0764	0.1323	0.5854	0.9354	0.9955	0.9951	0.9998	>0.9999	0.744	<0.0001	0.175	0.1231	0.1232	0.1184		0.9991	>0.9999	>0.9999	>0.9999	>0.9999	>0.9999	>0.9999	>0.9999	>0.9999	>0.9999	>0.9999	>0.9999	>0.9999	>0.9999	0.9996	>0.9999	0.9995	>0.9999	>0.9999
ANOVA test with from +7 to +17	<0.0001	0.0022	0.0019	0.0053	0.0249	0.096	0.1698	0.1114	0.3474	0.6569	0.9981	<0.0001	0.5879	0.513	0.5717	0.9871	0.9991		>0.9999	>0.9999	>0.9999	>0.9999	>0.9999	>0.9999	0.9932	0.9858	>0.9999	>0.9999	>0.9999	>0.9999	>0.9999	0.919	0.9744	0.6804	0.9865	0.9989
ANOVA test with from +8 to +18	<0.0001	0.0435	0.0566	0.1095	0.4868	0.8514	0.9856	0.9851	0.9985	>0.9999	0.9075	<0.0001	0.43	0.3768	0.4468	0.8688	>0.9999	>0.9999		>0.9999	>0.9999	>0.9999	>0.9999	>0.9999	>0.9999	>0.9999	>0.9999	>0.9999	>0.9999	>0.9999	>0.9999	0.9989	>0.9999	0.9983	>0.9999	>0.9999
ANOVA test with from +9 to +19	<0.0001	0.0524	0.0699	0.1336	0.5607	0.9041	0.9936	0.9936	0.9995	>0.9999	0.8301	<0.0001	0.3126	0.2995	0.3652	0.8473	>0.9999	>0.9999	>0.9999		0.9999	>0.9999	>0.9999	>0.9999	>0.9999	>0.9999	>0.9999	>0.9999	>0.9999	>0.9999	>0.9999	0.9993	>0.9999	0.9992	>0.9999	>0.9999
ANOVA test with from +10 to +20	<0.0001	0.0036	0.0031	0.0108	0.0632	0.223	0.4029	0.2999	0.6004	0.8717	0.9856	<0.0001	0.5202	0.5009	0.5798	0.994	>0.9999	>0.9999	>0.9999	0.9999		>0.9999	>0.9999	>0.9999	0.9974	0.9934	>0.9999	>0.9999	>0.9999	>0.9999	>0.9999	0.9385	0.9892	0.7992	0.9963	0.9998
ANOVA test with from +11 to +21	<0.0001	0.0054	0.0055	0.0209	0.1345	0.3792	0.6299	0.4988	0.7957	0.9724	0.7888	<0.0001	0.1861	0.1698	0.2237	0.9465	>0.9999	>0.9999	>0.9999	>0.9999	>0.9999		>0.9999	>0.9999	0.9995	0.9991	>0.9999	>0.9999	>0.9999	>0.9999	>0.9999	0.9809	0.999	0.9334	0.9998	>0.9999
ANOVA test with from +12 to +22	<0.0001	0.9065	0.9696	0.9842	>0.9999	>0.9999	>0.9999	>0.9999	>0.9999	>0.9999	0.976	0.1148	0.8149	0.8515	0.8735	0.9836	>0.9999	>0.9999	>0.9999	>0.9999	>0.9999	>0.9999		>0.9999	>0.9999	>0.9999	>0.9999	>0.9999	>0.9999	>0.9999	>0.9999	>0.9999	>0.9999	>0.9999	>0.9999	>0.9999
ANOVA test with from +13 to +23	<0.0001	0.0416	0.0496	0.1009	0.4751	0.8159	0.9838	0.9824	0.9984	>0.9999	0.9216	<0.0001	0.403	0.4442	0.5205	0.9715	>0.9999	>0.9999	>0.9999	>0.9999	>0.9999	>0.9999	>0.9999		0.9995	0.9995	>0.9999	>0.9999	>0.9999	>0.9999	>0.9999	0.999	>0.9999	0.9988	>0.9999	>0.9999
ANOVA test with from +14 to +24	<0.0001	0.996	0.9997	0.9999	>0.9999	>0.9999	>0.9999	>0.9999	>0.9999	>0.9999	0.7214	0.0177	0.384	0.4285	0.4665	0.7708	>0.9999	0.9932	>0.9999	>0.9999	0.9974	0.9995	>0.9999	0.9995		>0.9999	>0.9999	0.9961	>0.9999	0.9997	>0.9999	>0.9999	>0.9999	>0.9999	>0.9999	>0.9999
ANOVA test with from +15 to +25	<0.0001	0.9784	0.9967	0.9987	>0.9999	>0.9999	>0.9999	>0.9999	>0.9999	>0.9999	0.5514	0.0033	0.221	0.2493	0.2701	0.6093	>0.9999	0.9858	>0.9999	>0.9999	0.9934	0.9991	>0.9999	0.9995	>0.9999		>0.9999	0.9802	>0.9999	0.9995	>0.9999	>0.9999	>0.9999	>0.9999	>0.9999	>0.9999
ANOVA test with from +16 to +26	<0.0001	0.1243	0.1748	0.2699	0.7976	0.9931	>0.9999	>0.9999	>0.9999	>0.9999	0.6577	<0.0001	0.1636	0.1741	0.2019	0.794	>0.9999	>0.9999	>0.9999	>0.9999	>0.9999	>0.9999	>0.9999	>0.9999	>0.9999	>0.9999		>0.9999	>0.9999	>0.9999	>0.9999	>0.9999	>0.9999	>0.9999	>0.9999	>0.9999
ANOVA test with from +17 to +27	<0.0001	0.0145	0.0161	0.0387	0.1985	0.5783	0.8527	0.8376	0.9581	0.9989	0.9765	<0.0001	0.5281	0.5248	0.6129	0.9942	>0.9999	>0.9999	>0.9999	>0.9999	>0.9999	>0.9999	>0.9999	>0.9999	0.9961	0.9802	>0.9999		>0.9999	>0.9999	>0.9999	0.987	0.9998	0.9761	>0.9999	>0.9999
ANOVA test with from +18 to +28	<0.0001	0.153	0.228	0.3953	0.9228	0.9987	>0.9999	>0.9999	>0.9999	>0.9999	0.8596	0.0006	0.3755	0.3953	0.4234	0.9224	>0.9999	>0.9999	>0.9999	>0.9999	>0.9999	>0.9999	>0.9999	>0.9999	>0.9999	>0.9999	>0.9999	>0.9999		>0.9999	>0.9999	>0.9999	>0.9999	>0.9999	>0.9999	>0.9999
ANOVA test with from +19 to +29	<0.0001	0.0152	0.0233	0.0623	0.3213	0.7104	0.9291	0.9213	0.9823	0.9999	0.9917	0.0003	0.681	0.7006	0.7543	0.9983	>0.9999	>0.9999	>0.9999	>0.9999	>0.9999	>0.9999	>0.9999	>0.9999	0.9997	0.9995	>0.9999	>0.9999	>0.9999		>0.9999	0.9787	0.9995	0.9778	>0.9999	>0.9999
ANOVA test with from +20 to +30	<0.0001	0.0373	0.0553	0.1174	0.5283	0.8898	0.9875	0.9884	0.9983	>0.9999	0.9687	0.0003	0.562	0.6045	0.6688	0.9916	>0.9999	>0.9999	>0.9999	>0.9999	>0.9999	>0.9999	>0.9999	>0.9999	>0.9999	>0.9999	>0.9999	>0.9999	>0.9999	>0.9999		0.9579	0.9972	0.9684	>0.9999	>0.9999
ANOVA test with from +21 to +31	0.0001	0.9998	>0.9999	>0.9999	>0.9999	>0.9999	>0.9999	>0.9999	>0.9999	>0.9999	0.3707	0.0029	0.1418	0.1589	0.1794	0.4389	0.9996	0.919	0.9989	0.9993	0.9385	0.9809	>0.9999	0.999	>0.9999	>0.9999	>0.9999	0.987	>0.9999	0.9787	0.9579		>0.9999	>0.9999	>0.9999	0.9999
ANOVA test with from +22 to +32	<0.0001	0.7898	0.9171	0.9601	>0.9999	>0.9999	>0.9999	>0.9999	>0.9999	>0.9999	0.2704	<0.0001	0.058	0.0684	0.0789	0.3824	>0.9999	0.9744	>0.9999	>0.9999	0.9892	0.999	>0.9999	>0.9999	>0.9999	>0.9999	>0.9999	0.9998	>0.9999	0.9995	0.9972	>0.9999		>0.9999	>0.9999	>0.9999
ANOVA test with from +23 to +33	<0.0001	0.9126	0.9792	0.991	>0.9999	>0.9999	>0.9999	>0.9999	>0.9999	>0.9999	0.0244	<0.0001	0.0035	0.0035	0.0043	0.0611	0.9995	0.6804	0.9983	0.9992	0.7992	0.9334	>0.9999	0.9988	>0.9999	>0.9999	>0.9999	0.9761	>0.9999	0.9778	0.9684	>0.9999	>0.9999		>0.9999	0.9997
ANOVA test with from +24 to +34	<0.0001	0.4849	0.6552	0.7745	0.999	>0.9999	>0.9999	>0.9999	>0.9999	>0.9999	0.1697	<0.0001	0.0329	0.0294	0.0455	0.3417	>0.9999	0.9865	>0.9999	>0.9999	0.9963	0.9998	>0.9999	>0.9999	>0.9999	>0.9999	>0.9999	>0.9999	>0.9999	>0.9999	>0.9999	>0.9999	>0.9999	>0.9999		>0.9999
ANOVA test with from +25 to +35	<0.0001	0.1083	0.1529	0.2624	0.8356	0.9942	>0.9999	>0.9999	>0.9999	>0.9999	0.073	<0.0001	0.0073	0.0047	0.0103	0.2718	>0.9999	0.9989	>0.9999	>0.9999	0.9998	>0.9999	>0.9999	>0.9999	>0.9999	>0.9999	>0.9999	>0.9999	>0.9999	>0.9999	>0.9999	0.9999	>0.9999	0.9997	>0.9999
