# Supplementary material for: Utargetome: A targetome prediction tool for modified U1-snRNAs to identify distal-target positions with improved selectivity
Source: PLoS Comput Biol. 2025 Sep 23;21(9):e1013534. doi: 10.1371/journal.pcbi.1013534 (PMC12527174; doi:10.1371/journal.pcbi.1013534)
Supplement: S11 Table — (XLSX) [file pcbi.1013534.s025.xlsx]

## Sheet: S11 Table
S11 Table. Web resources.
name	release/version	web link
ClinVar database	release date: 2nd of April 2022	https://ftp.ncbi.nlm.nih.gov/pub/clinvar/xml/VCV_xml_old_format/archive/2022/ClinVarVariationRelease_2022-04.xml.gz
Python	3.9	https://www.python.org/downloads/
uvariants (ClinVar analysis script)	na	https://github.com/ppigini/uvariants
utargetome (U1 targetome prediction pipeline)	na	https://github.com/ppigini/utargetome
NCBI-BLASTn	2.13.0+	https://ftp.ncbi.nlm.nih.gov/blast/executables/LATEST/ncbi-blast-2.13.0+.dmg
Homo sapiens assembly	build GRCh38.p13, accession GCA_000001405.28, last modified on Apr 03 2015	https://ftp.ncbi.nlm.nih.gov/genomes/all/GCF/000/001/405/GCF_000001405.28_GRCh38.p2/GCF_000001405.28_GRCh38.p2_genomic.fna.gz
Homo sapiens annotation	build GRCh38.p13, accession GCA_000001405.28, last modified on Dec 29 2015	https://ftp.ensembl.org/pub/release-103/gtf/homo_sapiens/Homo_sapiens.GRCh38.103.gtf.gz
Dictyostelium discoideum assembly	build dicty_2.7, accession GCF_000004695.1, last modified on Sep 26 2021	https://ftp.ncbi.nlm.nih.gov/genomes/all/GCF/000/004/695/GCF_000004695.1_dicty_2.7/GCF_000004695.1_dicty_2.7_genomic.fna.gz
Dictyostelium discoideum annotation	build dicty_2.7, accession GCF_000004695.1, last modified on Jun 20 2023	https://ftp.ncbi.nlm.nih.gov/genomes/all/GCF/000/004/695/GCF_000004695.1_dicty_2.7/GCF_000004695.1_dicty_2.7_genomic.gtf.gz
Arabidopsis thaliana assembly	build TAIR10.1, accession GCF_000001735.4, last modified on Jun 16 2023	https://ftp.ncbi.nlm.nih.gov/genomes/all/GCF/000/001/735/GCF_000001735.4_TAIR10.1/GCF_000001735.4_TAIR10.1_genomic.fna.gz
Arabidopsis thaliana annotation	build TAIR10.1, accession GCF_000001735.4, last modified on Jun 16 2023	https://ftp.ncbi.nlm.nih.gov/genomes/all/GCF/000/001/735/GCF_000001735.4_TAIR10.1/GCF_000001735.4_TAIR10.1_genomic.gtf.gz
WebLogo	na	https://weblogo.berkeley.edu/logo.cgi
SRA repository	na	https://www.ncbi.nlm.nih.gov/sra
DAVID	na	https://david.ncifcrf.gov/tools.jsp
